# Supplementary material for: Admixture between Ancient Lineages, Selection, and the Formation of Sympatric Stickleback Species-Pairs
Source: Mol Biol Evol. 2019 Jul 16;36(11):2481–97. doi: 10.1093/molbev/msz161 (PMC6805233; doi:10.1093/molbev/msz161)
Supplement: msz161_Supplementary_Data [file msz161_supplementary_data.zip]

Archive with 4 entries (4 files):
- dataset_4.vcf.txt
- Supplementary material_revised.pdf
- Supp_morph_data.xls
- Supp_XRF_data.xls
