# Supplementary material for: Admixture between Ancient Lineages, Selection, and the Formation of Sympatric Stickleback Species-Pairs
Source: Mol Biol Evol. 2019 Jul 16;36(11):2481–97. doi: 10.1093/molbev/msz161 (PMC6805233; doi:10.1093/molbev/msz161)
Supplement: msz161_Supplementary_Data [file msz161_supplementary_data.zip › dataset_4.vcf.txt]

##fileformat=VCFv4.2
##fileDate=20190219
##source="Stacks v1.47"
##INFO=<ID=NS,Number=1,Type=Integer,Description="Number of Samples With Data">
##INFO=<ID=AF,Number=.,Type=Float,Description="Allele Frequency">
##FORMAT=<ID=GT,Number=1,Type=String,Description="Genotype">
##FORMAT=<ID=DP,Number=1,Type=Integer,Description="Read Depth">
##FORMAT=<ID=AD,Number=1,Type=Integer,Description="Allele Depth">
##FORMAT=<ID=GL,Number=.,Type=Float,Description="Genotype Likelihood">
#CHROM	POS	ID	REF	ALT	QUAL	FILTER	INFO	FORMAT	OBSE130296	OBSE130301	OBSE130304	OBSE130347	OBSE130348	OBSE130353	OBSE130355	OBSE130356	OBSE130357	OBSE130358	OBSE130359	OBSE130360	OBSE130364	OBSE130366	OBSE130524	OBSE130526	OBSE130528	OBSE130529	OBSM130295	OBSM130297	OBSM130299	OBSM130302	OBSM130636	OBSM130637	OBSM130638	OBSM130639	OBSM130640	OBSM130641	OBSM130642	OBSM130643	OBSM130645	OBSM130717	OBSM130718	OBSM130719	SCAD130228	SCAD130229	SCAD130231	SCAD130232	SCAD130233	SCAD130234	SCAD130236	SCAD130237	SCAD130238	SCAD130240	SCAD130242	SCAD130245	SCAD130246	SCAD130249	SCAD130255	SCAD130256	SCAD130257	NYPS140746	NYPS140747	NYPS140748	NYPS140749	NYPS140750	NYPS140751	NYPS140756	NYPS140757	NYPS140758	NYPS140759	NYPS140760	NYPS140761	NYPS140762	NYPS140763	NYPS140823	NYPS140826	NYPS140832	NYPS140834	NYPS140835
groupI	49706	9747_6	G	T	.	PASS	NS=64;AF=0.250	GT:DP:AD	0/0:14:14,0	0/1:14:7,7	0/1:17:9,8	0/0:13:13,0	0/0:7:7,0	0/0:27:27,0	1/1:14:0,14	0/0:27:27,0	0/1:33:10,23	0/0:15:15,0	0/1:19:6,13	1/1:11:0,11	./.:19:.,.	0/1:12:6,6	0/1:16:4,12	0/1:32:18,14	0/1:27:15,12	0/0:11:11,0	0/1:11:6,5	0/0:27:27,0	0/0:3:3,0	0/0:15:15,0	0/0:26:26,0	0/0:13:13,0	0/1:25:11,14	./.:7:.,.	./.:18:.,.	0/1:16:5,11	0/1:28:13,15	0/0:10:10,0	0/1:21:10,11	0/0:5:5,0	0/0:25:25,0	0/1:38:15,23	0/0:25:25,0	0/0:10:10,0	0/0:12:12,0	0/1:9:4,5	1/1:10:0,10	0/0:13:13,0	0/0:12:12,0	0/1:13:8,5	0/0:6:6,0	0/0:6:6,0	0/0:6:6,0	./.:0:.,.	0/0:17:17,0	0/0:10:10,0	0/0:14:14,0	0/1:14:8,6	0/0:19:19,0	0/0:16:16,0	0/1:17:6,11	0/0:31:31,0	0/0:17:17,0	0/1:19:5,14	0/1:45:22,23	./.:14:.,.	0/0:28:28,0	0/0:14:14,0	0/0:9:9,0	0/0:19:19,0	0/1:24:12,12	1/1:37:0,37	./.:8:.,.	0/0:22:22,0	0/1:21:10,11	0/1:17:8,9	0/0:27:27,0	0/1:12:7,5
groupI	65819	9924_20	A	G	.	PASS	NS=65;AF=0.100	GT:DP:AD	0/0:4:4,0	0/1:5:3,2	0/0:10:10,0	0/0:4:4,0	0/0:4:4,0	0/1:8:4,4	./.:0:.,.	0/0:5:5,0	0/0:23:23,0	0/0:3:3,0	0/0:9:9,0	0/0:7:7,0	./.:5:.,.	0/0:9:9,0	0/0:4:4,0	0/0:7:7,0	0/1:8:4,4	0/0:10:10,0	0/0:8:8,0	0/0:22:22,0	0/1:6:3,3	0/0:3:3,0	0/1:11:8,3	0/1:15:5,10	0/0:18:18,0	./.:0:.,.	0/1:17:7,10	1/1:3:0,3	0/0:9:9,0	0/0:10:10,0	0/0:20:20,0	./.:3:.,.	0/0:16:16,0	0/0:14:14,0	0/0:6:6,0	0/0:9:9,0	0/0:7:7,0	0/0:5:5,0	0/0:6:6,0	0/0:12:12,0	0/0:5:5,0	0/0:15:15,0	0/0:3:3,0	0/0:6:6,0	0/0:4:4,0	0/0:22:22,0	0/0:3:3,0	0/0:10:10,0	0/0:4:4,0	0/0:6:6,0	0/0:13:13,0	0/0:8:8,0	0/0:7:7,0	0/0:8:8,0	0/0:14:14,0	0/0:8:8,0	0/1:18:8,10	0/0:9:9,0	0/1:10:4,6	0/0:7:7,0	0/0:5:5,0	0/0:6:6,0	./.:6:.,.	0/0:12:12,0	0/0:3:3,0	0/0:11:11,0	0/0:4:4,0	0/0:5:5,0	1/1:26:0,26	0/0:9:9,0
groupI	103342	7875_27	T	G	.	PASS	NS=70;AF=0.064	GT:DP:AD	0/0:24:24,0	0/1:29:8,21	0/0:20:20,0	0/1:20:10,10	0/0:17:17,0	0/0:19:19,0	1/1:40:0,40	0/0:30:30,0	0/0:54:54,0	0/0:25:25,0	0/0:40:40,0	0/0:17:17,0	0/0:32:32,0	0/0:25:25,0	0/0:21:21,0	0/0:48:48,0	0/1:31:22,9	0/0:34:34,0	0/0:29:29,0	0/0:29:29,0	0/0:17:17,0	0/0:34:34,0	0/0:23:23,0	0/0:27:27,0	0/0:61:61,0	0/0:21:21,0	0/0:55:55,0	0/0:32:32,0	0/0:28:28,0	0/0:28:28,0	0/0:46:46,0	0/0:16:16,0	0/0:66:66,0	0/0:54:54,0	0/0:43:43,0	0/0:16:16,0	0/0:41:41,0	0/0:16:16,0	0/0:13:13,0	0/1:34:17,17	0/0:26:26,0	0/0:32:32,0	0/0:20:20,0	0/0:22:22,0	0/0:22:22,0	0/0:59:59,0	0/0:27:27,0	0/0:37:37,0	0/0:19:19,0	0/0:33:33,0	0/0:39:39,0	0/1:33:16,17	0/0:40:40,0	0/0:48:48,0	0/0:46:46,0	0/0:31:31,0	0/0:31:31,0	0/0:37:37,0	0/0:42:42,0	0/0:27:27,0	0/1:13:4,9	0/0:23:23,0	0/0:38:38,0	0/0:47:47,0	0/0:10:10,0	0/0:43:43,0	0/0:36:36,0	0/0:35:35,0	0/0:57:57,0	0/1:30:16,14
groupI	136395	8144_24	G	A	.	PASS	NS=68;AF=0.441	GT:DP:AD	0/0:49:49,0	0/1:45:35,10	0/0:47:47,0	0/0:44:44,0	0/0:24:24,0	1/1:34:0,34	0/0:32:32,0	0/0:50:50,0	0/1:113:84,29	0/0:30:30,0	0/0:72:72,0	0/0:29:29,0	0/1:44:34,10	0/1:40:24,16	0/1:30:17,13	0/0:52:52,0	0/0:39:39,0	0/0:32:32,0	0/1:23:9,14	0/0:29:29,0	0/1:20:11,9	1/1:37:0,37	0/1:37:12,25	1/1:41:0,41	0/1:69:30,39	0/1:16:5,11	0/1:31:21,10	0/1:38:13,25	0/1:20:9,11	1/1:58:0,58	0/1:35:25,10	0/1:18:5,13	0/0:92:92,0	0/1:75:30,45	1/1:59:0,59	0/1:19:13,6	./.:44:.,.	0/1:37:25,12	1/1:22:0,22	1/1:19:0,19	0/1:41:13,28	0/1:16:8,8	0/0:22:22,0	0/1:27:17,10	0/0:14:14,0	1/1:36:0,36	0/0:30:30,0	1/1:40:0,40	0/1:25:9,16	1/1:43:0,43	1/1:36:0,36	0/0:37:37,0	1/1:27:0,27	0/0:33:33,0	0/1:94:49,45	./.:33:.,.	0/1:107:50,57	0/1:69:49,20	0/0:12:12,0	0/1:57:45,12	0/1:16:12,4	0/0:51:51,0	1/1:40:0,40	0/0:23:23,0	0/1:33:18,15	0/1:49:13,36	0/1:40:9,31	0/1:44:18,26	1/1:55:0,55	0/1:45:16,29
groupI	161167	8358_67	A	T	.	PASS	NS=69;AF=0.341	GT:DP:AD	0/0:11:11,0	0/0:32:32,0	0/0:31:31,0	0/0:47:47,0	0/0:13:13,0	0/0:17:17,0	0/0:36:36,0	0/0:31:31,0	0/0:33:33,0	0/0:20:20,0	0/0:49:49,0	0/0:20:20,0	0/0:9:9,0	0/1:34:17,17	0/0:16:16,0	0/0:32:32,0	0/1:47:26,21	0/0:15:15,0	0/1:22:9,13	0/0:40:40,0	0/0:10:10,0	0/0:11:11,0	0/0:33:33,0	0/0:47:47,0	0/0:26:26,0	./.:0:.,.	0/0:51:51,0	0/0:35:35,0	0/0:11:11,0	0/0:20:20,0	0/0:23:23,0	1/1:7:0,7	0/1:55:31,24	0/0:52:52,0	1/1:56:0,56	1/1:20:0,20	1/1:22:0,22	1/1:21:0,21	1/1:18:0,18	1/1:42:0,42	1/1:37:0,37	0/1:21:11,10	1/1:24:0,24	1/1:22:0,22	1/1:27:0,27	1/1:27:0,27	0/1:32:19,13	1/1:29:0,29	0/1:14:7,7	1/1:43:0,43	1/1:40:0,40	0/0:22:22,0	0/0:50:50,0	0/0:30:30,0	0/1:33:17,16	0/0:14:14,0	0/1:30:19,11	0/0:20:20,0	0/0:30:30,0	0/1:15:7,8	0/1:14:7,7	0/1:27:14,13	0/0:43:43,0	0/1:39:23,16	0/0:12:12,0	0/1:54:31,23	0/0:41:41,0	0/1:25:6,19	0/1:37:13,24	0/1:27:12,15
groupI	206008	8748_85	C	A	.	PASS	NS=70;AF=0.143	GT:DP:AD	0/0:36:36,0	0/1:25:11,14	0/0:46:46,0	0/1:45:24,21	0/0:23:23,0	0/0:42:42,0	1/1:46:0,46	0/0:61:61,0	0/0:89:89,0	0/0:31:31,0	0/0:38:38,0	0/0:31:31,0	0/1:27:13,14	0/0:45:45,0	0/0:33:33,0	0/0:58:58,0	0/0:49:49,0	0/0:38:38,0	0/0:24:24,0	0/0:51:51,0	0/0:30:30,0	0/0:29:29,0	0/0:53:53,0	0/0:32:32,0	0/0:96:96,0	0/0:26:26,0	0/1:78:42,36	0/1:30:18,12	0/0:47:47,0	0/0:32:32,0	0/1:38:21,17	0/1:19:13,6	0/0:57:57,0	0/0:76:76,0	0/0:68:68,0	0/0:34:34,0	0/0:39:39,0	0/0:19:19,0	0/0:16:16,0	0/0:58:58,0	0/0:34:34,0	0/0:29:29,0	0/0:35:35,0	0/0:36:36,0	0/0:32:32,0	0/0:77:77,0	0/0:34:34,0	0/0:45:45,0	0/0:20:20,0	0/0:37:37,0	0/0:40:40,0	0/0:35:35,0	0/0:35:35,0	1/1:32:0,32	0/0:44:44,0	0/0:33:33,0	1/1:34:0,34	0/1:39:23,16	0/1:39:26,13	0/1:19:12,7	0/1:21:6,15	0/0:45:45,0	0/0:39:39,0	0/0:40:40,0	0/1:20:14,6	0/1:39:15,24	0/1:29:18,11	0/0:44:44,0	0/0:57:57,0	0/0:25:25,0
groupI	241544	9126_64	T	G	.	PASS	NS=70;AF=0.286	GT:DP:AD	0/1:34:26,8	0/0:22:22,0	0/0:32:32,0	0/0:34:34,0	0/0:21:21,0	1/1:21:0,21	0/0:13:13,0	0/0:26:26,0	0/0:35:35,0	0/0:14:14,0	0/0:38:38,0	0/0:18:18,0	0/0:55:55,0	0/0:26:26,0	0/0:19:19,0	0/0:72:72,0	0/0:38:38,0	0/0:20:20,0	0/0:7:7,0	0/1:50:31,19	0/1:11:8,3	1/1:33:0,33	1/1:10:0,10	0/0:11:11,0	0/0:23:23,0	0/0:20:20,0	0/0:44:44,0	0/0:23:23,0	1/1:11:0,11	1/1:12:0,12	0/1:35:18,17	0/0:14:14,0	0/1:45:18,27	0/0:24:24,0	0/1:40:21,19	0/1:11:5,6	0/1:26:11,15	0/0:19:19,0	0/1:22:9,13	0/0:36:36,0	0/1:16:9,7	0/0:25:25,0	0/1:13:8,5	0/0:25:25,0	1/1:19:0,19	1/1:23:0,23	0/0:28:28,0	0/1:22:12,10	1/1:14:0,14	0/0:35:35,0	1/1:34:0,34	0/0:24:24,0	0/0:21:21,0	0/0:41:41,0	0/1:43:17,26	0/0:7:7,0	0/0:23:23,0	0/1:26:14,12	0/0:20:20,0	0/0:46:46,0	0/0:14:14,0	0/0:20:20,0	0/0:18:18,0	0/1:34:17,17	0/1:18:10,8	1/1:22:0,22	1/1:18:0,18	0/0:26:26,0	0/1:38:19,19	0/1:31:21,10
groupI	252605	9211_10	T	A	.	PASS	NS=66;AF=0.061	GT:DP:AD	0/0:32:32,0	./.:42:.,.	0/0:25:25,0	0/0:24:24,0	0/0:22:22,0	0/0:29:29,0	0/0:39:39,0	0/0:37:37,0	0/0:61:61,0	0/0:27:27,0	0/0:40:40,0	0/0:17:17,0	0/0:29:29,0	./.:28:.,.	0/0:46:46,0	0/0:55:55,0	0/1:44:33,11	0/0:34:34,0	./.:17:.,.	0/0:36:36,0	0/0:20:20,0	0/0:32:32,0	0/0:32:32,0	0/0:46:46,0	0/0:88:88,0	0/0:16:16,0	0/0:35:35,0	0/0:37:37,0	0/0:43:43,0	0/1:44:34,10	0/1:61:40,21	0/0:20:20,0	0/0:44:44,0	0/0:65:65,0	0/0:44:44,0	0/0:22:22,0	0/0:24:24,0	0/0:14:14,0	0/0:17:17,0	0/0:41:41,0	0/0:25:25,0	0/0:25:25,0	0/0:16:16,0	0/0:32:32,0	0/0:39:39,0	0/0:53:53,0	0/0:35:35,0	0/0:18:18,0	0/0:15:15,0	0/0:33:33,0	0/0:30:30,0	0/0:29:29,0	0/1:95:54,41	0/0:29:29,0	0/1:50:30,20	0/1:43:32,11	./.:30:.,.	0/1:41:30,11	0/0:35:35,0	0/0:35:35,0	0/1:15:9,6	0/0:44:44,0	0/0:31:31,0	0/0:69:69,0	0/0:15:15,0	0/0:50:50,0	0/0:45:45,0	0/0:52:52,0	0/0:56:56,0	0/0:38:38,0
groupI	281174	9496_25	A	T	.	PASS	NS=66;AF=0.091	GT:DP:AD	0/0:44:44,0	0/0:48:48,0	0/0:38:38,0	0/0:42:42,0	0/1:27:19,8	0/0:31:31,0	0/0:35:35,0	0/0:47:47,0	0/0:73:73,0	0/0:33:33,0	0/0:52:52,0	0/0:42:42,0	0/1:46:35,11	0/0:43:43,0	./.:28:.,.	0/0:50:50,0	0/0:50:50,0	0/0:41:41,0	0/0:24:24,0	0/0:51:51,0	0/0:21:21,0	0/1:31:24,7	0/0:39:39,0	0/0:43:43,0	0/0:97:97,0	0/0:22:22,0	0/0:52:52,0	0/0:26:26,0	0/0:50:50,0	0/0:35:35,0	./.:66:.,.	0/0:16:16,0	./.:52:.,.	0/0:51:51,0	0/1:57:43,14	0/0:24:24,0	0/0:39:39,0	0/0:20:20,0	0/0:12:12,0	0/0:43:43,0	0/0:38:38,0	0/0:29:29,0	0/0:27:27,0	0/0:26:26,0	0/0:19:19,0	0/0:48:48,0	0/1:53:38,15	0/0:30:30,0	0/0:20:20,0	0/0:46:46,0	0/0:46:46,0	0/0:48:48,0	0/1:61:43,18	0/1:86:48,38	0/1:71:56,15	0/0:26:26,0	0/0:52:52,0	0/0:40:40,0	0/0:54:54,0	0/0:33:33,0	0/0:18:18,0	0/1:96:50,46	0/1:66:41,25	0/1:81:55,26	0/0:27:27,0	0/0:45:45,0	0/0:51:51,0	0/0:26:26,0	./.:87:.,.	0/1:48:36,12
groupI	326973	9560_14	T	A	.	PASS	NS=65;AF=0.277	GT:DP:AD	0/0:15:15,0	0/0:34:34,0	0/1:60:28,32	1/1:25:0,25	0/0:27:27,0	0/0:35:35,0	./.:0:.,.	0/0:19:19,0	0/0:40:40,0	0/0:27:27,0	./.:0:.,.	0/0:21:21,0	0/0:7:7,0	0/0:3:3,0	0/0:32:32,0	./.:0:.,.	0/1:44:24,20	0/0:26:26,0	0/0:19:19,0	0/0:40:40,0	0/1:30:17,13	0/0:15:15,0	0/1:31:19,12	0/0:16:16,0	0/0:76:76,0	0/0:24:24,0	0/0:37:37,0	0/0:29:29,0	0/1:32:16,16	0/0:36:36,0	0/1:60:36,24	0/1:18:5,13	0/1:59:25,34	0/1:48:17,31	0/1:56:27,29	0/0:18:18,0	0/1:40:23,17	0/0:7:7,0	1/1:11:0,11	0/0:38:38,0	0/1:27:18,9	0/0:30:30,0	0/1:23:8,15	0/0:14:14,0	1/1:32:0,32	1/1:37:0,37	0/0:19:19,0	0/0:16:16,0	1/1:8:0,8	./.:19:.,.	1/1:56:0,56	0/0:32:32,0	1/1:21:0,21	0/0:25:25,0	0/1:50:24,26	0/0:16:16,0	0/0:17:17,0	0/0:20:20,0	0/0:35:35,0	1/1:11:0,11	./.:0:.,.	0/0:16:16,0	0/0:5:5,0	0/1:48:28,20	0/0:12:12,0	0/0:34:34,0	0/1:44:21,23	0/0:31:31,0	1/1:27:0,27	1/1:17:0,17
groupI	389580	9624_89	C	T	.	PASS	NS=70;AF=0.129	GT:DP:AD	0/0:33:33,0	0/0:35:35,0	0/0:43:43,0	0/0:40:40,0	0/0:18:18,0	0/0:47:47,0	0/0:27:27,0	0/0:41:41,0	0/0:82:82,0	0/0:29:29,0	0/0:41:41,0	0/0:33:33,0	0/0:41:41,0	0/0:40:40,0	0/0:31:31,0	0/0:47:47,0	0/0:48:48,0	0/0:25:25,0	0/0:20:20,0	0/1:51:31,20	0/0:26:26,0	0/0:42:42,0	0/0:23:23,0	0/0:38:38,0	0/0:63:63,0	0/0:23:23,0	0/0:69:69,0	0/0:40:40,0	0/0:48:48,0	0/0:51:51,0	0/0:39:39,0	0/0:23:23,0	0/0:71:71,0	0/0:64:64,0	0/0:65:65,0	0/0:17:17,0	0/0:51:51,0	0/0:27:27,0	0/0:25:25,0	0/0:38:38,0	0/0:26:26,0	0/0:31:31,0	0/0:13:13,0	0/0:23:23,0	0/0:16:16,0	0/0:71:71,0	0/0:21:21,0	0/0:28:28,0	0/0:16:16,0	0/0:45:45,0	0/0:41:41,0	0/1:24:13,11	1/1:52:0,52	0/1:23:8,15	0/1:55:21,34	0/0:27:27,0	1/1:53:0,53	0/1:40:15,25	1/1:24:0,24	1/1:27:0,27	0/0:19:19,0	0/0:35:35,0	0/0:38:38,0	0/1:45:23,22	0/0:16:16,0	0/1:51:25,26	0/0:51:51,0	1/1:40:0,40	0/0:61:61,0	0/1:39:19,20
groupI	405718	9642_52	A	T	.	PASS	NS=70;AF=0.086	GT:DP:AD	0/0:44:44,0	0/1:58:30,28	0/1:49:25,24	0/0:71:71,0	0/0:20:20,0	0/0:58:58,0	0/0:55:55,0	0/0:71:71,0	0/1:89:44,45	0/0:41:41,0	0/1:69:34,35	0/1:39:15,24	0/0:36:36,0	0/0:46:46,0	0/0:51:51,0	0/0:77:77,0	1/1:67:0,67	0/0:46:46,0	0/1:26:16,10	0/0:61:61,0	0/0:38:38,0	0/0:54:54,0	0/0:52:52,0	0/0:59:59,0	0/0:113:113,0	0/0:26:26,0	0/0:88:88,0	0/0:25:25,0	0/0:46:46,0	0/1:47:26,21	0/0:68:68,0	0/0:22:22,0	0/0:79:79,0	0/0:60:60,0	0/0:74:74,0	0/0:12:12,0	0/0:49:49,0	0/0:38:38,0	0/0:14:14,0	0/0:58:58,0	0/0:42:42,0	0/0:29:29,0	0/0:39:39,0	0/0:41:41,0	0/0:39:39,0	0/0:45:45,0	0/0:61:61,0	0/0:40:40,0	0/0:27:27,0	0/0:48:48,0	0/0:57:57,0	0/1:25:15,10	0/0:66:66,0	0/0:53:53,0	0/0:51:51,0	0/0:29:29,0	0/0:80:80,0	0/0:27:27,0	0/0:50:50,0	0/0:48:48,0	0/0:17:17,0	0/0:33:33,0	0/1:59:34,25	0/0:62:62,0	0/0:25:25,0	0/0:53:53,0	0/0:27:27,0	0/0:29:29,0	0/0:40:40,0	0/1:33:13,20
groupI	457653	9705_46	G	A	.	PASS	NS=60;AF=0.342	GT:DP:AD	0/1:18:5,13	0/1:66:46,20	0/0:106:106,0	1/1:9:0,9	./.:8:.,.	0/1:46:33,13	0/0:47:47,0	0/1:37:22,15	0/1:93:68,25	0/1:18:5,13	./.:70:.,.	1/1:18:0,18	0/1:28:19,9	0/0:35:35,0	0/0:23:23,0	0/1:62:28,34	0/1:38:22,16	0/1:10:5,5	0/1:42:26,16	./.:81:.,.	0/1:17:12,5	0/1:18:6,12	0/1:35:14,21	./.:36:.,.	0/1:118:78,40	0/1:27:15,12	0/1:73:54,19	0/1:38:22,16	0/1:62:38,24	0/1:44:16,28	0/1:27:7,20	./.:13:.,.	1/1:43:0,43	0/1:96:71,25	./.:24:.,.	0/1:16:7,9	0/1:25:11,14	0/1:48:38,10	0/1:17:9,8	0/1:47:33,14	0/1:33:17,16	0/1:41:28,13	0/0:35:35,0	0/0:5:5,0	0/1:37:23,14	./.:44:.,.	0/1:42:23,19	0/1:41:25,16	0/1:25:12,13	0/0:7:7,0	0/1:81:63,18	0/0:4:4,0	0/0:11:11,0	0/0:26:26,0	0/0:8:8,0	0/0:14:14,0	./.:4:.,.	0/0:26:26,0	0/0:19:19,0	./.:5:.,.	0/0:17:17,0	0/0:16:16,0	0/0:6:6,0	0/1:5:2,3	0/0:5:5,0	./.:7:.,.	0/0:24:24,0	0/0:15:15,0	0/0:33:33,0	0/0:29:29,0
groupI	477947	9720_57	C	T	.	PASS	NS=70;AF=0.050	GT:DP:AD	0/0:17:17,0	1/1:16:0,16	0/0:23:23,0	0/0:24:24,0	0/0:11:11,0	0/0:23:23,0	1/1:30:0,30	0/1:20:10,10	0/0:36:36,0	0/1:26:16,10	0/0:24:24,0	0/0:9:9,0	0/0:15:15,0	0/0:24:24,0	0/0:10:10,0	0/0:27:27,0	0/0:19:19,0	0/1:25:12,13	0/0:12:12,0	0/0:27:27,0	0/0:10:10,0	0/0:21:21,0	0/0:23:23,0	0/0:29:29,0	0/0:55:55,0	0/0:15:15,0	0/0:24:24,0	0/0:15:15,0	0/0:18:18,0	0/0:21:21,0	0/0:20:20,0	0/0:3:3,0	0/0:40:40,0	0/0:32:32,0	0/0:32:32,0	0/0:6:6,0	0/0:7:7,0	0/0:11:11,0	0/0:8:8,0	0/0:30:30,0	0/0:16:16,0	0/0:12:12,0	0/0:13:13,0	0/0:14:14,0	0/0:10:10,0	0/0:14:14,0	0/0:24:24,0	0/0:15:15,0	0/0:12:12,0	0/0:23:23,0	0/0:13:13,0	0/0:14:14,0	0/0:17:17,0	0/0:23:23,0	0/0:18:18,0	0/0:10:10,0	0/0:23:23,0	0/0:11:11,0	0/0:24:24,0	0/0:14:14,0	0/0:3:3,0	0/0:12:12,0	0/0:17:17,0	0/0:24:24,0	0/0:8:8,0	0/0:33:33,0	0/0:15:15,0	0/0:16:16,0	0/0:23:23,0	0/0:6:6,0
groupI	483520	9733_61	C	A	.	PASS	NS=66;AF=0.212	GT:DP:AD	0/0:16:16,0	0/0:25:25,0	0/0:29:29,0	0/1:16:12,4	0/0:10:10,0	0/0:25:25,0	0/0:36:36,0	0/0:30:30,0	0/0:47:47,0	0/0:21:21,0	0/0:33:33,0	0/0:20:20,0	0/0:28:28,0	0/0:30:30,0	0/0:8:8,0	0/1:29:21,8	0/1:21:13,8	./.:13:.,.	0/0:14:14,0	0/0:33:33,0	0/0:7:7,0	0/1:22:14,8	0/0:27:27,0	0/0:16:16,0	0/0:54:54,0	0/0:16:16,0	0/0:30:30,0	0/0:18:18,0	0/0:35:35,0	0/0:18:18,0	0/0:33:33,0	0/0:13:13,0	0/1:34:22,12	0/0:48:48,0	1/1:15:0,15	0/0:5:5,0	1/1:8:0,8	./.:0:.,.	./.:0:.,.	1/1:9:0,9	1/1:9:0,9	0/1:27:20,7	0/0:15:15,0	0/1:18:9,9	0/0:18:18,0	0/0:43:43,0	1/1:16:0,16	1/1:13:0,13	1/1:4:0,4	./.:11:.,.	0/0:37:37,0	0/0:20:20,0	0/1:29:16,13	0/1:33:18,15	0/0:26:26,0	0/0:6:6,0	0/0:28:28,0	0/1:14:9,5	0/0:24:24,0	0/0:22:22,0	0/0:18:18,0	0/0:19:19,0	0/1:21:13,8	0/0:49:49,0	0/0:4:4,0	0/1:36:13,23	0/0:29:29,0	0/0:23:23,0	0/1:28:14,14	0/1:8:3,5
groupI	488448	9736_50	A	T	.	PASS	NS=67;AF=0.119	GT:DP:AD	0/0:11:11,0	0/1:15:9,6	0/0:16:16,0	0/0:9:9,0	0/0:20:20,0	./.:13:.,.	1/1:19:0,19	0/1:15:7,8	0/0:29:29,0	0/1:22:7,15	0/0:16:16,0	0/1:23:13,10	0/0:12:12,0	0/1:13:5,8	0/0:15:15,0	0/1:32:16,16	0/0:12:12,0	0/1:26:19,7	0/0:8:8,0	0/0:15:15,0	0/0:10:10,0	0/1:18:10,8	0/0:12:12,0	0/0:27:27,0	0/0:46:46,0	0/0:5:5,0	0/0:45:45,0	0/0:10:10,0	0/0:35:35,0	0/0:22:22,0	0/0:27:27,0	./.:7:.,.	0/0:30:30,0	0/0:30:30,0	0/0:18:18,0	0/0:8:8,0	0/0:16:16,0	0/0:10:10,0	0/0:10:10,0	0/0:9:9,0	0/0:16:16,0	0/0:24:24,0	0/0:6:6,0	0/0:14:14,0	0/0:12:12,0	0/0:42:42,0	0/0:23:23,0	0/0:12:12,0	0/0:8:8,0	0/0:21:21,0	0/0:20:20,0	0/0:19:19,0	0/0:13:13,0	0/0:9:9,0	0/0:18:18,0	0/0:12:12,0	0/0:11:11,0	0/0:19:19,0	0/1:13:4,9	0/0:17:17,0	./.:4:.,.	0/1:27:15,12	0/0:14:14,0	0/0:19:19,0	1/1:9:0,9	0/1:16:10,6	0/0:22:22,0	0/0:23:23,0	0/1:28:12,16	0/0:5:5,0
groupI	518721	9756_89	C	T	.	PASS	NS=69;AF=0.159	GT:DP:AD	0/1:28:15,13	1/1:49:0,49	0/0:45:45,0	0/1:39:20,19	0/0:18:18,0	0/1:29:15,14	1/1:30:0,30	0/1:45:19,26	0/1:50:20,30	1/1:23:0,23	0/0:41:41,0	0/1:16:8,8	0/0:30:30,0	0/1:26:16,10	0/0:17:17,0	1/1:55:0,55	0/0:39:39,0	1/1:35:0,35	0/0:18:18,0	0/0:37:37,0	0/0:11:11,0	0/0:25:25,0	0/0:33:33,0	0/0:38:38,0	0/0:57:57,0	0/0:22:22,0	0/0:52:52,0	0/0:27:27,0	0/0:35:35,0	0/0:31:31,0	0/0:37:37,0	./.:5:.,.	0/1:41:24,17	0/0:45:45,0	0/0:38:38,0	0/0:20:20,0	0/0:44:44,0	0/0:15:15,0	0/0:19:19,0	0/0:39:39,0	0/0:23:23,0	0/0:26:26,0	0/0:28:28,0	0/0:34:34,0	0/0:24:24,0	0/0:25:25,0	0/0:29:29,0	0/0:23:23,0	0/0:12:12,0	0/0:29:29,0	0/0:29:29,0	0/0:17:17,0	0/0:30:30,0	0/0:36:36,0	0/0:24:24,0	0/0:6:6,0	0/0:36:36,0	0/0:9:9,0	0/0:37:37,0	0/0:26:26,0	0/1:21:9,12	0/0:26:26,0	0/0:21:21,0	0/1:38:24,14	0/0:15:15,0	0/0:33:33,0	0/1:19:10,9	0/0:20:20,0	0/1:15:6,9	0/0:18:18,0
groupI	552364	9793_85	C	A	.	PASS	NS=62;AF=0.081	GT:DP:AD	0/0:4:4,0	0/0:8:8,0	0/0:11:11,0	0/0:3:3,0	0/0:10:10,0	0/0:4:4,0	0/0:10:10,0	0/0:18:18,0	0/0:15:15,0	0/0:6:6,0	0/0:4:4,0	0/0:7:7,0	0/0:9:9,0	0/0:14:14,0	0/0:12:12,0	0/0:14:14,0	0/0:5:5,0	0/0:12:12,0	./.:0:.,.	./.:7:.,.	0/0:4:4,0	0/0:9:9,0	0/0:6:6,0	0/0:17:17,0	0/0:23:23,0	0/0:9:9,0	0/1:9:5,4	./.:6:.,.	0/0:15:15,0	0/0:7:7,0	0/0:11:11,0	0/0:11:11,0	0/0:19:19,0	0/0:13:13,0	0/0:20:20,0	1/1:8:0,8	0/1:7:4,3	0/0:3:3,0	0/0:5:5,0	0/1:20:8,12	0/0:7:7,0	0/0:7:7,0	./.:0:.,.	1/1:9:0,9	0/0:3:3,0	0/1:18:11,7	0/1:14:7,7	./.:3:.,.	0/0:5:5,0	0/1:10:5,5	0/0:5:5,0	0/0:3:3,0	0/0:3:3,0	0/0:6:6,0	0/0:11:11,0	0/0:3:3,0	0/0:7:7,0	0/0:4:4,0	./.:6:.,.	0/0:5:5,0	0/0:6:6,0	0/0:5:5,0	./.:0:.,.	0/0:6:6,0	0/0:3:3,0	0/0:5:5,0	./.:0:.,.	0/0:4:4,0	0/0:11:11,0	0/0:4:4,0
groupI	617313	9884_71	G	A	.	PASS	NS=69;AF=0.399	GT:DP:AD	1/1:26:0,26	1/1:38:0,38	0/1:53:29,24	0/1:44:20,24	0/1:20:13,7	0/0:38:38,0	1/1:35:0,35	1/1:48:0,48	1/1:69:0,69	0/1:49:22,27	0/0:42:42,0	1/1:42:0,42	0/1:36:15,21	0/1:50:23,27	0/1:15:7,8	0/1:64:27,37	0/0:43:43,0	0/1:30:10,20	0/0:24:24,0	0/1:43:14,29	./.:14:.,.	0/0:35:35,0	0/1:35:22,13	0/0:42:42,0	0/0:79:79,0	0/0:25:25,0	0/0:54:54,0	0/0:17:17,0	0/1:44:28,16	0/1:68:23,45	0/0:67:67,0	0/1:10:6,4	0/0:60:60,0	0/0:71:71,0	0/1:55:20,35	1/1:12:0,12	0/1:34:15,19	0/1:31:13,18	1/1:19:0,19	0/1:60:30,30	0/1:20:11,9	0/1:22:11,11	0/0:25:25,0	0/1:22:9,13	0/1:36:15,21	1/1:72:0,72	0/1:30:18,12	0/0:32:32,0	0/0:15:15,0	0/1:53:28,25	1/1:69:0,69	0/0:47:47,0	0/1:46:29,17	0/0:38:38,0	0/0:42:42,0	0/0:36:36,0	1/1:64:0,64	0/0:34:34,0	0/1:50:21,29	0/1:26:12,14	0/0:25:25,0	0/1:36:23,13	0/1:49:26,23	0/0:60:60,0	0/0:21:21,0	0/1:37:22,15	0/1:50:24,26	0/0:38:38,0	0/1:62:38,24	0/1:45:15,30
groupI	638869	9903_24	A	G	.	PASS	NS=69;AF=0.268	GT:DP:AD	0/1:36:24,12	0/1:22:14,8	0/0:18:18,0	0/0:35:35,0	1/1:8:0,8	0/0:35:35,0	0/1:34:20,14	0/0:30:30,0	0/1:52:35,17	0/0:22:22,0	0/1:39:18,21	1/1:18:0,18	0/1:30:7,23	0/1:28:13,15	0/1:31:19,12	1/1:52:0,52	0/1:36:21,15	0/0:33:33,0	0/0:16:16,0	0/1:30:18,12	0/0:22:22,0	0/0:20:20,0	0/0:11:11,0	0/1:40:20,20	1/1:59:0,59	0/1:19:9,10	0/0:42:42,0	0/0:20:20,0	0/0:22:22,0	0/0:27:27,0	0/1:36:18,18	0/0:14:14,0	0/0:54:54,0	0/1:46:23,23	0/0:39:39,0	1/1:18:0,18	0/0:22:22,0	1/1:13:0,13	0/0:12:12,0	0/0:24:24,0	0/1:24:10,14	0/1:23:10,13	0/0:11:11,0	0/1:27:13,14	0/0:22:22,0	0/0:24:24,0	0/0:21:21,0	0/1:21:12,9	./.:8:.,.	0/1:36:12,24	0/0:24:24,0	0/0:13:13,0	0/0:33:33,0	0/1:33:18,15	0/0:39:39,0	0/0:11:11,0	0/1:49:31,18	0/0:28:28,0	0/0:33:33,0	0/0:25:25,0	0/0:19:19,0	0/0:23:23,0	0/0:22:22,0	0/0:33:33,0	0/0:8:8,0	0/1:37:14,23	0/0:26:26,0	0/0:20:20,0	0/1:32:18,14	1/1:13:0,13
groupI	715708	9963_89	A	T	.	PASS	NS=70;AF=0.329	GT:DP:AD	0/0:35:35,0	0/0:30:30,0	0/0:33:33,0	0/0:45:45,0	0/0:17:17,0	0/0:23:23,0	0/1:40:25,15	0/0:49:49,0	0/0:70:70,0	0/0:23:23,0	0/1:43:23,20	0/0:20:20,0	0/0:30:30,0	0/0:30:30,0	1/1:29:0,29	0/0:50:50,0	0/0:43:43,0	0/0:27:27,0	0/0:23:23,0	0/1:41:18,23	0/0:17:17,0	0/1:28:10,18	0/0:27:27,0	0/0:34:34,0	0/1:68:33,35	0/1:16:9,7	0/0:43:43,0	0/0:20:20,0	0/0:41:41,0	0/0:36:36,0	0/0:31:31,0	0/0:10:10,0	0/0:72:72,0	1/1:54:0,54	1/1:37:0,37	1/1:15:0,15	1/1:30:0,30	0/1:20:10,10	1/1:19:0,19	1/1:44:0,44	1/1:26:0,26	0/0:30:30,0	0/1:27:15,12	1/1:30:0,30	1/1:19:0,19	0/1:55:28,27	1/1:40:0,40	1/1:25:0,25	1/1:8:0,8	1/1:35:0,35	1/1:36:0,36	0/1:27:10,17	0/0:45:45,0	0/0:57:57,0	0/1:53:36,17	0/1:16:9,7	1/1:48:0,48	0/0:48:48,0	0/0:35:35,0	0/0:47:47,0	0/0:8:8,0	0/0:34:34,0	0/0:33:33,0	0/0:50:50,0	1/1:21:0,21	0/0:49:49,0	0/0:39:39,0	0/0:42:42,0	0/0:55:55,0	0/0:27:27,0
groupI	740578	9984_9	A	C	.	PASS	NS=68;AF=0.066	GT:DP:AD	0/0:21:21,0	0/0:13:13,0	0/0:21:21,0	0/0:27:27,0	0/0:11:11,0	0/0:38:38,0	0/0:22:22,0	0/0:31:31,0	0/0:31:31,0	0/0:12:12,0	0/0:19:19,0	0/0:9:9,0	0/0:35:35,0	0/0:19:19,0	0/0:21:21,0	0/0:42:42,0	0/0:28:28,0	0/0:14:14,0	0/1:12:6,6	0/0:26:26,0	./.:8:.,.	0/0:16:16,0	0/0:9:9,0	0/0:21:21,0	0/0:52:52,0	1/1:10:0,10	0/0:20:20,0	0/0:18:18,0	0/0:20:20,0	0/0:20:20,0	0/0:28:28,0	0/0:8:8,0	0/0:42:42,0	0/0:30:30,0	0/1:38:20,18	0/0:7:7,0	0/0:31:31,0	0/0:7:7,0	0/1:7:4,3	0/0:29:29,0	0/0:15:15,0	0/0:13:13,0	0/1:11:7,4	0/0:12:12,0	0/0:12:12,0	0/1:9:6,3	0/0:27:27,0	0/1:18:6,12	0/0:9:9,0	0/0:23:23,0	0/0:26:26,0	0/0:10:10,0	0/0:20:20,0	0/0:17:17,0	0/0:6:6,0	0/0:6:6,0	0/0:24:24,0	0/0:11:11,0	0/0:18:18,0	0/0:11:11,0	0/0:12:12,0	0/0:14:14,0	./.:17:.,.	0/0:32:32,0	0/0:11:11,0	0/1:23:6,17	0/0:7:7,0	0/0:11:11,0	0/0:17:17,0	0/0:8:8,0
groupI	742798	9992_20	A	G	.	PASS	NS=68;AF=0.382	GT:DP:AD	1/1:20:0,20	0/1:14:6,8	./.:18:.,.	1/1:31:0,31	./.:0:.,.	0/1:13:6,7	1/1:25:0,25	1/1:27:0,27	0/1:48:26,22	1/1:17:0,17	0/1:26:14,12	1/1:20:0,20	0/1:26:11,15	0/1:23:9,14	1/1:17:0,17	0/1:35:16,19	1/1:13:0,13	0/1:27:13,14	0/0:15:15,0	0/1:28:18,10	0/1:14:8,6	0/0:15:15,0	1/1:12:0,12	0/0:15:15,0	0/1:42:18,24	0/0:18:18,0	1/1:30:0,30	1/1:28:0,28	0/1:32:21,11	0/0:36:36,0	0/1:51:23,28	0/0:13:13,0	0/1:50:31,19	0/0:32:32,0	0/0:27:27,0	0/0:7:7,0	0/0:24:24,0	0/0:13:13,0	0/0:10:10,0	0/0:27:27,0	0/0:19:19,0	0/0:19:19,0	0/0:12:12,0	0/0:33:33,0	0/0:18:18,0	0/0:23:23,0	0/0:19:19,0	0/0:19:19,0	0/0:20:20,0	0/0:23:23,0	0/0:19:19,0	0/1:18:12,6	0/0:27:27,0	0/1:15:8,7	0/1:36:16,20	0/0:18:18,0	0/1:37:22,15	0/1:21:7,14	0/1:30:8,22	1/1:8:0,8	1/1:15:0,15	1/1:27:0,27	0/0:32:32,0	0/1:36:19,17	0/0:9:9,0	0/0:14:14,0	0/1:10:7,3	0/1:27:14,13	0/0:16:16,0	0/1:9:5,4
groupI	847373	10119_68	T	A	.	PASS	NS=66;AF=0.455	GT:DP:AD	./.:18:.,.	0/0:14:14,0	0/1:4:2,2	0/0:31:31,0	1/1:10:0,10	0/0:22:22,0	0/1:24:17,7	0/1:32:16,16	0/1:37:17,20	0/1:20:5,15	1/1:30:0,30	0/0:16:16,0	0/0:20:20,0	1/1:17:0,17	0/1:22:13,9	0/1:39:16,23	1/1:11:0,11	0/0:25:25,0	0/0:13:13,0	0/0:17:17,0	0/0:20:20,0	0/0:13:13,0	0/1:9:4,5	1/1:24:0,24	0/0:59:59,0	0/1:11:3,8	0/1:31:21,10	0/1:18:7,11	0/1:42:30,12	1/1:17:0,17	1/1:28:0,28	0/0:10:10,0	1/1:15:0,15	0/1:34:22,12	0/0:22:22,0	0/1:5:2,3	0/1:16:4,12	0/0:8:8,0	0/0:13:13,0	0/0:19:19,0	0/0:11:11,0	1/1:9:0,9	./.:0:.,.	1/1:20:0,20	0/0:10:10,0	0/0:41:41,0	0/0:13:13,0	0/0:15:15,0	1/1:9:0,9	0/0:15:15,0	./.:0:.,.	./.:33:.,.	1/1:17:0,17	0/1:26:11,15	0/1:36:25,11	1/1:22:0,22	0/1:47:30,17	0/1:20:10,10	0/1:35:16,19	1/1:28:0,28	0/0:15:15,0	0/1:28:15,13	0/1:21:9,12	1/1:14:0,14	1/1:4:0,4	0/0:22:22,0	1/1:21:0,21	1/1:14:0,14	0/0:19:19,0	1/1:9:0,9
groupI	908290	10161_88	G	A	.	PASS	NS=70;AF=0.057	GT:DP:AD	0/0:20:20,0	0/0:35:35,0	0/0:46:46,0	0/0:47:47,0	0/1:18:10,8	0/0:41:41,0	0/1:30:15,15	0/0:38:38,0	0/1:66:33,33	0/0:32:32,0	0/0:33:33,0	1/1:28:0,28	0/0:25:25,0	0/0:35:35,0	0/0:26:26,0	0/0:52:52,0	0/0:42:42,0	0/0:25:25,0	0/1:13:4,9	0/0:33:33,0	0/0:21:21,0	0/1:22:9,13	0/0:26:26,0	0/0:45:45,0	0/0:67:67,0	0/0:34:34,0	0/0:42:42,0	0/0:25:25,0	0/0:30:30,0	0/1:26:17,9	0/0:31:31,0	0/0:12:12,0	0/0:57:57,0	0/0:56:56,0	0/0:52:52,0	0/0:15:15,0	0/0:31:31,0	0/0:18:18,0	0/0:11:11,0	0/0:53:53,0	0/0:26:26,0	0/0:28:28,0	0/0:13:13,0	0/0:30:30,0	0/0:21:21,0	0/0:64:64,0	0/0:29:29,0	0/0:25:25,0	0/0:13:13,0	0/0:51:51,0	0/0:23:23,0	0/0:43:43,0	0/0:50:50,0	0/0:33:33,0	0/0:33:33,0	0/0:19:19,0	0/0:55:55,0	0/0:30:30,0	0/0:30:30,0	0/0:29:29,0	0/0:11:11,0	0/0:40:40,0	0/0:26:26,0	0/0:45:45,0	0/0:9:9,0	0/0:39:39,0	0/0:44:44,0	0/0:36:36,0	0/0:43:43,0	0/0:51:51,0
groupI	956561	10214_73	C	T	.	PASS	NS=68;AF=0.375	GT:DP:AD	0/0:20:20,0	0/1:29:16,13	0/0:21:21,0	0/0:22:22,0	0/0:9:9,0	0/1:27:11,16	1/1:26:0,26	0/0:32:32,0	0/0:42:42,0	0/0:14:14,0	0/1:38:20,18	0/0:25:25,0	1/1:33:0,33	1/1:30:0,30	0/0:20:20,0	0/0:20:20,0	0/0:31:31,0	0/0:23:23,0	0/1:23:15,8	0/1:25:15,10	0/0:23:23,0	0/1:26:14,12	0/1:12:7,5	0/1:37:20,17	0/1:48:29,19	0/0:11:11,0	0/1:36:14,22	0/1:17:6,11	0/1:38:21,17	0/0:23:23,0	0/1:37:16,21	1/1:10:0,10	0/1:39:18,21	0/1:38:17,21	1/1:37:0,37	./.:8:.,.	0/1:28:21,7	0/1:8:4,4	0/1:7:4,3	0/0:26:26,0	0/0:19:19,0	1/1:22:0,22	1/1:11:0,11	0/1:25:16,9	0/1:16:8,8	0/1:36:11,25	0/1:16:10,6	0/1:23:10,13	0/1:13:8,5	1/1:22:0,22	0/1:29:16,13	0/0:16:16,0	0/0:29:29,0	0/0:21:21,0	0/1:27:14,13	0/1:11:4,7	0/1:40:24,16	0/0:15:15,0	0/0:25:25,0	0/1:23:13,10	./.:12:.,.	1/1:10:0,10	0/0:25:25,0	0/0:30:30,0	0/1:8:5,3	0/0:42:42,0	0/1:26:16,10	0/1:27:13,14	0/0:20:20,0	0/1:5:3,2
groupI	959790	10221_6	C	T	.	PASS	NS=69;AF=0.319	GT:DP:AD	0/1:9:5,4	0/1:21:9,12	1/1:12:0,12	0/1:21:13,8	0/0:10:10,0	0/1:12:6,6	0/1:22:11,11	0/1:16:8,8	0/0:39:39,0	0/0:16:16,0	1/1:31:0,31	1/1:14:0,14	0/1:14:5,9	0/1:29:12,17	0/1:14:6,8	0/0:33:33,0	0/1:19:13,6	0/1:26:13,13	0/1:7:4,3	0/0:25:25,0	./.:8:.,.	0/1:19:13,6	0/0:12:12,0	1/1:11:0,11	0/0:42:42,0	0/1:11:5,6	0/0:29:29,0	0/0:22:22,0	0/1:25:9,16	0/0:17:17,0	0/1:24:10,14	0/1:8:4,4	0/1:43:15,28	0/0:38:38,0	0/1:35:14,21	0/1:9:4,5	0/1:9:4,5	0/0:15:15,0	0/0:5:5,0	0/0:9:9,0	0/1:24:10,14	0/0:27:27,0	0/0:14:14,0	0/0:10:10,0	0/0:11:11,0	0/0:39:39,0	0/0:10:10,0	0/0:15:15,0	0/0:10:10,0	0/0:11:11,0	0/0:14:14,0	0/0:15:15,0	0/0:7:7,0	0/0:19:19,0	0/0:23:23,0	0/1:20:8,12	0/0:9:9,0	0/1:16:6,10	0/1:15:7,8	0/1:9:3,6	1/1:11:0,11	0/1:30:14,16	0/0:16:16,0	0/1:28:11,17	0/1:9:3,6	0/1:19:11,8	1/1:21:0,21	0/1:23:9,14	0/1:22:10,12	0/0:14:14,0
groupI	972082	10238_91	C	A	.	PASS	NS=69;AF=0.065	GT:DP:AD	0/0:32:32,0	0/0:36:36,0	0/0:27:27,0	0/0:29:29,0	0/0:15:15,0	0/0:24:24,0	0/0:25:25,0	0/0:32:32,0	0/0:64:64,0	0/0:25:25,0	0/0:37:37,0	0/0:29:29,0	0/0:27:27,0	0/0:19:19,0	0/0:31:31,0	0/0:52:52,0	0/0:27:27,0	0/0:33:33,0	0/0:20:20,0	0/0:33:33,0	0/0:12:12,0	0/0:24:24,0	0/0:16:16,0	0/0:39:39,0	0/0:62:62,0	0/0:14:14,0	0/0:44:44,0	0/0:14:14,0	0/0:13:13,0	0/0:26:26,0	0/0:39:39,0	0/0:11:11,0	0/0:49:49,0	0/0:57:57,0	0/0:37:37,0	1/1:17:0,17	0/0:26:26,0	0/0:17:17,0	./.:5:.,.	0/0:37:37,0	0/1:13:5,8	0/0:14:14,0	0/0:20:20,0	0/0:23:23,0	0/0:22:22,0	0/0:40:40,0	0/0:28:28,0	0/0:29:29,0	0/0:24:24,0	0/0:38:38,0	0/0:42:42,0	0/0:19:19,0	0/0:33:33,0	0/0:44:44,0	0/1:29:11,18	0/0:9:9,0	0/0:33:33,0	0/1:21:7,14	0/1:26:13,13	1/1:15:0,15	0/0:12:12,0	0/0:25:25,0	0/0:31:31,0	0/1:44:21,23	0/0:9:9,0	0/0:25:25,0	0/0:20:20,0	0/0:15:15,0	0/0:13:13,0	0/0:14:14,0
groupI	983247	10249_38	T	G	.	PASS	NS=68;AF=0.346	GT:DP:AD	0/1:28:16,12	0/0:29:29,0	0/1:21:13,8	0/0:29:29,0	0/0:15:15,0	./.:19:.,.	1/1:25:0,25	0/1:28:13,15	0/0:33:33,0	0/0:12:12,0	0/0:26:26,0	0/1:23:7,16	0/0:21:21,0	0/0:19:19,0	0/0:20:20,0	0/1:26:13,13	0/0:27:27,0	0/0:24:24,0	0/1:22:15,7	0/0:27:27,0	0/0:10:10,0	0/1:24:12,12	0/0:15:15,0	0/0:27:27,0	0/0:53:53,0	0/0:7:7,0	0/1:24:12,12	0/1:22:8,14	0/0:26:26,0	1/1:23:0,23	0/0:46:46,0	./.:6:.,.	1/1:31:0,31	0/1:37:13,24	0/0:46:46,0	0/1:8:5,3	0/1:26:12,14	0/1:26:18,8	0/0:20:20,0	0/1:36:26,10	0/1:20:14,6	0/0:19:19,0	0/1:23:8,15	0/0:11:11,0	0/0:18:18,0	1/1:16:0,16	0/0:32:32,0	0/1:27:14,13	0/0:13:13,0	0/0:26:26,0	0/0:27:27,0	0/0:27:27,0	0/0:19:19,0	0/1:19:10,9	1/1:24:0,24	1/1:16:0,16	0/1:32:14,18	0/0:28:28,0	0/1:19:9,10	1/1:20:0,20	0/1:8:4,4	1/1:25:0,25	1/1:13:0,13	0/1:59:34,25	1/1:12:0,12	1/1:23:0,23	0/0:25:25,0	0/1:21:13,8	0/1:30:15,15	0/1:16:6,10
groupI	990095	10258_64	T	C	.	PASS	NS=66;AF=0.341	GT:DP:AD	0/0:16:16,0	1/1:22:0,22	1/1:13:0,13	0/0:11:11,0	./.:9:.,.	0/0:15:15,0	1/1:26:0,26	0/1:19:8,11	0/1:37:14,23	1/1:17:0,17	0/1:18:8,10	1/1:14:0,14	0/1:16:7,9	0/1:27:15,12	0/1:17:9,8	0/1:27:17,10	0/1:25:11,14	0/1:20:9,11	0/0:10:10,0	./.:13:.,.	0/0:5:5,0	0/0:20:20,0	0/0:14:14,0	0/0:12:12,0	0/0:41:41,0	0/0:17:17,0	0/0:45:45,0	0/0:15:15,0	0/0:23:23,0	0/0:18:18,0	0/0:16:16,0	0/0:9:9,0	0/0:35:35,0	0/0:36:36,0	0/0:30:30,0	./.:7:.,.	0/0:16:16,0	0/0:13:13,0	0/1:11:6,5	0/1:16:9,7	0/1:14:10,4	0/0:23:23,0	0/0:22:22,0	0/1:9:5,4	0/1:19:10,9	0/1:40:24,16	1/1:17:0,17	0/1:18:9,9	0/0:14:14,0	0/1:14:5,9	0/1:16:9,7	0/1:20:10,10	1/1:15:0,15	0/1:21:10,11	1/1:21:0,21	0/1:9:5,4	0/0:18:18,0	0/0:14:14,0	0/1:22:8,14	0/1:16:8,8	0/0:5:5,0	0/0:15:15,0	0/1:8:4,4	0/1:22:14,8	0/0:5:5,0	1/1:27:0,27	0/1:13:6,7	0/1:26:15,11	0/0:20:20,0	./.:14:.,.
groupI	999187	10264_63	G	T	.	PASS	NS=70;AF=0.071	GT:DP:AD	0/1:29:11,18	0/0:22:22,0	0/0:32:32,0	0/0:40:40,0	0/0:25:25,0	0/1:46:22,24	0/0:56:56,0	0/0:51:51,0	0/0:60:60,0	0/0:31:31,0	0/0:57:57,0	0/0:27:27,0	0/0:48:48,0	0/0:46:46,0	0/0:27:27,0	0/1:41:20,21	0/0:45:45,0	0/0:41:41,0	0/0:46:46,0	0/0:58:58,0	0/0:23:23,0	0/0:42:42,0	0/0:23:23,0	0/0:38:38,0	0/0:65:65,0	0/0:20:20,0	0/0:76:76,0	0/0:22:22,0	0/0:68:68,0	0/0:30:30,0	0/0:48:48,0	0/0:11:11,0	0/0:95:95,0	0/0:60:60,0	0/1:54:26,28	0/0:23:23,0	0/0:33:33,0	0/0:22:22,0	0/0:16:16,0	1/1:35:0,35	0/1:35:16,19	0/0:37:37,0	0/0:20:20,0	0/0:30:30,0	0/0:38:38,0	0/0:55:55,0	0/0:43:43,0	0/0:30:30,0	0/1:21:9,12	0/0:47:47,0	0/1:46:19,27	0/0:46:46,0	0/0:44:44,0	0/0:44:44,0	0/0:36:36,0	0/0:29:29,0	0/0:64:64,0	0/0:43:43,0	0/0:53:53,0	0/0:37:37,0	0/0:12:12,0	0/0:29:29,0	0/0:31:31,0	0/0:57:57,0	0/0:12:12,0	0/0:61:61,0	0/0:40:40,0	0/1:41:19,22	0/0:67:67,0	0/0:45:45,0
groupI	1042582	7889_72	A	T	.	PASS	NS=69;AF=0.362	GT:DP:AD	0/0:11:11,0	0/1:14:5,9	0/0:22:22,0	0/1:32:15,17	0/0:18:18,0	0/1:15:10,5	0/0:17:17,0	0/0:29:29,0	0/0:18:18,0	0/0:10:10,0	0/0:25:25,0	0/0:13:13,0	0/0:9:9,0	0/1:12:6,6	0/0:14:14,0	0/0:18:18,0	0/0:25:25,0	0/0:23:23,0	0/0:15:15,0	0/1:26:14,12	0/0:8:8,0	0/1:24:14,10	0/1:16:6,10	1/1:26:0,26	0/1:35:17,18	0/1:8:3,5	0/1:28:13,15	0/1:8:4,4	0/0:14:14,0	0/1:14:9,5	0/0:15:15,0	0/0:3:3,0	1/1:33:0,33	1/1:23:0,23	0/1:28:14,14	1/1:15:0,15	1/1:27:0,27	1/1:21:0,21	0/0:12:12,0	0/0:32:32,0	0/1:24:9,15	1/1:28:0,28	1/1:16:0,16	0/1:24:12,12	0/1:17:7,10	0/0:50:50,0	0/1:36:13,23	1/1:34:0,34	1/1:9:0,9	0/0:38:38,0	0/0:30:30,0	0/0:16:16,0	0/1:24:10,14	0/0:21:21,0	0/0:27:27,0	1/1:18:0,18	0/1:24:8,16	0/1:19:8,11	0/1:19:11,8	0/0:10:10,0	./.:8:.,.	0/0:25:25,0	1/1:21:0,21	0/0:28:28,0	1/1:10:0,10	1/1:20:0,20	0/0:14:14,0	0/0:17:17,0	0/1:58:20,38	0/0:10:10,0
groupI	1190536	7994_80	C	T	.	PASS	NS=70;AF=0.121	GT:DP:AD	0/0:29:29,0	0/0:40:40,0	0/0:43:43,0	0/0:52:52,0	0/0:11:11,0	0/0:35:35,0	0/0:40:40,0	0/1:52:26,26	0/0:52:52,0	0/0:46:46,0	0/0:42:42,0	0/0:32:32,0	0/0:43:43,0	0/1:42:28,14	0/0:26:26,0	0/0:64:64,0	0/0:59:59,0	0/1:30:17,13	0/0:32:32,0	0/0:47:47,0	0/0:21:21,0	0/0:37:37,0	0/1:36:20,16	0/1:45:27,18	0/0:63:63,0	0/0:20:20,0	0/0:53:53,0	0/0:19:19,0	0/0:33:33,0	0/0:51:51,0	0/1:45:18,27	0/1:19:9,10	0/0:71:71,0	1/1:49:0,49	0/0:51:51,0	0/0:16:16,0	0/0:31:31,0	0/0:24:24,0	0/1:18:8,10	0/0:40:40,0	0/0:34:34,0	0/0:37:37,0	0/0:19:19,0	0/0:31:31,0	0/0:32:32,0	0/0:38:38,0	0/0:22:22,0	0/0:41:41,0	0/0:21:21,0	0/0:29:29,0	0/0:45:45,0	0/0:28:28,0	0/0:46:46,0	0/1:48:27,21	0/1:37:21,16	0/0:17:17,0	0/0:67:67,0	0/1:31:16,15	0/0:50:50,0	1/1:22:0,22	0/0:14:14,0	0/1:23:10,13	0/0:42:42,0	0/0:56:56,0	0/0:15:15,0	0/1:42:18,24	0/0:38:38,0	0/0:42:42,0	0/0:44:44,0	0/0:26:26,0
groupI	1198922	8007_76	C	G	.	PASS	NS=70;AF=0.050	GT:DP:AD	0/0:29:29,0	0/1:29:14,15	0/0:34:34,0	0/0:32:32,0	0/0:14:14,0	0/0:21:21,0	0/0:17:17,0	0/0:46:46,0	0/0:50:50,0	0/0:19:19,0	0/0:24:24,0	0/0:22:22,0	0/0:38:38,0	0/0:22:22,0	0/0:26:26,0	0/0:37:37,0	0/0:34:34,0	0/0:35:35,0	0/0:18:18,0	0/0:30:30,0	0/0:21:21,0	0/0:19:19,0	0/0:31:31,0	0/0:19:19,0	0/0:73:73,0	0/0:16:16,0	0/0:41:41,0	0/0:12:12,0	0/0:37:37,0	0/0:22:22,0	0/0:37:37,0	0/0:13:13,0	0/0:41:41,0	0/0:27:27,0	0/0:46:46,0	0/0:17:17,0	0/1:18:9,9	0/0:9:9,0	0/0:14:14,0	0/0:40:40,0	0/0:18:18,0	0/0:21:21,0	0/1:13:5,8	0/0:26:26,0	0/0:17:17,0	0/0:40:40,0	0/0:22:22,0	0/1:27:11,16	0/0:13:13,0	0/0:34:34,0	0/0:28:28,0	0/0:24:24,0	0/1:36:16,20	0/0:18:18,0	0/0:39:39,0	0/1:26:12,14	0/0:36:36,0	0/0:14:14,0	0/0:19:19,0	0/0:28:28,0	0/0:11:11,0	0/0:30:30,0	0/0:27:27,0	0/0:44:44,0	0/1:9:5,4	0/0:38:38,0	0/0:26:26,0	0/0:22:22,0	0/0:46:46,0	0/0:18:18,0
groupI	1201023	8011_40	C	T	.	PASS	NS=67;AF=0.112	GT:DP:AD	0/0:13:13,0	0/0:9:9,0	0/1:14:6,8	0/0:15:15,0	0/1:9:4,5	0/0:16:16,0	0/1:27:13,14	0/0:19:19,0	0/0:18:18,0	0/1:7:3,4	1/1:10:0,10	0/0:15:15,0	0/0:17:17,0	0/0:21:21,0	0/0:12:12,0	0/1:16:8,8	./.:16:.,.	0/0:12:12,0	0/0:15:15,0	0/0:28:28,0	0/0:6:6,0	0/0:16:16,0	0/0:15:15,0	0/0:15:15,0	0/0:25:25,0	0/0:18:18,0	0/1:22:8,14	./.:7:.,.	0/1:17:5,12	0/0:13:13,0	0/0:16:16,0	0/0:4:4,0	0/0:26:26,0	0/0:27:27,0	0/1:19:8,11	0/0:4:4,0	0/0:22:22,0	0/0:9:9,0	0/0:3:3,0	0/1:20:10,10	0/1:11:4,7	0/0:7:7,0	0/0:5:5,0	0/1:4:2,2	0/0:9:9,0	0/1:9:4,5	0/0:7:7,0	0/0:9:9,0	0/0:7:7,0	0/0:12:12,0	0/1:20:8,12	0/0:10:10,0	0/0:15:15,0	0/0:25:25,0	0/0:11:11,0	0/0:4:4,0	0/0:10:10,0	0/0:9:9,0	0/0:11:11,0	0/0:12:12,0	0/0:4:4,0	0/0:19:19,0	./.:3:.,.	0/0:14:14,0	0/0:8:8,0	0/0:14:14,0	0/0:14:14,0	0/0:7:7,0	0/0:7:7,0	0/0:8:8,0
groupI	1236368	8048_52	C	G	.	PASS	NS=70;AF=0.107	GT:DP:AD	0/0:35:35,0	0/0:29:29,0	0/0:22:22,0	0/0:41:41,0	0/0:13:13,0	0/1:28:14,14	0/0:25:25,0	0/0:39:39,0	0/0:56:56,0	0/0:27:27,0	0/1:10:6,4	0/0:17:17,0	0/0:45:45,0	0/0:22:22,0	0/0:25:25,0	0/0:47:47,0	0/0:23:23,0	0/1:33:22,11	0/0:16:16,0	0/1:42:20,22	0/0:10:10,0	0/0:24:24,0	0/0:21:21,0	0/0:26:26,0	1/1:57:0,57	0/0:16:16,0	0/0:35:35,0	0/0:25:25,0	0/0:32:32,0	0/0:32:32,0	0/0:46:46,0	0/0:23:23,0	0/0:58:58,0	0/0:64:64,0	0/1:50:27,23	0/0:15:15,0	0/0:43:43,0	0/0:11:11,0	0/0:21:21,0	0/1:45:22,23	0/1:34:22,12	0/0:28:28,0	0/0:15:15,0	0/0:29:29,0	0/0:19:19,0	0/1:63:37,26	0/0:40:40,0	0/0:37:37,0	0/1:14:7,7	0/0:33:33,0	0/1:43:17,26	0/0:22:22,0	0/0:30:30,0	0/1:21:7,14	0/1:34:16,18	0/1:9:4,5	0/0:43:43,0	0/0:31:31,0	0/0:16:16,0	0/0:20:20,0	0/0:10:10,0	0/0:31:31,0	0/0:30:30,0	0/0:23:23,0	0/0:17:17,0	0/0:30:30,0	0/0:33:33,0	0/0:32:32,0	0/0:50:50,0	0/0:14:14,0
groupI	1246284	8058_44	G	A	.	PASS	NS=69;AF=0.254	GT:DP:AD	0/0:18:18,0	0/0:40:40,0	0/1:41:19,22	1/1:29:0,29	./.:11:.,.	0/0:29:29,0	0/0:26:26,0	0/1:35:15,20	0/0:52:52,0	0/0:20:20,0	0/0:46:46,0	0/1:24:14,10	0/0:47:47,0	0/1:42:19,23	0/0:30:30,0	0/0:46:46,0	0/0:55:55,0	0/0:27:27,0	0/1:18:10,8	0/0:35:35,0	0/0:21:21,0	0/1:18:6,12	0/0:21:21,0	0/0:39:39,0	0/0:54:54,0	0/1:17:12,5	1/1:18:0,18	1/1:4:0,4	0/1:34:22,12	0/1:28:10,18	0/0:27:27,0	0/0:14:14,0	0/1:47:18,29	0/0:42:42,0	0/0:42:42,0	0/0:8:8,0	0/0:33:33,0	0/0:16:16,0	0/1:19:8,11	0/0:42:42,0	0/1:27:12,15	0/0:31:31,0	0/0:14:14,0	0/1:12:6,6	0/0:17:17,0	0/0:22:22,0	0/1:33:19,14	0/1:27:15,12	1/1:8:0,8	0/1:30:15,15	0/0:36:36,0	0/0:25:25,0	0/1:36:16,20	0/1:21:8,13	0/0:18:18,0	0/1:13:9,4	1/1:44:0,44	0/0:14:14,0	0/0:29:29,0	0/1:34:15,19	0/0:16:16,0	0/0:21:21,0	1/1:21:0,21	0/1:41:21,20	0/0:12:12,0	0/1:19:13,6	0/0:16:16,0	0/0:24:24,0	0/1:32:17,15	0/0:29:29,0
groupI	1260740	8072_87	A	C	.	PASS	NS=69;AF=0.370	GT:DP:AD	0/1:22:12,10	0/1:26:14,12	0/1:33:23,10	0/1:28:17,11	0/1:14:6,8	0/1:37:17,20	0/1:25:12,13	0/1:34:19,15	0/1:43:23,20	0/1:24:10,14	0/1:51:34,17	0/1:21:12,9	0/1:32:17,15	0/1:23:10,13	0/1:32:16,16	0/1:49:27,22	0/1:27:14,13	0/1:27:13,14	0/1:21:12,9	0/1:34:20,14	0/1:22:10,12	0/1:21:15,6	0/1:32:18,14	0/1:39:21,18	0/1:67:36,31	0/1:17:10,7	0/1:49:24,25	0/1:24:12,12	0/1:35:21,14	0/1:28:12,16	0/1:36:26,10	0/1:12:7,5	0/1:56:29,27	0/1:48:26,22	0/1:41:26,15	0/1:14:6,8	0/1:36:18,18	0/1:8:4,4	0/1:21:9,12	0/1:41:20,21	0/1:26:8,18	0/1:31:18,13	0/1:18:10,8	0/1:11:4,7	0/1:28:17,11	0/1:26:11,15	0/1:40:20,20	0/1:40:25,15	0/1:19:8,11	0/1:29:12,17	0/1:42:21,21	0/0:31:31,0	0/0:43:43,0	0/0:38:38,0	0/0:59:59,0	0/0:17:17,0	0/0:37:37,0	0/0:31:31,0	0/0:29:29,0	0/0:42:42,0	0/0:22:22,0	0/0:32:32,0	0/0:41:41,0	0/0:58:58,0	0/0:22:22,0	0/0:52:52,0	0/0:31:31,0	0/0:47:47,0	0/0:50:50,0	./.:20:.,.
groupI	1267604	8079_27	G	A	.	PASS	NS=69;AF=0.109	GT:DP:AD	0/0:27:27,0	0/0:23:23,0	0/1:24:10,14	0/0:19:19,0	0/1:9:4,5	0/1:18:12,6	0/0:16:16,0	0/0:33:33,0	0/1:33:16,17	1/1:19:0,19	0/0:19:19,0	0/0:13:13,0	0/0:17:17,0	0/0:22:22,0	0/1:12:5,7	0/0:43:43,0	0/1:16:7,9	0/0:14:14,0	0/1:14:5,9	0/0:20:20,0	0/0:7:7,0	0/0:26:26,0	0/0:11:11,0	0/0:24:24,0	0/0:57:57,0	0/0:13:13,0	0/0:18:18,0	0/0:14:14,0	0/0:48:48,0	0/1:20:12,8	0/0:25:25,0	0/0:16:16,0	0/0:27:27,0	0/0:26:26,0	0/0:27:27,0	0/0:9:9,0	0/0:19:19,0	0/1:15:5,10	0/0:6:6,0	0/0:18:18,0	0/1:21:7,14	0/0:18:18,0	0/0:6:6,0	0/0:8:8,0	0/0:17:17,0	0/0:11:11,0	0/0:19:19,0	0/0:19:19,0	0/0:7:7,0	0/0:26:26,0	0/0:34:34,0	0/0:4:4,0	0/0:19:19,0	0/1:11:6,5	0/0:12:12,0	./.:6:.,.	0/0:31:31,0	0/0:15:15,0	0/0:19:19,0	0/0:14:14,0	0/0:6:6,0	0/0:8:8,0	0/0:21:21,0	0/0:32:32,0	0/0:9:9,0	0/0:23:23,0	0/0:20:20,0	0/0:17:17,0	0/0:12:12,0	1/1:8:0,8
groupI	1330175	8121_33	G	T	.	PASS	NS=70;AF=0.079	GT:DP:AD	0/1:23:12,11	0/0:24:24,0	0/0:23:23,0	0/0:35:35,0	0/0:9:9,0	0/0:18:18,0	0/0:24:24,0	0/1:35:11,24	0/0:49:49,0	0/0:27:27,0	0/0:31:31,0	0/0:30:30,0	0/0:23:23,0	0/0:38:38,0	0/0:25:25,0	0/0:31:31,0	0/0:27:27,0	0/0:14:14,0	0/0:13:13,0	0/0:32:32,0	0/0:15:15,0	0/0:32:32,0	0/1:24:14,10	0/0:26:26,0	0/1:47:25,22	0/0:10:10,0	0/1:35:14,21	0/1:20:6,14	0/0:27:27,0	0/0:32:32,0	0/0:23:23,0	0/0:9:9,0	0/1:43:23,20	1/1:34:0,34	0/0:28:28,0	0/0:15:15,0	0/0:16:16,0	0/0:16:16,0	0/0:10:10,0	0/0:36:36,0	0/0:20:20,0	0/0:16:16,0	0/1:6:3,3	0/1:25:10,15	0/0:11:11,0	0/0:33:33,0	0/0:23:23,0	0/0:25:25,0	0/0:7:7,0	0/0:32:32,0	0/0:19:19,0	0/0:32:32,0	0/0:31:31,0	0/0:27:27,0	0/0:33:33,0	0/0:15:15,0	0/0:35:35,0	0/0:17:17,0	0/0:23:23,0	0/0:20:20,0	0/0:13:13,0	0/0:31:31,0	0/0:25:25,0	0/0:36:36,0	0/0:18:18,0	0/0:27:27,0	0/0:30:30,0	0/0:34:34,0	0/0:39:39,0	0/0:15:15,0
groupI	1343892	8128_73	C	A	.	PASS	NS=68;AF=0.096	GT:DP:AD	0/0:15:15,0	0/0:31:31,0	0/0:13:13,0	0/1:42:21,21	0/0:4:4,0	0/0:10:10,0	./.:0:.,.	0/0:15:15,0	0/0:26:26,0	0/0:11:11,0	0/0:27:27,0	0/0:24:24,0	./.:17:.,.	0/0:14:14,0	0/0:6:6,0	0/0:25:25,0	0/0:28:28,0	0/0:6:6,0	0/0:19:19,0	0/0:36:36,0	0/0:17:17,0	0/0:23:23,0	0/1:22:9,13	0/0:36:36,0	0/0:51:51,0	0/0:15:15,0	0/0:62:62,0	0/0:20:20,0	0/0:29:29,0	0/0:20:20,0	0/0:31:31,0	0/0:17:17,0	0/0:53:53,0	0/0:55:55,0	0/0:38:38,0	0/0:23:23,0	0/0:19:19,0	1/1:11:0,11	0/0:15:15,0	0/0:34:34,0	0/1:22:12,10	0/1:22:8,14	0/0:16:16,0	0/0:21:21,0	0/0:31:31,0	0/0:59:59,0	0/0:22:22,0	0/0:21:21,0	0/1:24:14,10	0/0:16:16,0	0/0:36:36,0	0/0:37:37,0	0/0:29:29,0	0/0:27:27,0	0/0:34:34,0	0/0:25:25,0	0/1:47:20,27	0/0:30:30,0	0/0:44:44,0	0/0:30:30,0	1/1:9:0,9	0/1:30:17,13	0/0:28:28,0	0/1:43:20,23	0/0:9:9,0	0/0:27:27,0	0/0:27:27,0	0/0:22:22,0	0/1:48:17,31	0/0:28:28,0
groupI	1347816	8133_47	G	A	.	PASS	NS=69;AF=0.348	GT:DP:AD	0/1:21:5,16	0/1:15:8,7	0/1:23:15,8	0/1:15:7,8	0/0:9:9,0	0/1:19:11,8	0/1:26:15,11	0/1:29:15,14	0/0:43:43,0	0/1:31:19,12	0/1:33:19,14	0/1:23:14,9	0/1:18:8,10	0/0:30:30,0	0/1:11:3,8	0/1:39:24,15	0/1:31:16,15	0/0:26:26,0	0/0:10:10,0	0/0:31:31,0	0/0:10:10,0	0/0:9:9,0	0/1:15:9,6	0/1:27:16,11	0/1:47:28,19	1/1:7:0,7	0/1:22:9,13	0/1:12:7,5	1/1:28:0,28	0/0:26:26,0	0/0:35:35,0	./.:4:.,.	0/0:36:36,0	0/0:38:38,0	0/0:37:37,0	0/0:10:10,0	0/0:14:14,0	0/0:9:9,0	0/0:9:9,0	0/1:36:18,18	0/0:9:9,0	0/0:27:27,0	0/0:16:16,0	0/0:19:19,0	0/0:19:19,0	0/0:45:45,0	0/0:19:19,0	0/1:23:13,10	0/0:6:6,0	0/0:23:23,0	0/0:21:21,0	0/1:20:5,15	0/1:17:8,9	0/1:14:9,5	1/1:30:0,30	0/1:16:5,11	1/1:34:0,34	1/1:14:0,14	0/1:24:15,9	0/0:21:21,0	0/1:13:7,6	1/1:17:0,17	0/0:17:17,0	1/1:28:0,28	0/0:11:11,0	1/1:17:0,17	1/1:19:0,19	0/1:21:6,15	0/1:21:8,13	0/1:15:10,5
groupI	1382255	8169_25	A	G	.	PASS	NS=69;AF=0.333	GT:DP:AD	0/0:26:26,0	0/0:35:35,0	0/1:24:12,12	0/1:20:8,12	0/0:15:15,0	0/0:29:29,0	0/0:35:35,0	0/0:44:44,0	0/1:53:15,38	0/1:25:10,15	0/0:43:43,0	0/1:24:10,14	./.:33:.,.	0/1:38:25,13	0/0:23:23,0	0/0:43:43,0	0/1:35:23,12	0/0:38:38,0	0/1:28:10,18	0/0:36:36,0	0/1:17:7,10	0/1:24:14,10	0/1:18:10,8	0/0:50:50,0	0/1:55:23,32	0/0:26:26,0	0/1:45:21,24	0/1:29:12,17	0/0:27:27,0	0/1:30:16,14	0/0:51:51,0	0/0:13:13,0	0/1:44:20,24	1/1:48:0,48	0/1:40:12,28	0/1:14:5,9	1/1:27:0,27	0/1:19:12,7	0/1:16:5,11	0/1:48:26,22	0/1:22:10,12	0/0:17:17,0	0/1:26:12,14	0/1:25:15,10	0/1:16:7,9	0/0:41:41,0	1/1:27:0,27	0/1:21:5,16	1/1:12:0,12	1/1:31:0,31	0/1:35:21,14	0/0:24:24,0	0/1:44:19,25	0/0:36:36,0	0/0:48:48,0	0/1:19:6,13	0/0:44:44,0	0/0:24:24,0	0/0:27:27,0	0/1:34:22,12	0/1:13:4,9	0/0:17:17,0	0/0:41:41,0	0/0:51:51,0	0/0:14:14,0	0/1:49:20,29	0/1:25:11,14	0/0:26:26,0	0/1:40:20,20	1/1:19:0,19
groupI	1391836	8181_79	A	G	.	PASS	NS=70;AF=0.229	GT:DP:AD	0/1:33:14,19	0/0:28:28,0	0/0:20:20,0	0/1:28:16,12	1/1:12:0,12	0/1:39:24,15	0/1:33:18,15	0/0:44:44,0	0/0:59:59,0	0/1:31:17,14	0/1:50:27,23	0/1:19:10,9	0/0:28:28,0	0/1:39:17,22	0/0:18:18,0	0/0:45:45,0	0/1:41:26,15	0/0:44:44,0	0/0:25:25,0	0/0:39:39,0	0/0:24:24,0	1/1:38:0,38	0/1:17:10,7	0/0:36:36,0	0/1:81:37,44	0/1:22:13,9	0/0:44:44,0	0/0:19:19,0	0/0:42:42,0	0/0:37:37,0	0/0:40:40,0	0/0:17:17,0	0/0:30:30,0	0/1:41:20,21	0/0:65:65,0	0/0:12:12,0	0/1:33:13,20	0/0:20:20,0	0/1:17:11,6	0/1:21:8,13	0/0:22:22,0	0/0:27:27,0	0/0:16:16,0	0/0:29:29,0	0/0:14:14,0	0/1:45:22,23	0/0:38:38,0	0/1:22:15,7	0/0:12:12,0	0/0:51:51,0	0/1:39:16,23	0/1:42:19,23	0/1:35:21,14	0/1:29:17,12	0/1:42:20,22	0/0:21:21,0	0/0:59:59,0	0/0:44:44,0	0/0:31:31,0	0/1:25:13,12	0/1:18:9,9	0/0:20:20,0	0/1:29:11,18	0/1:44:17,27	0/0:16:16,0	0/0:52:52,0	0/0:24:24,0	0/1:35:24,11	0/0:47:47,0	0/0:19:19,0
groupI	1397982	8193_11	T	G	.	PASS	NS=66;AF=0.386	GT:DP:AD	0/0:13:13,0	0/0:21:21,0	0/0:22:22,0	0/1:35:18,17	0/1:7:4,3	0/0:18:18,0	0/0:25:25,0	0/1:18:10,8	0/1:42:26,16	0/0:14:14,0	0/0:25:25,0	1/1:15:0,15	0/1:24:10,14	0/1:17:8,9	1/1:22:0,22	0/0:29:29,0	0/0:22:22,0	0/0:29:29,0	1/1:15:0,15	0/0:21:21,0	0/1:20:9,11	0/0:16:16,0	0/1:8:3,5	1/1:16:0,16	0/0:60:60,0	0/1:14:8,6	1/1:48:0,48	1/1:29:0,29	./.:34:.,.	./.:20:.,.	0/1:24:17,7	0/1:11:5,6	0/0:26:26,0	0/0:44:44,0	0/0:26:26,0	0/0:4:4,0	0/1:12:6,6	0/0:6:6,0	0/0:12:12,0	0/0:26:26,0	0/1:13:8,5	0/0:19:19,0	0/0:5:5,0	0/1:14:9,5	0/0:12:12,0	0/1:35:15,20	0/0:27:27,0	0/1:21:7,14	1/1:10:0,10	1/1:20:0,20	0/0:24:24,0	0/1:19:8,11	0/1:17:10,7	1/1:10:0,10	0/0:20:20,0	0/1:18:9,9	0/1:27:15,12	0/1:18:9,9	0/1:25:14,11	0/1:15:8,7	./.:11:.,.	0/1:16:12,4	0/0:18:18,0	1/1:12:0,12	./.:8:.,.	1/1:23:0,23	0/1:25:11,14	1/1:16:0,16	0/1:25:9,16	0/1:22:11,11
groupI	1406710	8199_33	G	A	.	PASS	NS=63;AF=0.111	GT:DP:AD	0/0:9:9,0	0/0:4:4,0	0/0:10:10,0	./.:0:.,.	./.:0:.,.	0/0:11:11,0	1/1:17:0,17	./.:19:.,.	0/1:31:11,20	0/0:7:7,0	0/0:21:21,0	0/0:4:4,0	0/0:8:8,0	0/0:8:8,0	0/0:8:8,0	0/0:29:29,0	0/0:15:15,0	0/0:8:8,0	0/0:5:5,0	0/0:6:6,0	1/1:9:0,9	0/0:5:5,0	./.:19:.,.	0/1:21:8,13	0/0:17:17,0	0/0:5:5,0	0/0:10:10,0	0/0:5:5,0	0/0:12:12,0	0/0:6:6,0	0/0:11:11,0	0/0:3:3,0	1/1:24:0,24	0/0:16:16,0	0/0:9:9,0	0/0:5:5,0	0/0:4:4,0	1/1:18:0,18	./.:7:.,.	0/0:8:8,0	0/0:10:10,0	./.:13:.,.	0/0:5:5,0	0/0:4:4,0	0/0:6:6,0	1/1:33:0,33	0/0:4:4,0	0/0:7:7,0	./.:0:.,.	0/0:6:6,0	0/0:13:13,0	0/0:9:9,0	0/0:10:10,0	0/0:15:15,0	0/0:23:23,0	0/0:9:9,0	0/0:18:18,0	0/0:16:16,0	0/0:17:17,0	0/1:8:4,4	0/0:6:6,0	0/0:3:3,0	0/0:9:9,0	0/0:14:14,0	0/0:4:4,0	0/0:24:24,0	0/1:18:6,12	0/0:9:9,0	0/0:12:12,0	0/0:9:9,0
groupI	1463934	8234_66	G	A	.	PASS	NS=70;AF=0.393	GT:DP:AD	0/0:17:17,0	1/1:35:0,35	0/0:29:29,0	0/0:25:25,0	0/1:16:11,5	0/0:30:30,0	0/0:28:28,0	0/0:34:34,0	0/0:38:38,0	0/0:16:16,0	0/0:29:29,0	0/1:29:13,16	0/1:26:13,13	0/1:43:20,23	0/1:23:13,10	0/0:53:53,0	0/1:21:10,11	0/1:25:11,14	0/1:18:6,12	0/1:27:14,13	0/1:16:5,11	0/0:17:17,0	0/0:26:26,0	0/0:37:37,0	0/1:63:33,30	0/0:22:22,0	0/1:43:15,28	0/1:19:9,10	0/1:26:12,14	0/1:28:11,17	0/1:51:23,28	0/1:15:6,9	0/0:43:43,0	0/0:56:56,0	1/1:35:0,35	0/1:13:8,5	0/0:25:25,0	0/1:17:6,11	0/0:4:4,0	0/0:34:34,0	1/1:27:0,27	0/1:30:16,14	0/0:25:25,0	0/1:29:13,16	0/0:21:21,0	0/1:28:12,16	0/1:36:12,24	0/0:29:29,0	0/1:12:5,7	0/0:40:40,0	0/1:32:16,16	0/1:26:14,12	1/1:28:0,28	0/1:27:17,10	0/0:34:34,0	1/1:16:0,16	1/1:32:0,32	1/1:26:0,26	0/1:22:12,10	0/1:22:8,14	0/1:10:6,4	1/1:19:0,19	1/1:33:0,33	0/1:30:17,13	0/1:7:3,4	1/1:27:0,27	0/1:21:10,11	0/0:24:24,0	1/1:35:0,35	0/0:21:21,0
groupI	1507337	8265_63	G	A	.	PASS	NS=68;AF=0.074	GT:DP:AD	0/0:14:14,0	0/0:19:19,0	0/0:27:27,0	0/0:15:15,0	0/0:6:6,0	0/0:16:16,0	0/0:10:10,0	0/0:28:28,0	0/0:36:36,0	0/0:14:14,0	0/0:17:17,0	0/0:20:20,0	0/0:18:18,0	0/0:19:19,0	0/0:15:15,0	0/0:37:37,0	0/0:29:29,0	0/0:29:29,0	0/0:10:10,0	0/0:16:16,0	0/0:11:11,0	0/0:8:8,0	0/0:24:24,0	0/0:20:20,0	0/0:33:33,0	0/0:9:9,0	0/0:31:31,0	0/0:15:15,0	0/0:29:29,0	0/1:12:8,4	0/0:27:27,0	0/0:6:6,0	0/0:36:36,0	0/0:23:23,0	0/0:18:18,0	0/0:11:11,0	0/1:15:6,9	0/1:5:3,2	0/1:8:3,5	0/1:20:11,9	0/1:16:8,8	0/1:21:12,9	0/0:20:20,0	./.:8:.,.	0/1:20:14,6	0/0:26:26,0	0/0:27:27,0	0/0:18:18,0	0/1:6:3,3	0/0:19:19,0	0/1:39:16,23	./.:6:.,.	0/0:23:23,0	0/0:14:14,0	0/0:25:25,0	0/0:12:12,0	0/0:31:31,0	0/0:13:13,0	0/0:27:27,0	0/0:18:18,0	0/0:7:7,0	0/0:11:11,0	0/0:8:8,0	0/0:23:23,0	0/0:6:6,0	0/0:18:18,0	0/0:17:17,0	0/0:27:27,0	0/0:24:24,0	0/0:16:16,0
groupI	1521613	8279_21	C	T	.	PASS	NS=68;AF=0.066	GT:DP:AD	0/0:15:15,0	0/0:13:13,0	0/0:17:17,0	0/0:15:15,0	0/0:12:12,0	0/0:11:11,0	0/0:14:14,0	0/0:19:19,0	0/0:33:33,0	./.:12:.,.	0/0:18:18,0	0/0:11:11,0	0/0:22:22,0	0/0:17:17,0	0/0:12:12,0	0/0:22:22,0	0/0:17:17,0	0/0:16:16,0	0/0:10:10,0	0/0:22:22,0	0/0:6:6,0	0/0:12:12,0	0/0:13:13,0	0/0:15:15,0	0/0:30:30,0	0/0:14:14,0	0/0:22:22,0	0/0:18:18,0	0/0:15:15,0	0/0:12:12,0	0/0:20:20,0	0/0:8:8,0	0/0:29:29,0	0/0:30:30,0	0/0:21:21,0	0/0:6:6,0	0/0:6:6,0	0/0:10:10,0	0/0:3:3,0	0/0:23:23,0	0/0:14:14,0	0/0:22:22,0	0/0:11:11,0	0/0:21:21,0	0/0:19:19,0	0/0:22:22,0	0/0:12:12,0	0/1:11:7,4	0/0:5:5,0	0/0:17:17,0	0/0:19:19,0	0/0:17:17,0	0/1:20:11,9	0/0:19:19,0	0/1:19:10,9	0/0:11:11,0	0/0:20:20,0	0/0:10:10,0	0/0:13:13,0	0/0:8:8,0	1/1:3:0,3	0/1:15:4,11	1/1:14:0,14	0/0:20:20,0	./.:3:.,.	0/1:15:9,6	0/0:20:20,0	0/0:20:20,0	0/0:10:10,0	0/0:14:14,0
groupI	1664300	8413_46	C	G	.	PASS	NS=66;AF=0.053	GT:DP:AD	0/0:29:29,0	0/0:17:17,0	0/0:27:27,0	0/0:30:30,0	0/1:12:7,5	0/0:28:28,0	0/1:24:16,8	0/1:21:12,9	0/1:24:17,7	0/0:15:15,0	0/0:22:22,0	./.:9:.,.	0/0:18:18,0	0/0:23:23,0	0/0:29:29,0	0/1:44:25,19	0/0:14:14,0	0/0:21:21,0	0/0:24:24,0	0/0:21:21,0	0/0:9:9,0	0/0:9:9,0	0/0:9:9,0	0/0:30:30,0	0/0:57:57,0	0/0:13:13,0	0/0:35:35,0	0/0:10:10,0	0/0:20:20,0	0/0:25:25,0	0/0:25:25,0	0/1:5:3,2	0/0:48:48,0	0/0:37:37,0	0/0:22:22,0	0/0:6:6,0	0/0:5:5,0	0/0:10:10,0	0/0:11:11,0	0/0:15:15,0	./.:0:.,.	0/0:9:9,0	./.:0:.,.	0/0:4:4,0	0/0:7:7,0	0/0:23:23,0	0/0:5:5,0	0/0:6:6,0	./.:5:.,.	0/0:21:21,0	0/0:22:22,0	0/0:28:28,0	0/0:20:20,0	0/0:16:16,0	0/0:24:24,0	0/0:15:15,0	0/0:12:12,0	0/0:21:21,0	0/0:15:15,0	0/0:13:13,0	0/1:11:3,8	0/0:16:16,0	0/0:23:23,0	0/0:39:39,0	0/0:15:15,0	0/0:27:27,0	0/0:25:25,0	0/0:18:18,0	0/0:9:9,0	0/0:10:10,0
groupI	1672496	8429_62	C	T	.	PASS	NS=67;AF=0.097	GT:DP:AD	0/0:16:16,0	1/1:9:0,9	0/0:4:4,0	0/0:18:18,0	0/0:11:11,0	1/1:5:0,5	0/0:14:14,0	0/1:12:5,7	0/0:15:15,0	0/0:10:10,0	0/0:6:6,0	0/0:11:11,0	0/1:24:13,11	0/0:23:23,0	0/0:9:9,0	0/0:7:7,0	0/0:14:14,0	0/0:5:5,0	0/0:8:8,0	0/0:19:19,0	0/0:6:6,0	0/0:17:17,0	0/0:10:10,0	0/0:17:17,0	0/0:33:33,0	0/0:6:6,0	0/0:12:12,0	0/0:15:15,0	0/0:20:20,0	0/1:17:7,10	0/0:14:14,0	0/0:8:8,0	0/0:31:31,0	0/0:21:21,0	0/0:10:10,0	0/0:5:5,0	0/0:16:16,0	./.:7:.,.	0/0:5:5,0	0/0:32:32,0	0/0:16:16,0	./.:0:.,.	./.:0:.,.	0/0:9:9,0	0/0:5:5,0	0/0:21:21,0	0/0:8:8,0	0/0:6:6,0	0/0:3:3,0	0/0:19:19,0	0/0:10:10,0	0/0:15:15,0	0/1:16:5,11	0/1:8:3,5	0/0:19:19,0	0/0:7:7,0	0/1:20:5,15	0/0:15:15,0	0/0:19:19,0	0/0:21:21,0	0/0:9:9,0	0/0:28:28,0	0/0:13:13,0	0/0:18:18,0	0/0:5:5,0	0/0:7:7,0	0/0:9:9,0	1/1:5:0,5	0/0:17:17,0	0/1:25:18,7
groupI	1719749	8490_12	A	T	.	PASS	NS=67;AF=0.440	GT:DP:AD	1/1:28:0,28	0/1:18:6,12	0/0:35:35,0	0/1:16:7,9	0/1:19:6,13	0/1:19:9,10	0/1:30:12,18	1/1:29:0,29	0/0:32:32,0	0/1:32:19,13	1/1:39:0,39	0/1:27:11,16	0/0:15:15,0	0/1:20:10,10	0/0:17:17,0	0/0:41:41,0	0/0:30:30,0	0/1:35:23,12	0/1:16:10,6	0/1:27:12,15	0/1:16:11,5	1/1:18:0,18	0/0:17:17,0	0/0:19:19,0	0/1:36:14,22	1/1:18:0,18	1/1:37:0,37	1/1:29:0,29	1/1:27:0,27	1/1:29:0,29	1/1:29:0,29	1/1:8:0,8	0/1:35:20,15	0/1:46:31,15	0/0:24:24,0	0/0:9:9,0	0/1:23:12,11	./.:6:.,.	./.:6:.,.	0/0:35:35,0	0/0:14:14,0	0/0:30:30,0	0/1:14:10,4	0/0:19:19,0	0/1:16:9,7	0/0:30:30,0	0/1:28:14,14	0/0:23:23,0	0/0:8:8,0	0/1:29:16,13	0/1:20:10,10	0/1:12:5,7	0/1:17:8,9	0/1:28:11,17	0/0:28:28,0	1/1:24:0,24	0/1:29:22,7	0/0:19:19,0	0/0:25:25,0	0/1:21:9,12	1/1:12:0,12	0/1:23:12,11	0/1:22:15,7	0/1:36:24,12	./.:0:.,.	0/1:20:9,11	1/1:19:0,19	0/1:24:15,9	0/0:33:33,0	0/0:14:14,0
groupI	1760125	8519_68	G	T	.	PASS	NS=70;AF=0.193	GT:DP:AD	0/1:18:8,10	1/1:28:0,28	0/1:39:27,12	0/1:35:21,14	1/1:14:0,14	0/1:38:17,21	0/1:36:21,15	0/0:35:35,0	0/1:53:22,31	1/1:27:0,27	0/1:39:16,23	1/1:19:0,19	0/1:42:14,28	0/1:27:13,14	0/0:30:30,0	0/1:56:32,24	1/1:40:0,40	0/1:30:18,12	0/1:27:10,17	0/0:44:44,0	0/0:13:13,0	0/0:23:23,0	0/1:26:9,17	0/0:32:32,0	0/1:59:33,26	0/0:25:25,0	0/0:45:45,0	0/0:17:17,0	0/0:28:28,0	0/0:30:30,0	0/0:54:54,0	0/0:13:13,0	0/0:71:71,0	0/0:47:47,0	0/0:40:40,0	0/0:15:15,0	0/0:39:39,0	0/0:12:12,0	0/0:17:17,0	0/0:30:30,0	0/0:27:27,0	0/0:35:35,0	0/0:20:20,0	0/1:24:17,7	0/0:24:24,0	0/0:49:49,0	0/0:28:28,0	0/0:17:17,0	0/0:22:22,0	0/0:33:33,0	0/0:34:34,0	0/0:19:19,0	0/1:21:10,11	0/0:48:48,0	0/0:38:38,0	0/0:16:16,0	0/0:43:43,0	0/1:21:8,13	0/0:33:33,0	0/0:26:26,0	0/0:14:14,0	0/0:31:31,0	0/0:26:26,0	0/0:59:59,0	0/0:10:10,0	0/0:31:31,0	0/0:21:21,0	0/0:32:32,0	0/0:36:36,0	0/0:10:10,0
groupI	1805076	8551_26	G	C	.	PASS	NS=64;AF=0.211	GT:DP:AD	./.:5:.,.	0/1:15:10,5	0/0:15:15,0	0/0:12:12,0	0/0:7:7,0	0/1:11:7,4	0/1:13:8,5	0/0:25:25,0	0/1:32:10,22	0/1:11:8,3	0/1:16:6,10	./.:6:.,.	0/0:19:19,0	0/0:17:17,0	0/0:11:11,0	0/1:20:12,8	0/1:29:17,12	0/0:10:10,0	0/1:10:4,6	0/1:21:9,12	1/1:4:0,4	0/1:13:5,8	0/0:11:11,0	0/1:19:11,8	0/0:34:34,0	0/0:5:5,0	0/0:22:22,0	0/0:11:11,0	0/1:15:6,9	0/0:6:6,0	./.:8:.,.	./.:7:.,.	0/1:20:15,5	0/1:20:10,10	0/0:19:19,0	./.:6:.,.	0/0:10:10,0	0/0:11:11,0	0/0:12:12,0	0/1:19:7,12	0/0:16:16,0	0/0:17:17,0	0/0:6:6,0	0/0:21:21,0	0/0:10:10,0	0/0:24:24,0	0/0:17:17,0	0/0:13:13,0	0/0:8:8,0	0/0:28:28,0	0/1:10:6,4	0/0:15:15,0	0/0:22:22,0	0/0:12:12,0	0/0:25:25,0	0/1:9:6,3	0/0:14:14,0	0/1:14:6,8	./.:11:.,.	0/1:9:4,5	0/1:7:3,4	0/0:12:12,0	0/1:9:3,6	0/0:24:24,0	0/1:7:4,3	0/0:18:18,0	0/1:13:6,7	0/1:16:6,10	0/0:17:17,0	0/0:13:13,0
groupI	1904757	8619_20	C	A	.	PASS	NS=70;AF=0.064	GT:DP:AD	0/0:18:18,0	0/0:10:10,0	0/0:11:11,0	0/0:9:9,0	0/0:9:9,0	0/0:16:16,0	0/0:22:22,0	0/0:9:9,0	0/0:32:32,0	0/0:12:12,0	0/0:16:16,0	0/0:8:8,0	0/0:7:7,0	0/0:17:17,0	0/0:12:12,0	0/0:23:23,0	0/0:21:21,0	0/0:14:14,0	0/0:10:10,0	0/0:18:18,0	0/0:6:6,0	0/0:12:12,0	0/0:8:8,0	0/0:19:19,0	0/1:30:20,10	0/0:10:10,0	0/0:23:23,0	0/0:6:6,0	0/1:17:7,10	0/0:8:8,0	0/1:19:13,6	0/0:13:13,0	0/0:12:12,0	0/0:27:27,0	0/0:17:17,0	0/0:3:3,0	0/0:13:13,0	0/0:4:4,0	0/0:4:4,0	0/0:21:21,0	0/0:6:6,0	0/0:9:9,0	0/0:7:7,0	0/0:16:16,0	0/0:12:12,0	0/0:16:16,0	0/0:19:19,0	0/0:20:20,0	0/0:10:10,0	0/0:15:15,0	0/0:20:20,0	1/1:14:0,14	0/0:17:17,0	0/1:12:6,6	0/1:21:15,6	0/0:4:4,0	0/1:21:13,8	0/0:15:15,0	0/0:19:19,0	0/0:13:13,0	0/0:6:6,0	0/0:12:12,0	0/0:14:14,0	0/0:28:28,0	0/0:4:4,0	0/0:24:24,0	0/0:15:15,0	0/0:17:17,0	0/0:25:25,0	0/1:8:4,4
groupI	1911385	8628_51	C	G	.	PASS	NS=67;AF=0.470	GT:DP:AD	0/1:16:9,7	0/1:26:10,16	0/1:16:8,8	0/1:21:14,7	0/1:12:8,4	0/1:35:18,17	1/1:19:0,19	1/1:31:0,31	0/1:38:21,17	1/1:14:0,14	0/0:20:20,0	0/0:14:14,0	0/1:18:11,7	0/1:14:6,8	./.:10:.,.	0/1:35:16,19	0/1:25:14,11	1/1:21:0,21	0/1:14:10,4	0/1:21:6,15	1/1:12:0,12	0/0:11:11,0	0/1:17:8,9	0/0:27:27,0	0/1:55:26,29	./.:5:.,.	0/1:44:28,16	0/1:17:11,6	0/1:27:10,17	0/0:20:20,0	0/0:28:28,0	0/0:10:10,0	0/0:38:38,0	0/0:39:39,0	0/1:31:15,16	1/1:11:0,11	1/1:16:0,16	1/1:8:0,8	0/0:11:11,0	1/1:20:0,20	0/1:10:7,3	1/1:17:0,17	./.:6:.,.	0/0:22:22,0	0/0:10:10,0	1/1:24:0,24	1/1:21:0,21	1/1:14:0,14	0/0:16:16,0	1/1:26:0,26	0/1:14:5,9	1/1:19:0,19	0/1:22:11,11	0/0:16:16,0	0/1:27:17,10	0/1:13:9,4	0/1:30:12,18	0/0:12:12,0	0/0:16:16,0	0/1:15:5,10	0/0:9:9,0	0/1:17:11,6	0/1:28:9,19	0/1:37:18,19	0/1:9:5,4	0/1:20:10,10	0/1:10:7,3	0/1:9:3,6	0/0:20:20,0	0/0:12:12,0
groupI	1913444	8630_21	C	T	.	PASS	NS=64;AF=0.211	GT:DP:AD	0/0:5:5,0	0/0:19:19,0	0/0:12:12,0	0/0:23:23,0	0/0:3:3,0	0/0:8:8,0	./.:11:.,.	0/0:12:12,0	0/0:34:34,0	0/0:13:13,0	0/0:6:6,0	0/0:13:13,0	0/1:25:18,7	0/0:11:11,0	0/0:13:13,0	0/0:30:30,0	0/0:24:24,0	0/0:15:15,0	1/1:13:0,13	0/0:14:14,0	0/0:8:8,0	0/0:9:9,0	0/0:18:18,0	0/0:14:14,0	0/1:35:22,13	0/0:5:5,0	0/0:21:21,0	0/0:18:18,0	0/1:12:8,4	0/0:6:6,0	0/1:16:8,8	0/0:4:4,0	0/0:33:33,0	0/0:31:31,0	0/0:22:22,0	1/1:4:0,4	0/1:16:11,5	1/1:6:0,6	1/1:12:0,12	0/1:20:10,10	0/0:12:12,0	./.:8:.,.	./.:5:.,.	0/0:13:13,0	0/0:7:7,0	1/1:37:0,37	0/0:18:18,0	0/0:12:12,0	0/1:15:5,10	0/0:15:15,0	0/1:36:15,21	0/1:14:4,10	0/1:18:10,8	0/0:20:20,0	0/1:21:7,14	0/0:19:19,0	0/0:21:21,0	0/0:28:28,0	0/0:12:12,0	1/1:15:0,15	./.:0:.,.	0/0:19:19,0	0/1:18:6,12	0/0:30:30,0	./.:12:.,.	0/1:16:9,7	0/1:23:13,10	0/0:18:18,0	0/1:46:27,19	./.:18:.,.
groupI	1938306	8650_76	T	C	.	PASS	NS=66;AF=0.144	GT:DP:AD	0/0:12:12,0	0/0:14:14,0	0/0:25:25,0	0/0:13:13,0	0/0:6:6,0	0/0:12:12,0	0/0:15:15,0	0/0:23:23,0	0/1:29:14,15	0/0:19:19,0	0/0:20:20,0	1/1:10:0,10	0/1:19:10,9	0/0:23:23,0	0/0:24:24,0	0/0:22:22,0	0/1:17:6,11	0/1:14:6,8	0/0:15:15,0	0/0:16:16,0	0/0:8:8,0	1/1:10:0,10	0/1:23:13,10	0/1:11:4,7	0/0:33:33,0	0/1:9:3,6	0/1:21:10,11	./.:10:.,.	0/1:8:4,4	0/0:13:13,0	0/1:18:6,12	./.:0:.,.	0/0:20:20,0	0/0:22:22,0	0/0:30:30,0	0/0:6:6,0	0/0:10:10,0	0/0:15:15,0	0/0:5:5,0	0/0:29:29,0	0/0:9:9,0	0/0:12:12,0	0/0:10:10,0	0/1:14:7,7	0/0:6:6,0	0/0:12:12,0	0/0:12:12,0	0/0:25:25,0	0/0:7:7,0	0/0:7:7,0	0/0:13:13,0	0/0:4:4,0	0/0:3:3,0	0/0:22:22,0	0/0:4:4,0	0/0:5:5,0	0/1:12:5,7	0/0:15:15,0	0/0:16:16,0	0/0:10:10,0	0/0:4:4,0	./.:10:.,.	1/1:14:0,14	0/1:18:12,6	0/0:3:3,0	0/0:9:9,0	0/0:7:7,0	0/0:14:14,0	./.:5:.,.	0/0:3:3,0
groupI	2003077	8706_27	G	C	.	PASS	NS=69;AF=0.159	GT:DP:AD	0/0:20:20,0	0/0:30:30,0	0/0:34:34,0	0/0:30:30,0	0/0:14:14,0	0/0:28:28,0	0/0:35:35,0	0/0:44:44,0	0/1:45:16,29	0/0:22:22,0	0/0:45:45,0	0/0:34:34,0	0/0:31:31,0	0/0:24:24,0	0/0:24:24,0	0/0:49:49,0	0/0:30:30,0	0/0:42:42,0	0/0:13:13,0	0/0:35:35,0	0/0:23:23,0	0/0:17:17,0	0/0:19:19,0	0/1:43:19,24	0/1:61:36,25	0/0:15:15,0	0/1:37:26,11	0/1:30:18,12	0/1:37:15,22	0/0:18:18,0	0/0:42:42,0	0/0:15:15,0	0/0:65:65,0	0/1:43:15,28	0/0:38:38,0	0/0:22:22,0	0/1:32:14,18	0/1:12:5,7	0/0:12:12,0	0/0:41:41,0	0/1:30:16,14	0/0:49:49,0	0/0:13:13,0	0/0:17:17,0	0/1:41:19,22	0/0:53:53,0	0/0:27:27,0	0/1:27:12,15	0/0:17:17,0	0/1:23:16,7	0/0:48:48,0	0/0:50:50,0	0/1:30:18,12	0/1:38:15,23	0/0:45:45,0	0/1:28:15,13	1/1:47:0,47	0/0:30:30,0	0/0:40:40,0	0/1:36:20,16	0/0:16:16,0	0/1:37:21,16	0/1:44:21,23	0/0:49:49,0	./.:8:.,.	0/0:45:45,0	0/1:39:24,15	0/0:31:31,0	0/0:51:51,0	0/0:23:23,0
groupI	2013362	8727_30	T	C	.	PASS	NS=70;AF=0.393	GT:DP:AD	0/0:34:34,0	0/0:36:36,0	0/0:39:39,0	0/0:37:37,0	0/1:26:8,18	0/0:40:40,0	0/0:30:30,0	0/0:48:48,0	0/1:48:24,24	0/0:36:36,0	0/0:47:47,0	0/0:24:24,0	0/0:52:52,0	0/0:48:48,0	0/0:42:42,0	0/0:67:67,0	0/0:68:68,0	0/0:36:36,0	0/1:26:13,13	1/1:46:0,46	0/0:27:27,0	0/0:33:33,0	0/1:36:18,18	0/1:45:25,20	1/1:94:0,94	0/1:28:15,13	1/1:60:0,60	1/1:20:0,20	1/1:45:0,45	0/1:32:15,17	0/1:44:22,22	1/1:15:0,15	0/0:64:64,0	0/1:63:33,30	1/1:62:0,62	0/0:27:27,0	0/0:48:48,0	1/1:17:0,17	0/0:8:8,0	0/0:52:52,0	0/0:34:34,0	0/1:31:12,19	0/1:32:11,21	1/1:29:0,29	0/1:25:13,12	0/1:59:31,28	0/0:39:39,0	0/0:37:37,0	0/1:34:18,16	0/1:34:15,19	0/0:41:41,0	0/1:41:22,19	0/1:57:25,32	1/1:48:0,48	0/0:50:50,0	0/0:37:37,0	1/1:65:0,65	1/1:31:0,31	1/1:37:0,37	1/1:39:0,39	0/0:21:21,0	0/1:31:13,18	0/1:56:34,22	0/0:48:48,0	1/1:23:0,23	0/1:44:19,25	1/1:43:0,43	1/1:51:0,51	0/1:54:29,25	0/0:27:27,0
groupI	2017252	8729_16	G	T	.	PASS	NS=68;AF=0.154	GT:DP:AD	0/0:19:19,0	0/0:30:30,0	0/0:23:23,0	0/0:26:26,0	0/0:10:10,0	0/0:17:17,0	0/0:23:23,0	0/0:27:27,0	0/0:31:31,0	0/0:18:18,0	0/0:21:21,0	./.:6:.,.	0/0:14:14,0	0/0:25:25,0	0/1:17:6,11	0/1:20:8,12	0/1:26:7,19	0/0:29:29,0	0/1:14:8,6	0/1:30:14,16	0/0:7:7,0	0/0:10:10,0	0/1:35:23,12	1/1:41:0,41	0/1:49:27,22	0/0:12:12,0	0/0:28:28,0	0/0:14:14,0	0/0:24:24,0	0/0:31:31,0	0/1:35:17,18	0/0:23:23,0	0/0:38:38,0	1/1:48:0,48	0/0:27:27,0	0/0:20:20,0	0/0:24:24,0	0/0:9:9,0	0/0:14:14,0	0/0:23:23,0	0/1:26:7,19	0/0:25:25,0	0/0:11:11,0	0/0:20:20,0	0/0:21:21,0	0/0:23:23,0	0/0:23:23,0	0/0:20:20,0	0/0:14:14,0	0/0:26:26,0	0/0:28:28,0	0/0:16:16,0	0/1:27:13,14	0/0:16:16,0	0/0:21:21,0	./.:13:.,.	0/0:36:36,0	0/0:17:17,0	0/1:18:11,7	0/0:20:20,0	0/1:8:3,5	0/1:16:6,10	0/1:22:12,10	0/1:19:12,7	0/0:10:10,0	0/0:23:23,0	0/1:21:12,9	0/0:16:16,0	0/1:28:12,16	0/0:13:13,0
groupI	2089744	8778_17	G	T	.	PASS	NS=70;AF=0.121	GT:DP:AD	0/0:12:12,0	0/1:19:8,11	0/0:28:28,0	0/0:35:35,0	0/1:12:3,9	0/1:30:14,16	1/1:32:0,32	0/0:30:30,0	0/1:35:18,17	1/1:14:0,14	0/0:36:36,0	0/0:9:9,0	0/1:27:14,13	1/1:17:0,17	1/1:33:0,33	1/1:40:0,40	0/1:36:20,16	0/0:27:27,0	0/0:17:17,0	0/0:42:42,0	0/0:13:13,0	0/1:15:7,8	0/0:14:14,0	0/0:26:26,0	0/0:61:61,0	0/0:21:21,0	0/0:23:23,0	0/0:16:16,0	0/0:26:26,0	0/0:30:30,0	0/0:28:28,0	0/0:14:14,0	0/0:37:37,0	0/0:37:37,0	0/0:31:31,0	0/0:16:16,0	0/0:26:26,0	0/0:9:9,0	0/0:11:11,0	0/0:18:18,0	0/0:14:14,0	0/0:13:13,0	0/0:11:11,0	0/0:20:20,0	0/0:18:18,0	0/0:6:6,0	0/0:20:20,0	0/0:14:14,0	0/0:6:6,0	0/0:32:32,0	0/0:28:28,0	0/0:8:8,0	0/0:15:15,0	0/0:27:27,0	0/0:19:19,0	0/0:9:9,0	0/0:26:26,0	0/0:12:12,0	0/0:26:26,0	0/0:15:15,0	0/0:11:11,0	0/0:15:15,0	0/0:23:23,0	0/0:31:31,0	0/0:8:8,0	0/0:32:32,0	0/0:20:20,0	0/0:20:20,0	0/0:24:24,0	0/0:8:8,0
groupI	2092067	8781_32	T	G	.	PASS	NS=70;AF=0.179	GT:DP:AD	0/0:11:11,0	0/0:33:33,0	0/0:20:20,0	1/1:22:0,22	0/1:13:5,8	0/1:27:12,15	0/0:23:23,0	1/1:31:0,31	0/1:54:30,24	0/1:23:10,13	0/1:27:11,16	0/0:15:15,0	0/1:29:19,10	0/0:23:23,0	0/0:23:23,0	0/0:39:39,0	1/1:29:0,29	0/1:29:18,11	0/0:25:25,0	0/0:39:39,0	0/0:19:19,0	0/0:20:20,0	0/0:31:31,0	0/0:30:30,0	0/1:58:26,32	0/0:26:26,0	0/0:42:42,0	0/0:18:18,0	0/1:39:16,23	0/0:29:29,0	0/0:53:53,0	0/0:7:7,0	0/0:47:47,0	0/0:42:42,0	0/1:41:25,16	0/0:13:13,0	0/0:20:20,0	0/0:14:14,0	0/0:9:9,0	0/0:29:29,0	0/0:16:16,0	0/0:29:29,0	0/1:17:7,10	0/0:22:22,0	0/0:18:18,0	0/0:51:51,0	0/0:25:25,0	0/0:21:21,0	0/1:8:4,4	0/0:33:33,0	0/1:22:13,9	0/1:26:13,13	0/0:25:25,0	0/0:21:21,0	0/0:37:37,0	0/0:18:18,0	0/0:40:40,0	0/1:25:11,14	0/0:32:32,0	0/1:19:10,9	0/0:9:9,0	0/0:14:14,0	0/1:22:10,12	0/0:55:55,0	0/0:8:8,0	0/0:32:32,0	0/1:35:21,14	0/0:12:12,0	0/0:34:34,0	0/1:22:11,11
groupI	2158911	8842_22	T	A	.	PASS	NS=70;AF=0.129	GT:DP:AD	0/0:39:39,0	0/0:67:67,0	0/0:54:54,0	0/1:75:58,17	0/0:43:43,0	0/0:76:76,0	0/1:84:47,37	0/0:111:111,0	0/1:132:80,52	0/0:76:76,0	0/0:83:83,0	0/0:66:66,0	0/0:79:79,0	0/0:87:87,0	0/0:78:78,0	0/1:116:93,23	0/0:80:80,0	0/0:50:50,0	0/0:45:45,0	0/0:85:85,0	0/0:28:28,0	0/0:47:47,0	0/1:77:61,16	0/0:86:86,0	0/0:147:147,0	0/0:43:43,0	0/0:93:93,0	0/0:50:50,0	0/0:69:69,0	0/0:54:54,0	0/0:104:104,0	0/0:29:29,0	0/1:62:33,29	0/0:100:100,0	0/0:79:79,0	0/0:43:43,0	0/0:61:61,0	0/1:45:31,14	0/0:36:36,0	0/1:79:50,29	0/1:70:26,44	0/1:44:31,13	0/0:59:59,0	0/1:56:42,14	0/0:55:55,0	0/1:102:73,29	0/0:62:62,0	0/1:58:43,15	0/0:30:30,0	0/0:77:77,0	0/1:88:58,30	0/0:74:74,0	0/0:97:97,0	0/0:75:75,0	0/0:90:90,0	0/1:62:46,16	0/1:87:64,23	0/1:72:53,19	0/0:72:72,0	0/0:53:53,0	0/0:34:34,0	0/0:60:60,0	0/0:64:64,0	0/0:102:102,0	0/0:30:30,0	0/0:91:91,0	0/0:73:73,0	0/0:57:57,0	0/0:97:97,0	0/1:102:81,21
groupI	2169716	8855_67	G	C	.	PASS	NS=70;AF=0.157	GT:DP:AD	0/0:19:19,0	0/1:19:13,6	0/0:25:25,0	0/0:18:18,0	0/0:10:10,0	0/0:22:22,0	0/0:24:24,0	0/0:20:20,0	0/0:57:57,0	0/0:14:14,0	0/1:24:12,12	0/0:16:16,0	0/0:20:20,0	0/0:19:19,0	0/0:19:19,0	0/0:46:46,0	0/0:24:24,0	0/1:31:13,18	0/0:22:22,0	0/1:31:18,13	0/0:11:11,0	0/0:22:22,0	1/1:20:0,20	0/1:26:10,16	0/0:52:52,0	0/1:11:3,8	0/0:26:26,0	0/0:26:26,0	0/0:27:27,0	0/1:15:6,9	0/0:32:32,0	0/0:11:11,0	0/1:26:16,10	0/0:39:39,0	0/0:33:33,0	0/0:16:16,0	0/0:18:18,0	0/0:20:20,0	0/0:7:7,0	0/0:32:32,0	0/0:9:9,0	0/0:18:18,0	0/0:15:15,0	0/0:21:21,0	0/0:14:14,0	0/0:29:29,0	0/0:28:28,0	0/0:21:21,0	0/0:18:18,0	0/0:37:37,0	0/0:19:19,0	0/0:26:26,0	0/0:28:28,0	1/1:14:0,14	0/1:26:12,14	1/1:16:0,16	0/0:30:30,0	0/1:22:11,11	0/0:29:29,0	0/1:34:14,20	0/0:11:11,0	0/0:16:16,0	0/1:12:6,6	0/1:39:21,18	0/0:10:10,0	0/1:28:12,16	0/0:22:22,0	0/1:18:11,7	0/0:50:50,0	0/1:20:11,9
groupI	2239745	8928_21	A	G	.	PASS	NS=62;AF=0.234	GT:DP:AD	./.:7:.,.	0/0:16:16,0	0/1:13:9,4	0/0:35:35,0	./.:4:.,.	0/0:20:20,0	0/0:11:11,0	0/0:25:25,0	0/0:19:19,0	./.:6:.,.	0/1:17:9,8	0/0:15:15,0	1/1:13:0,13	1/1:7:0,7	1/1:4:0,4	0/1:38:17,21	0/1:19:12,7	0/1:8:4,4	0/0:5:5,0	1/1:14:0,14	./.:6:.,.	0/0:19:19,0	0/0:10:10,0	0/1:10:5,5	1/1:11:0,11	0/1:7:3,4	./.:4:.,.	0/1:7:3,4	0/1:26:19,7	0/0:13:13,0	0/0:20:20,0	1/1:4:0,4	0/1:35:19,16	./.:5:.,.	0/0:20:20,0	0/0:7:7,0	0/1:15:10,5	0/0:13:13,0	0/0:8:8,0	0/0:19:19,0	0/0:13:13,0	0/0:13:13,0	0/0:18:18,0	0/0:7:7,0	0/0:9:9,0	0/0:29:29,0	0/0:18:18,0	0/0:16:16,0	0/0:5:5,0	0/0:13:13,0	0/0:15:15,0	0/0:7:7,0	0/0:24:24,0	./.:13:.,.	0/1:26:18,8	0/1:17:9,8	0/0:20:20,0	0/0:10:10,0	0/0:9:9,0	0/1:9:6,3	0/0:4:4,0	./.:7:.,.	0/0:12:12,0	0/0:28:28,0	0/0:8:8,0	1/1:16:0,16	0/0:19:19,0	0/0:9:9,0	0/0:17:17,0	0/1:11:5,6
groupI	2254694	8952_20	T	C	.	PASS	NS=70;AF=0.107	GT:DP:AD	0/1:19:9,10	0/0:20:20,0	0/0:28:28,0	0/0:24:24,0	0/1:10:6,4	1/1:16:0,16	0/0:26:26,0	0/1:28:17,11	0/0:44:44,0	0/0:12:12,0	0/0:32:32,0	0/0:20:20,0	0/0:29:29,0	0/1:17:10,7	0/0:23:23,0	0/0:34:34,0	0/0:27:27,0	0/0:24:24,0	0/0:15:15,0	0/0:31:31,0	0/0:13:13,0	0/0:21:21,0	1/1:15:0,15	0/0:17:17,0	0/0:70:70,0	0/1:20:7,13	0/0:45:45,0	0/0:24:24,0	0/0:35:35,0	0/1:27:17,10	0/0:28:28,0	0/0:10:10,0	0/0:55:55,0	0/0:33:33,0	0/0:21:21,0	0/0:10:10,0	0/0:16:16,0	0/0:11:11,0	0/0:14:14,0	0/0:25:25,0	0/0:22:22,0	0/0:9:9,0	0/0:14:14,0	0/0:24:24,0	0/0:17:17,0	0/0:20:20,0	0/0:22:22,0	0/0:7:7,0	0/0:8:8,0	0/0:27:27,0	0/0:25:25,0	0/0:12:12,0	0/0:20:20,0	0/0:29:29,0	0/0:21:21,0	0/0:14:14,0	0/0:37:37,0	0/1:17:5,12	0/0:23:23,0	0/0:27:27,0	0/0:11:11,0	0/0:16:16,0	0/1:19:8,11	0/0:34:34,0	0/0:6:6,0	0/0:24:24,0	0/1:9:6,3	1/1:15:0,15	0/0:13:13,0	0/0:13:13,0
groupI	2295277	9008_18	G	C	.	PASS	NS=69;AF=0.072	GT:DP:AD	0/0:19:19,0	0/0:26:26,0	0/0:32:32,0	0/1:19:9,10	0/0:17:17,0	0/0:29:29,0	0/1:29:11,18	0/0:33:33,0	0/0:37:37,0	0/0:22:22,0	0/0:12:12,0	0/0:34:34,0	0/0:28:28,0	0/0:16:16,0	0/0:15:15,0	0/0:41:41,0	0/0:36:36,0	0/0:23:23,0	0/0:21:21,0	0/0:25:25,0	0/0:14:14,0	0/0:24:24,0	0/0:18:18,0	0/0:24:24,0	0/0:42:42,0	0/0:16:16,0	0/0:38:38,0	0/0:17:17,0	0/0:20:20,0	0/1:25:9,16	0/0:22:22,0	0/0:11:11,0	0/0:30:30,0	0/0:33:33,0	0/0:34:34,0	0/0:12:12,0	0/0:26:26,0	0/0:9:9,0	0/0:6:6,0	0/0:20:20,0	0/0:23:23,0	0/0:31:31,0	0/0:17:17,0	0/1:16:5,11	0/0:23:23,0	0/0:39:39,0	0/0:28:28,0	0/0:26:26,0	0/0:12:12,0	0/0:17:17,0	0/0:27:27,0	0/0:17:17,0	0/1:31:18,13	0/0:18:18,0	0/0:29:29,0	0/1:18:10,8	0/0:40:40,0	0/0:16:16,0	0/0:18:18,0	0/0:11:11,0	./.:12:.,.	0/0:15:15,0	0/1:24:13,11	0/1:45:24,21	0/0:12:12,0	0/0:28:28,0	0/0:29:29,0	0/0:19:19,0	0/1:40:19,21	0/1:17:9,8
groupI	2305245	9013_43	G	A	.	PASS	NS=69;AF=0.174	GT:DP:AD	0/0:27:27,0	0/0:22:22,0	0/0:32:32,0	0/0:17:17,0	0/0:15:15,0	0/1:22:14,8	0/0:35:35,0	0/0:38:38,0	0/0:60:60,0	0/1:26:14,12	0/0:30:30,0	0/0:22:22,0	0/1:17:10,7	0/1:24:13,11	0/0:29:29,0	0/0:55:55,0	0/0:38:38,0	0/1:28:8,20	0/0:30:30,0	0/1:31:16,15	0/0:11:11,0	0/0:35:35,0	0/1:23:10,13	0/1:33:14,19	0/0:60:60,0	0/0:18:18,0	0/0:42:42,0	0/0:14:14,0	1/1:22:0,22	0/0:27:27,0	0/0:38:38,0	0/0:19:19,0	0/1:42:25,17	0/0:43:43,0	0/0:43:43,0	0/0:9:9,0	0/1:25:16,9	0/0:17:17,0	0/0:14:14,0	0/0:39:39,0	0/0:22:22,0	0/0:31:31,0	0/0:24:24,0	./.:25:.,.	0/0:18:18,0	0/0:48:48,0	0/0:26:26,0	0/0:28:28,0	0/0:15:15,0	0/0:35:35,0	0/0:27:27,0	0/1:23:13,10	0/1:21:10,11	0/0:21:21,0	1/1:36:0,36	0/1:19:9,10	0/0:33:33,0	0/1:18:9,9	0/0:29:29,0	1/1:26:0,26	0/0:14:14,0	0/1:33:20,13	0/0:26:26,0	0/0:46:46,0	1/1:18:0,18	0/0:45:45,0	0/1:43:24,19	0/0:23:23,0	0/0:33:33,0	0/0:13:13,0
groupI	2319812	9045_37	A	G	.	PASS	NS=68;AF=0.118	GT:DP:AD	0/0:19:19,0	0/0:13:13,0	0/0:26:26,0	0/0:13:13,0	./.:0:.,.	1/1:6:0,6	0/0:14:14,0	0/0:21:21,0	0/0:36:36,0	./.:18:.,.	0/0:12:12,0	1/1:21:0,21	0/0:9:9,0	0/1:18:12,6	0/0:11:11,0	0/0:25:25,0	1/1:12:0,12	0/0:20:20,0	0/0:8:8,0	0/0:38:38,0	0/0:9:9,0	0/1:10:6,4	0/1:15:8,7	0/0:21:21,0	0/0:26:26,0	0/0:3:3,0	0/0:29:29,0	0/0:13:13,0	0/0:32:32,0	0/0:14:14,0	0/1:22:13,9	0/0:9:9,0	0/0:30:30,0	0/1:26:13,13	0/0:16:16,0	0/0:5:5,0	0/0:15:15,0	0/0:12:12,0	0/0:8:8,0	0/0:22:22,0	0/0:12:12,0	0/0:14:14,0	0/1:9:5,4	0/0:6:6,0	0/0:9:9,0	0/0:30:30,0	0/0:30:30,0	0/0:22:22,0	0/0:11:11,0	0/0:20:20,0	0/1:20:12,8	0/1:7:3,4	0/0:28:28,0	0/0:31:31,0	0/0:27:27,0	0/0:8:8,0	0/0:18:18,0	0/0:6:6,0	0/0:24:24,0	0/0:10:10,0	0/0:6:6,0	0/0:8:8,0	0/0:17:17,0	0/1:27:21,6	0/0:7:7,0	0/1:15:6,9	0/0:16:16,0	0/0:12:12,0	0/0:11:11,0	0/0:8:8,0
groupI	2336583	9070_15	A	T	.	PASS	NS=69;AF=0.478	GT:DP:AD	0/0:29:29,0	0/1:31:18,13	0/1:32:15,17	0/1:36:14,22	1/1:13:0,13	1/1:35:0,35	0/1:24:8,16	0/0:30:30,0	0/1:53:26,27	1/1:22:0,22	0/0:27:27,0	0/1:24:16,8	1/1:31:0,31	1/1:35:0,35	0/0:26:26,0	0/1:36:21,15	1/1:39:0,39	0/1:25:9,16	0/1:22:10,12	1/1:35:0,35	0/1:10:5,5	0/1:27:13,14	1/1:23:0,23	0/1:36:23,13	1/1:94:0,94	0/1:14:4,10	0/1:51:32,19	./.:18:.,.	0/1:43:24,19	0/0:27:27,0	0/1:53:26,27	1/1:14:0,14	0/0:47:47,0	0/1:54:25,29	0/0:41:41,0	0/0:16:16,0	0/1:22:12,10	1/1:14:0,14	0/0:15:15,0	0/0:29:29,0	0/0:30:30,0	0/0:27:27,0	0/1:7:3,4	0/1:25:16,9	0/0:17:17,0	0/0:58:58,0	1/1:24:0,24	0/0:32:32,0	0/0:11:11,0	0/0:38:38,0	0/0:41:41,0	0/0:31:31,0	1/1:37:0,37	1/1:25:0,25	0/0:41:41,0	0/1:22:10,12	1/1:33:0,33	0/0:20:20,0	0/1:27:13,14	1/1:33:0,33	0/1:10:5,5	1/1:24:0,24	0/1:38:23,15	0/1:45:22,23	1/1:14:0,14	1/1:33:0,33	0/1:45:19,26	0/1:20:9,11	0/1:41:20,21	0/0:19:19,0
groupI	2354743	38988_72	C	A	.	PASS	NS=63;AF=0.262	GT:DP:AD	./.:0:.,.	0/1:31:12,19	0/1:25:11,14	./.:0:.,.	0/0:25:25,0	0/1:16:4,12	1/1:15:0,15	1/1:22:0,22	0/0:53:53,0	1/1:28:0,28	0/1:22:5,17	1/1:24:0,24	1/1:20:0,20	0/0:16:16,0	0/1:30:14,16	0/1:35:10,25	0/1:20:6,14	0/0:17:17,0	0/1:17:8,9	./.:0:.,.	0/0:9:9,0	0/0:25:25,0	0/0:7:7,0	0/0:17:17,0	0/1:55:28,27	./.:5:.,.	0/0:48:48,0	0/0:19:19,0	0/0:16:16,0	0/0:13:13,0	0/0:35:35,0	0/1:9:4,5	0/1:74:41,33	0/0:29:29,0	0/0:37:37,0	1/1:5:0,5	1/1:25:0,25	0/0:15:15,0	0/0:4:4,0	0/0:32:32,0	0/0:16:16,0	0/0:6:6,0	0/0:19:19,0	0/1:10:4,6	0/1:12:4,8	0/0:35:35,0	0/0:18:18,0	0/0:29:29,0	0/0:5:5,0	0/0:28:28,0	0/1:32:16,16	0/0:11:11,0	./.:11:.,.	0/0:3:3,0	0/0:24:24,0	0/1:16:9,7	./.:19:.,.	0/0:18:18,0	0/1:20:7,13	0/0:16:16,0	./.:8:.,.	0/1:26:16,10	0/0:18:18,0	0/0:19:19,0	0/0:4:4,0	0/1:43:20,23	0/0:22:22,0	0/0:19:19,0	0/1:30:12,18	0/0:14:14,0
groupI	2363634	9086_8	A	G	.	PASS	NS=70;AF=0.064	GT:DP:AD	0/0:13:13,0	0/0:45:45,0	0/0:33:33,0	0/0:35:35,0	0/1:18:7,11	0/0:36:36,0	0/0:32:32,0	0/0:35:35,0	0/0:55:55,0	0/0:22:22,0	0/0:52:52,0	0/0:24:24,0	0/0:18:18,0	0/0:42:42,0	0/0:34:34,0	0/0:68:68,0	0/0:47:47,0	0/0:33:33,0	0/0:25:25,0	0/1:53:24,29	0/0:16:16,0	0/0:35:35,0	0/1:23:10,13	0/1:34:18,16	0/0:76:76,0	0/0:17:17,0	0/0:48:48,0	0/0:24:24,0	0/0:50:50,0	0/0:38:38,0	0/0:37:37,0	0/0:16:16,0	0/0:61:61,0	0/0:60:60,0	0/0:53:53,0	0/0:21:21,0	0/0:28:28,0	0/0:16:16,0	0/0:14:14,0	0/0:38:38,0	0/1:28:15,13	0/0:47:47,0	0/0:10:10,0	0/0:27:27,0	0/0:27:27,0	0/1:51:21,30	0/0:41:41,0	0/0:29:29,0	0/0:12:12,0	0/0:35:35,0	0/0:33:33,0	0/1:23:7,16	0/1:42:19,23	0/0:29:29,0	0/0:39:39,0	0/0:20:20,0	0/1:37:21,16	0/0:29:29,0	0/0:39:39,0	0/0:23:23,0	0/0:15:15,0	0/0:14:14,0	0/0:32:32,0	0/0:52:52,0	0/0:23:23,0	0/0:49:49,0	0/0:34:34,0	0/0:26:26,0	0/0:41:41,0	0/0:33:33,0
groupI	2394616	9111_30	A	G	.	PASS	NS=67;AF=0.209	GT:DP:AD	0/0:21:21,0	0/0:30:30,0	0/0:22:22,0	0/0:29:29,0	0/0:19:19,0	0/0:24:24,0	0/1:20:12,8	0/0:27:27,0	0/0:39:39,0	0/0:16:16,0	0/0:36:36,0	0/0:16:16,0	0/1:34:19,15	0/0:28:28,0	0/0:18:18,0	0/1:59:30,29	0/0:46:46,0	0/1:26:12,14	./.:19:.,.	0/1:26:13,13	0/0:15:15,0	0/0:18:18,0	1/1:16:0,16	0/0:44:44,0	0/0:63:63,0	0/1:18:9,9	0/0:22:22,0	0/0:16:16,0	0/1:29:14,15	0/0:32:32,0	0/0:31:31,0	0/0:8:8,0	0/0:35:35,0	0/1:41:19,22	0/0:33:33,0	./.:7:.,.	0/0:10:10,0	0/1:12:6,6	0/0:9:9,0	0/0:25:25,0	0/0:12:12,0	0/0:14:14,0	0/0:11:11,0	0/1:13:8,5	0/0:19:19,0	0/0:14:14,0	0/0:18:18,0	0/0:20:20,0	0/1:12:5,7	0/0:29:29,0	0/0:27:27,0	1/1:16:0,16	1/1:26:0,26	0/0:26:26,0	0/1:16:9,7	1/1:5:0,5	0/1:34:16,18	0/1:13:5,8	0/1:34:20,14	0/1:17:7,10	0/0:10:10,0	0/0:21:21,0	0/1:22:13,9	0/1:29:19,10	./.:8:.,.	0/0:29:29,0	0/0:20:20,0	0/0:15:15,0	0/1:22:9,13	0/1:13:8,5
groupI	2403740	9115_34	A	C	.	PASS	NS=70;AF=0.050	GT:DP:AD	0/0:30:30,0	0/0:23:23,0	0/0:33:33,0	0/1:38:14,24	0/0:12:12,0	0/0:36:36,0	0/0:31:31,0	0/0:29:29,0	0/0:59:59,0	0/0:25:25,0	0/0:35:35,0	0/0:19:19,0	0/0:37:37,0	0/0:29:29,0	0/0:37:37,0	0/0:53:53,0	0/0:34:34,0	0/0:27:27,0	0/0:16:16,0	0/0:26:26,0	0/0:18:18,0	0/1:24:14,10	0/0:28:28,0	0/0:26:26,0	0/0:54:54,0	0/0:15:15,0	0/1:43:26,17	0/1:22:15,7	0/0:32:32,0	0/0:31:31,0	0/1:39:23,16	0/0:12:12,0	0/0:45:45,0	0/0:53:53,0	0/0:45:45,0	0/0:17:17,0	0/0:32:32,0	0/0:20:20,0	0/0:16:16,0	0/0:48:48,0	0/0:19:19,0	0/0:25:25,0	0/0:20:20,0	0/0:25:25,0	0/0:20:20,0	0/0:32:32,0	0/0:24:24,0	0/0:25:25,0	0/0:8:8,0	0/0:28:28,0	0/0:44:44,0	0/0:17:17,0	0/0:38:38,0	0/0:30:30,0	0/0:23:23,0	0/0:18:18,0	0/0:42:42,0	0/0:29:29,0	0/0:28:28,0	0/0:24:24,0	0/0:15:15,0	0/0:16:16,0	0/0:26:26,0	0/1:46:23,23	0/0:8:8,0	0/0:27:27,0	0/0:18:18,0	0/0:22:22,0	0/0:41:41,0	0/1:19:11,8
groupI	2445244	9145_34	C	T	.	PASS	NS=70;AF=0.371	GT:DP:AD	0/0:29:29,0	0/1:32:19,13	0/0:28:28,0	0/0:26:26,0	0/1:21:16,5	0/1:27:11,16	0/1:23:9,14	0/0:32:32,0	1/1:52:0,52	1/1:26:0,26	0/1:39:16,23	0/1:33:15,18	0/0:39:39,0	1/1:28:0,28	1/1:24:0,24	0/1:40:18,22	0/1:27:14,13	1/1:25:0,25	0/0:19:19,0	0/0:31:31,0	0/0:20:20,0	0/1:21:13,8	0/1:28:18,10	0/1:33:13,20	0/0:64:64,0	0/1:16:9,7	0/0:37:37,0	0/0:15:15,0	0/1:54:26,28	0/0:34:34,0	0/1:39:15,24	0/0:14:14,0	0/0:48:48,0	0/0:47:47,0	0/1:48:27,21	0/1:10:6,4	1/1:28:0,28	0/1:12:4,8	0/1:15:5,10	0/1:33:18,15	0/1:19:8,11	1/1:28:0,28	0/0:18:18,0	0/1:29:21,8	1/1:27:0,27	0/1:31:18,13	1/1:22:0,22	0/0:26:26,0	0/0:13:13,0	0/1:19:11,8	0/1:38:22,16	0/1:24:12,12	0/0:39:39,0	0/1:38:15,23	0/0:33:33,0	0/0:18:18,0	0/1:41:21,20	0/0:28:28,0	1/1:38:0,38	0/0:35:35,0	0/1:7:3,4	0/0:24:24,0	0/0:35:35,0	0/1:39:15,24	1/1:8:0,8	0/0:33:33,0	0/0:27:27,0	0/0:34:34,0	0/0:32:32,0	0/1:18:8,10
groupI	2515921	9198_69	A	G	.	PASS	NS=63;AF=0.246	GT:DP:AD	0/0:24:24,0	0/0:30:30,0	0/0:14:14,0	0/1:42:19,23	0/0:7:7,0	0/0:13:13,0	1/1:13:0,13	./.:0:.,.	0/0:32:32,0	0/0:14:14,0	0/0:21:21,0	0/0:10:10,0	0/0:4:4,0	0/0:6:6,0	./.:0:.,.	1/1:13:0,13	0/0:14:14,0	./.:0:.,.	0/0:11:11,0	1/1:16:0,16	./.:7:.,.	0/1:26:12,14	0/0:13:13,0	0/1:36:19,17	0/0:21:21,0	0/0:14:14,0	0/0:11:11,0	0/0:14:14,0	0/0:34:34,0	0/1:41:20,21	0/0:44:44,0	0/0:12:12,0	0/0:22:22,0	0/0:50:50,0	0/0:11:11,0	1/1:3:0,3	0/0:5:5,0	0/0:15:15,0	0/0:8:8,0	0/0:10:10,0	0/0:10:10,0	0/0:17:17,0	0/0:13:13,0	0/0:9:9,0	1/1:12:0,12	./.:0:.,.	./.:0:.,.	0/0:14:14,0	0/0:6:6,0	0/0:15:15,0	0/0:12:12,0	0/0:11:11,0	0/0:11:11,0	0/1:17:11,6	1/1:10:0,10	./.:0:.,.	0/1:51:22,29	1/1:9:0,9	1/1:20:0,20	0/1:17:7,10	1/1:3:0,3	0/1:12:4,8	0/0:20:20,0	0/0:34:34,0	1/1:4:0,4	0/1:33:17,16	0/0:6:6,0	0/1:19:9,10	0/1:27:18,9	0/0:10:10,0
groupI	2544232	9223_9	G	A	.	PASS	NS=70;AF=0.171	GT:DP:AD	1/1:29:0,29	0/1:32:15,17	0/0:50:50,0	0/0:18:18,0	0/1:15:9,6	0/1:15:4,11	0/0:20:20,0	0/0:44:44,0	0/1:49:27,22	0/0:30:30,0	0/1:34:16,18	0/0:19:19,0	0/1:18:9,9	0/1:20:10,10	0/1:22:10,12	0/0:38:38,0	0/0:29:29,0	0/0:33:33,0	0/1:21:11,10	0/0:37:37,0	0/0:16:16,0	0/0:23:23,0	0/1:19:11,8	0/0:38:38,0	0/0:62:62,0	0/1:21:10,11	0/0:35:35,0	0/0:30:30,0	0/0:33:33,0	0/0:37:37,0	0/0:56:56,0	0/0:9:9,0	0/1:56:34,22	0/0:60:60,0	0/0:41:41,0	0/0:15:15,0	0/1:28:15,13	0/0:19:19,0	0/0:9:9,0	0/1:35:13,22	0/0:25:25,0	0/0:22:22,0	0/0:19:19,0	0/0:30:30,0	0/0:32:32,0	0/0:42:42,0	0/0:17:17,0	0/0:32:32,0	0/0:12:12,0	0/0:30:30,0	0/0:40:40,0	0/1:27:16,11	0/0:35:35,0	0/0:29:29,0	0/0:40:40,0	0/0:16:16,0	0/0:43:43,0	0/1:21:11,10	0/1:30:12,18	0/0:29:29,0	0/0:17:17,0	0/0:22:22,0	0/1:29:15,14	0/1:46:17,29	0/0:10:10,0	0/0:30:30,0	0/0:28:28,0	1/1:26:0,26	0/1:48:30,18	0/0:25:25,0
groupI	2551662	9236_10	G	A	.	PASS	NS=68;AF=0.184	GT:DP:AD	0/1:25:16,9	1/1:32:0,32	0/1:25:11,14	0/0:29:29,0	1/1:15:0,15	0/0:27:27,0	0/1:31:18,13	0/1:33:17,16	0/0:50:50,0	0/1:33:14,19	0/1:33:19,14	0/1:19:11,8	./.:26:.,.	0/0:35:35,0	0/0:40:40,0	0/1:36:20,16	1/1:35:0,35	0/1:23:12,11	0/0:22:22,0	0/0:32:32,0	./.:13:.,.	0/0:21:21,0	0/0:40:40,0	0/0:26:26,0	0/0:58:58,0	0/1:10:7,3	0/0:45:45,0	0/0:17:17,0	0/0:32:32,0	1/1:29:0,29	0/1:32:15,17	0/0:21:21,0	1/1:40:0,40	0/0:47:47,0	0/0:54:54,0	0/0:16:16,0	0/0:35:35,0	0/0:29:29,0	0/0:27:27,0	0/0:57:57,0	0/0:26:26,0	0/0:28:28,0	0/0:15:15,0	0/0:27:27,0	0/0:24:24,0	0/0:39:39,0	0/0:26:26,0	0/0:34:34,0	0/0:27:27,0	0/0:37:37,0	0/0:51:51,0	0/0:24:24,0	0/0:43:43,0	0/0:27:27,0	0/0:41:41,0	0/0:25:25,0	0/0:37:37,0	0/0:23:23,0	0/0:24:24,0	0/1:29:17,12	0/0:15:15,0	0/0:31:31,0	0/0:47:47,0	0/0:24:24,0	0/1:8:4,4	0/0:43:43,0	0/0:28:28,0	0/0:30:30,0	0/1:45:30,15	0/1:30:18,12
groupI	2575204	9252_86	C	T	.	PASS	NS=65;AF=0.138	GT:DP:AD	0/0:25:25,0	0/0:26:26,0	0/0:18:18,0	1/1:25:0,25	1/1:15:0,15	0/0:35:35,0	0/1:14:6,8	0/0:32:32,0	0/0:28:28,0	./.:16:.,.	0/0:31:31,0	0/1:6:3,3	0/1:9:6,3	0/0:25:25,0	0/0:16:16,0	1/1:32:0,32	0/0:19:19,0	0/0:19:19,0	./.:21:.,.	0/0:30:30,0	./.:19:.,.	0/0:13:13,0	0/0:28:28,0	0/0:26:26,0	0/0:59:59,0	0/0:16:16,0	0/0:27:27,0	0/0:37:37,0	0/0:42:42,0	0/1:13:6,7	0/1:16:7,9	0/0:13:13,0	0/0:38:38,0	0/0:43:43,0	0/0:33:33,0	./.:6:.,.	0/0:15:15,0	0/0:17:17,0	0/0:17:17,0	0/0:35:35,0	0/0:11:11,0	0/0:28:28,0	0/0:12:12,0	0/0:17:17,0	./.:15:.,.	0/0:38:38,0	0/0:35:35,0	0/0:20:20,0	0/0:10:10,0	0/0:22:22,0	0/0:34:34,0	0/0:25:25,0	0/0:25:25,0	0/0:38:38,0	0/0:40:40,0	0/1:18:11,7	0/0:40:40,0	0/0:22:22,0	0/1:36:17,19	0/0:15:15,0	0/0:8:8,0	0/0:30:30,0	0/1:22:10,12	0/0:35:35,0	0/1:14:8,6	0/1:24:9,15	0/0:21:21,0	0/1:25:14,11	0/0:44:44,0	0/1:28:11,17
groupI	2585164	9256_48	A	G	.	PASS	NS=69;AF=0.188	GT:DP:AD	0/1:17:5,12	0/0:30:30,0	0/1:24:12,12	0/0:12:12,0	./.:8:.,.	0/0:26:26,0	0/1:26:15,11	0/1:37:21,16	0/0:34:34,0	0/0:24:24,0	0/1:26:8,18	0/0:19:19,0	0/1:27:18,9	0/0:10:10,0	1/1:16:0,16	0/0:31:31,0	0/0:30:30,0	0/1:29:18,11	0/0:22:22,0	0/0:30:30,0	0/0:20:20,0	0/0:26:26,0	0/0:23:23,0	0/1:20:9,11	0/1:59:25,34	0/0:8:8,0	0/0:25:25,0	0/0:31:31,0	0/0:35:35,0	0/0:18:18,0	0/0:39:39,0	0/0:17:17,0	0/0:41:41,0	0/1:35:20,15	0/1:47:13,34	0/0:10:10,0	0/0:14:14,0	0/1:9:3,6	0/1:13:4,9	0/0:33:33,0	0/1:18:10,8	0/0:23:23,0	0/1:21:13,8	0/0:24:24,0	0/0:30:30,0	0/0:44:44,0	0/1:22:10,12	0/1:26:14,12	0/1:9:5,4	0/1:38:17,21	0/1:21:10,11	0/0:17:17,0	0/0:35:35,0	0/0:31:31,0	0/0:38:38,0	0/0:26:26,0	0/1:39:21,18	0/1:30:15,15	0/0:19:19,0	0/0:28:28,0	0/0:10:10,0	0/1:31:11,20	0/0:17:17,0	0/1:45:28,17	0/0:7:7,0	0/0:42:42,0	0/0:39:39,0	0/0:31:31,0	0/0:27:27,0	0/0:22:22,0
groupI	2589705	9260_16	G	A	.	PASS	NS=68;AF=0.360	GT:DP:AD	0/1:22:14,8	0/0:23:23,0	1/1:15:0,15	0/1:20:8,12	0/1:12:7,5	0/1:9:6,3	0/1:13:7,6	0/1:14:8,6	0/1:48:29,19	0/1:18:6,12	0/1:16:8,8	0/1:12:5,7	0/1:18:11,7	0/1:16:8,8	0/1:17:6,11	0/1:32:19,13	0/0:14:14,0	0/1:24:16,8	1/1:9:0,9	0/1:20:9,11	./.:8:.,.	0/0:21:21,0	0/1:13:8,5	0/1:17:11,6	0/1:38:15,23	0/1:7:3,4	0/0:28:28,0	0/0:14:14,0	0/0:33:33,0	0/0:22:22,0	0/0:27:27,0	0/0:7:7,0	0/0:26:26,0	0/0:28:28,0	1/1:23:0,23	0/0:3:3,0	0/1:16:5,11	0/1:20:10,10	0/0:6:6,0	0/1:21:8,13	1/1:14:0,14	0/0:10:10,0	1/1:12:0,12	1/1:12:0,12	0/0:11:11,0	0/0:42:42,0	./.:6:.,.	1/1:17:0,17	0/0:15:15,0	0/0:27:27,0	0/0:25:25,0	0/1:16:11,5	0/0:23:23,0	0/1:16:7,9	0/0:12:12,0	0/0:21:21,0	0/1:29:17,12	0/0:12:12,0	0/1:25:11,14	0/0:20:20,0	0/0:8:8,0	0/1:13:6,7	0/1:14:5,9	0/1:23:9,14	0/1:13:5,8	1/1:29:0,29	0/0:17:17,0	0/1:12:4,8	0/0:26:26,0	0/1:14:9,5
groupI	2625705	9280_20	G	C	.	PASS	NS=70;AF=0.343	GT:DP:AD	0/1:31:13,18	1/1:28:0,28	0/1:38:19,19	0/1:32:15,17	0/1:11:6,5	0/1:35:20,15	0/1:36:16,20	1/1:30:0,30	0/1:70:28,42	0/1:35:19,16	1/1:40:0,40	0/0:21:21,0	0/1:38:13,25	1/1:16:0,16	0/0:25:25,0	1/1:80:0,80	0/0:34:34,0	0/1:45:20,25	0/1:20:8,12	0/1:37:17,20	0/1:16:10,6	1/1:23:0,23	0/1:20:7,13	0/1:19:10,9	0/1:68:32,36	0/1:25:7,18	0/0:40:40,0	0/0:16:16,0	0/0:35:35,0	0/1:22:9,13	0/1:57:26,31	0/0:14:14,0	0/1:53:24,29	0/0:53:53,0	0/0:34:34,0	0/0:14:14,0	0/0:24:24,0	0/0:20:20,0	0/0:7:7,0	0/0:38:38,0	0/0:25:25,0	0/0:30:30,0	0/0:22:22,0	0/0:29:29,0	0/1:24:13,11	0/0:45:45,0	0/1:41:22,19	0/0:30:30,0	0/0:17:17,0	0/0:38:38,0	0/0:31:31,0	0/0:17:17,0	0/0:23:23,0	0/1:30:11,19	0/1:27:15,12	0/1:21:12,9	0/0:40:40,0	1/1:18:0,18	0/0:25:25,0	0/1:21:10,11	0/0:14:14,0	0/1:24:10,14	0/0:35:35,0	0/1:36:20,16	0/1:9:4,5	0/0:42:42,0	0/0:26:26,0	0/1:20:9,11	1/1:37:0,37	1/1:24:0,24
groupI	2659098	9303_19	T	C	.	PASS	NS=67;AF=0.418	GT:DP:AD	0/0:11:11,0	1/1:16:0,16	1/1:17:0,17	0/0:34:34,0	0/1:13:9,4	./.:0:.,.	1/1:16:0,16	0/1:42:27,15	1/1:57:0,57	0/1:13:7,6	1/1:20:0,20	0/0:17:17,0	0/1:30:19,11	1/1:21:0,21	0/0:19:19,0	1/1:21:0,21	1/1:12:0,12	1/1:22:0,22	1/1:15:0,15	0/0:45:45,0	0/1:18:9,9	1/1:22:0,22	0/1:22:12,10	1/1:25:0,25	1/1:67:0,67	./.:11:.,.	0/0:22:22,0	0/0:4:4,0	0/1:41:24,17	0/0:34:34,0	0/0:42:42,0	0/1:25:15,10	0/0:27:27,0	0/0:42:42,0	0/0:26:26,0	0/0:12:12,0	0/0:23:23,0	0/0:13:13,0	0/0:9:9,0	0/0:26:26,0	0/1:18:10,8	0/0:15:15,0	0/0:12:12,0	0/0:17:17,0	0/0:23:23,0	0/0:35:35,0	0/0:25:25,0	0/0:8:8,0	0/0:17:17,0	0/0:31:31,0	0/1:36:21,15	1/1:26:0,26	0/1:20:9,11	0/1:11:5,6	0/0:32:32,0	./.:14:.,.	1/1:43:0,43	0/1:29:14,15	0/1:28:13,15	0/0:23:23,0	0/1:10:5,5	0/0:29:29,0	1/1:26:0,26	0/1:41:29,12	0/1:10:3,7	1/1:40:0,40	1/1:33:0,33	0/1:32:9,23	0/1:43:27,16	0/1:4:2,2
groupI	2664828	9307_82	T	C	.	PASS	NS=68;AF=0.176	GT:DP:AD	0/0:22:22,0	0/0:33:33,0	1/1:31:0,31	0/0:21:21,0	0/0:17:17,0	0/1:14:7,7	0/0:35:35,0	0/0:35:35,0	0/0:60:60,0	0/0:17:17,0	0/0:26:26,0	0/0:10:10,0	0/0:20:20,0	0/0:24:24,0	0/0:21:21,0	0/1:44:26,18	0/1:29:13,16	0/0:29:29,0	0/0:19:19,0	0/0:26:26,0	0/0:15:15,0	0/0:31:31,0	0/0:33:33,0	0/0:25:25,0	0/0:67:67,0	0/0:12:12,0	0/0:52:52,0	0/0:14:14,0	0/0:31:31,0	0/0:29:29,0	0/0:29:29,0	0/0:14:14,0	0/0:52:52,0	0/0:50:50,0	0/1:33:12,21	1/1:14:0,14	0/1:17:7,10	./.:17:.,.	./.:11:.,.	1/1:35:0,35	0/0:20:20,0	0/1:21:8,13	0/0:12:12,0	1/1:21:0,21	0/0:17:17,0	0/1:54:33,21	0/1:28:18,10	0/1:34:18,16	1/1:13:0,13	1/1:20:0,20	0/1:33:22,11	0/0:19:19,0	0/0:20:20,0	0/0:29:29,0	0/0:19:19,0	0/0:14:14,0	0/0:33:33,0	0/0:28:28,0	0/0:16:16,0	0/1:17:7,10	0/0:9:9,0	0/0:20:20,0	0/0:22:22,0	0/0:49:49,0	0/0:10:10,0	0/0:35:35,0	0/1:19:12,7	0/0:15:15,0	0/0:31:31,0	0/0:16:16,0
groupI	2667552	9310_9	A	C	.	PASS	NS=70;AF=0.064	GT:DP:AD	0/0:16:16,0	0/0:20:20,0	0/0:13:13,0	0/0:12:12,0	0/0:4:4,0	0/1:9:4,5	0/0:11:11,0	0/0:23:23,0	0/1:35:22,13	0/0:15:15,0	0/1:12:4,8	0/0:10:10,0	0/0:19:19,0	0/0:13:13,0	0/0:14:14,0	0/1:26:11,15	0/1:10:7,3	0/0:11:11,0	0/0:16:16,0	0/0:26:26,0	0/1:9:5,4	0/0:12:12,0	0/0:11:11,0	0/1:22:10,12	0/0:38:38,0	0/0:5:5,0	0/0:31:31,0	0/0:12:12,0	0/0:23:23,0	0/0:20:20,0	0/0:4:4,0	0/0:6:6,0	0/1:20:7,13	0/1:33:22,11	0/0:29:29,0	0/0:12:12,0	0/0:6:6,0	0/0:10:10,0	0/0:12:12,0	0/0:21:21,0	0/0:12:12,0	0/0:14:14,0	0/0:8:8,0	0/0:22:22,0	0/0:14:14,0	0/0:22:22,0	0/0:8:8,0	0/0:12:12,0	0/0:5:5,0	0/0:14:14,0	0/0:18:18,0	0/0:20:20,0	0/0:22:22,0	0/0:20:20,0	0/0:26:26,0	0/0:8:8,0	0/0:28:28,0	0/0:12:12,0	0/0:15:15,0	0/0:10:10,0	0/0:8:8,0	0/0:12:12,0	0/0:29:29,0	0/0:26:26,0	0/0:12:12,0	0/0:13:13,0	0/0:23:23,0	0/0:20:20,0	0/0:31:31,0	0/0:11:11,0
groupI	2670836	9312_39	T	G	.	PASS	NS=66;AF=0.250	GT:DP:AD	0/0:14:14,0	0/0:16:16,0	0/0:15:15,0	0/1:17:9,8	0/0:6:6,0	0/0:13:13,0	0/0:8:8,0	1/1:19:0,19	1/1:23:0,23	./.:9:.,.	0/0:23:23,0	0/0:15:15,0	0/0:14:14,0	0/1:15:9,6	0/0:12:12,0	0/0:28:28,0	0/0:12:12,0	0/0:13:13,0	0/0:14:14,0	0/0:16:16,0	./.:6:.,.	0/0:19:19,0	0/0:12:12,0	0/1:15:8,7	0/1:36:15,21	0/1:10:4,6	0/1:27:17,10	./.:8:.,.	0/0:20:20,0	0/0:14:14,0	0/0:20:20,0	./.:0:.,.	0/0:31:31,0	0/0:8:8,0	0/0:21:21,0	0/0:6:6,0	0/0:15:15,0	0/0:10:10,0	0/0:6:6,0	0/0:12:12,0	0/0:13:13,0	0/0:10:10,0	0/0:10:10,0	0/0:15:15,0	0/0:6:6,0	0/0:30:30,0	0/0:14:14,0	0/0:15:15,0	0/0:12:12,0	0/0:13:13,0	0/0:19:19,0	1/1:10:0,10	0/0:13:13,0	0/0:22:22,0	1/1:20:0,20	1/1:10:0,10	1/1:21:0,21	1/1:5:0,5	0/1:22:11,11	0/0:16:16,0	0/1:9:4,5	0/1:16:5,11	1/1:14:0,14	0/0:17:17,0	1/1:6:0,6	1/1:17:0,17	0/0:12:12,0	0/1:17:12,5	0/1:16:6,10	1/1:10:0,10
groupI	2711102	9352_7	C	T	.	PASS	NS=69;AF=0.159	GT:DP:AD	0/0:24:24,0	0/1:28:17,11	0/0:34:34,0	0/0:24:24,0	0/1:10:4,6	0/0:33:33,0	0/0:14:14,0	0/1:28:12,16	0/0:37:37,0	0/0:22:22,0	0/1:22:5,17	0/0:7:7,0	0/1:17:9,8	0/1:23:16,7	0/0:20:20,0	0/0:46:46,0	0/1:35:15,20	0/0:34:34,0	0/1:21:8,13	0/1:30:10,20	0/0:10:10,0	0/0:14:14,0	0/0:17:17,0	0/0:17:17,0	0/0:69:69,0	0/0:14:14,0	0/1:27:10,17	0/1:26:8,18	0/0:37:37,0	0/0:21:21,0	1/1:45:0,45	0/0:11:11,0	0/0:37:37,0	0/0:47:47,0	0/0:35:35,0	0/0:10:10,0	0/0:19:19,0	0/0:8:8,0	0/0:10:10,0	0/1:32:13,19	0/1:17:7,10	0/0:12:12,0	0/0:14:14,0	0/1:23:14,9	0/0:14:14,0	./.:0:.,.	0/0:8:8,0	0/0:15:15,0	0/0:9:9,0	0/0:15:15,0	0/0:22:22,0	0/1:13:6,7	0/0:28:28,0	0/1:21:10,11	0/0:17:17,0	0/0:19:19,0	0/1:32:15,17	0/0:16:16,0	0/0:21:21,0	0/1:12:7,5	0/0:11:11,0	0/0:10:10,0	0/1:15:8,7	0/0:16:16,0	0/0:5:5,0	0/0:29:29,0	0/0:14:14,0	0/0:8:8,0	0/0:19:19,0	0/1:5:2,3
groupI	2729168	9366_34	G	T	.	PASS	NS=68;AF=0.294	GT:DP:AD	0/0:23:23,0	0/1:21:16,5	0/0:28:28,0	0/0:27:27,0	0/0:10:10,0	0/1:21:10,11	0/0:18:18,0	0/0:27:27,0	0/0:38:38,0	1/1:28:0,28	1/1:9:0,9	0/0:15:15,0	0/1:27:23,4	0/1:19:14,5	0/1:10:7,3	0/0:43:43,0	0/0:42:42,0	0/0:36:36,0	0/1:18:12,6	0/1:24:8,16	1/1:7:0,7	1/1:22:0,22	0/0:12:12,0	0/1:14:10,4	0/1:20:14,6	./.:14:.,.	0/0:29:29,0	0/0:27:27,0	0/1:25:12,13	1/1:24:0,24	0/1:19:12,7	0/0:30:30,0	0/1:35:27,8	0/0:23:23,0	0/1:22:16,6	./.:8:.,.	0/0:29:29,0	0/0:15:15,0	0/0:6:6,0	0/0:46:46,0	0/0:19:19,0	0/0:32:32,0	0/0:14:14,0	0/1:10:5,5	0/1:20:11,9	0/0:39:39,0	0/0:14:14,0	0/0:16:16,0	0/0:16:16,0	0/1:10:9,1	0/0:18:18,0	0/1:22:6,16	0/0:48:48,0	0/1:8:4,4	0/1:32:22,10	0/1:17:10,7	0/0:49:49,0	0/1:17:12,5	0/1:13:9,4	0/0:25:25,0	0/0:9:9,0	1/1:26:0,26	0/0:33:33,0	0/0:35:35,0	0/1:7:6,1	0/1:33:25,8	0/1:30:9,21	0/0:25:25,0	0/1:24:18,6	1/1:22:0,22
groupI	2751992	9399_39	T	C	.	PASS	NS=67;AF=0.321	GT:DP:AD	0/0:15:15,0	0/1:23:13,10	0/1:19:9,10	0/1:21:12,9	0/1:15:7,8	1/1:10:0,10	0/0:17:17,0	0/0:19:19,0	0/1:32:15,17	0/1:12:7,5	1/1:17:0,17	0/1:14:7,7	0/0:16:16,0	1/1:15:0,15	0/1:16:4,12	0/0:30:30,0	0/0:19:19,0	0/1:22:14,8	0/0:11:11,0	0/0:25:25,0	0/1:17:9,8	0/0:12:12,0	0/1:10:5,5	./.:19:.,.	0/1:48:29,19	0/1:4:2,2	0/1:32:15,17	0/1:21:9,12	0/1:29:22,7	0/1:21:12,9	1/1:16:0,16	0/0:12:12,0	0/0:36:36,0	1/1:22:0,22	0/0:35:35,0	0/0:17:17,0	0/0:10:10,0	0/0:20:20,0	./.:15:.,.	0/0:25:25,0	0/0:13:13,0	0/0:23:23,0	0/1:10:6,4	0/0:10:10,0	0/1:21:12,9	0/0:21:21,0	0/0:20:20,0	0/0:21:21,0	0/0:9:9,0	0/0:14:14,0	0/1:26:18,8	0/0:8:8,0	0/1:17:10,7	0/0:19:19,0	0/0:15:15,0	1/1:8:0,8	0/1:21:13,8	0/1:11:8,3	0/0:23:23,0	1/1:10:0,10	./.:6:.,.	0/0:11:11,0	1/1:14:0,14	0/0:29:29,0	0/1:7:3,4	1/1:13:0,13	0/1:12:6,6	0/0:9:9,0	0/0:30:30,0	0/0:6:6,0
groupI	2757975	9402_9	C	G	.	PASS	NS=70;AF=0.057	GT:DP:AD	0/1:16:4,12	0/0:17:17,0	1/1:24:0,24	0/0:24:24,0	0/0:13:13,0	0/0:19:19,0	0/0:25:25,0	0/0:32:32,0	0/1:40:20,20	0/0:11:11,0	0/1:19:8,11	0/1:8:3,5	0/0:30:30,0	0/1:17:6,11	0/0:9:9,0	0/0:26:26,0	0/0:22:22,0	0/1:15:5,10	0/0:14:14,0	0/0:28:28,0	0/0:11:11,0	0/0:16:16,0	0/0:8:8,0	0/0:23:23,0	0/0:70:70,0	0/0:17:17,0	0/0:12:12,0	0/0:13:13,0	0/0:39:39,0	0/0:25:25,0	0/0:22:22,0	0/0:6:6,0	0/0:42:42,0	0/0:43:43,0	0/0:34:34,0	0/0:12:12,0	0/0:11:11,0	0/0:11:11,0	0/0:14:14,0	0/0:29:29,0	0/0:19:19,0	0/0:7:7,0	0/0:7:7,0	0/0:11:11,0	0/0:18:18,0	0/0:14:14,0	0/0:15:15,0	0/0:18:18,0	0/0:16:16,0	0/0:26:26,0	0/0:16:16,0	0/0:6:6,0	0/0:18:18,0	0/0:28:28,0	0/0:16:16,0	0/0:12:12,0	0/0:26:26,0	0/0:10:10,0	0/0:19:19,0	0/0:17:17,0	0/0:7:7,0	0/0:20:20,0	0/0:27:27,0	0/0:24:24,0	0/0:3:3,0	0/0:11:11,0	0/0:6:6,0	0/0:13:13,0	0/0:11:11,0	0/0:13:13,0
groupI	2872512	9523_70	C	G	.	PASS	NS=64;AF=0.102	GT:DP:AD	0/0:12:12,0	0/0:16:16,0	0/0:12:12,0	0/0:12:12,0	0/0:5:5,0	0/0:13:13,0	0/0:8:8,0	0/0:10:10,0	0/0:16:16,0	0/0:8:8,0	0/0:12:12,0	0/0:8:8,0	0/0:13:13,0	0/0:15:15,0	0/0:6:6,0	0/0:11:11,0	0/0:17:17,0	0/0:12:12,0	0/1:7:3,4	./.:7:.,.	0/0:4:4,0	0/1:5:2,3	0/0:9:9,0	0/0:11:11,0	0/1:26:17,9	0/1:5:2,3	0/0:12:12,0	0/0:6:6,0	0/0:4:4,0	0/0:12:12,0	0/0:9:9,0	0/0:6:6,0	0/0:26:26,0	0/0:12:12,0	0/0:15:15,0	0/0:10:10,0	0/0:7:7,0	./.:0:.,.	0/0:10:10,0	0/0:26:26,0	0/0:8:8,0	0/0:10:10,0	0/0:3:3,0	./.:6:.,.	0/0:9:9,0	0/0:21:21,0	0/0:15:15,0	0/0:11:11,0	./.:0:.,.	0/0:9:9,0	0/0:10:10,0	0/1:11:4,7	0/1:14:6,8	0/0:5:5,0	0/1:16:8,8	0/0:3:3,0	0/1:7:4,3	./.:6:.,.	0/1:11:4,7	0/0:11:11,0	./.:0:.,.	0/1:8:5,3	0/0:8:8,0	0/1:21:11,10	1/1:4:0,4	0/0:4:4,0	0/0:9:9,0	0/0:9:9,0	0/0:11:11,0	0/0:9:9,0
groupI	2884541	9525_24	A	G	.	PASS	NS=70;AF=0.207	GT:DP:AD	0/0:19:19,0	0/1:28:11,17	0/0:30:30,0	0/0:27:27,0	0/0:17:17,0	0/0:27:27,0	0/1:20:13,7	0/1:34:14,20	0/0:56:56,0	0/1:21:9,12	0/0:45:45,0	0/0:22:22,0	0/0:15:15,0	0/0:23:23,0	0/0:25:25,0	0/1:67:35,32	0/0:36:36,0	0/1:19:7,12	0/0:26:26,0	0/1:25:16,9	0/0:16:16,0	0/0:28:28,0	0/1:24:11,13	0/1:34:14,20	0/0:55:55,0	0/0:39:39,0	0/0:45:45,0	0/0:26:26,0	0/0:44:44,0	0/0:24:24,0	0/0:41:41,0	0/1:12:5,7	0/1:36:15,21	0/1:50:22,28	0/0:33:33,0	0/0:14:14,0	0/0:15:15,0	0/0:19:19,0	0/0:8:8,0	0/0:33:33,0	0/0:15:15,0	0/0:28:28,0	0/0:23:23,0	0/0:26:26,0	0/0:27:27,0	0/0:42:42,0	0/0:16:16,0	0/0:18:18,0	0/0:7:7,0	0/0:46:46,0	0/0:40:40,0	1/1:27:0,27	0/1:38:19,19	0/0:26:26,0	0/0:28:28,0	0/1:24:9,15	0/1:31:12,19	0/1:39:24,15	0/1:28:9,19	0/1:30:12,18	0/0:9:9,0	0/1:27:17,10	0/1:25:18,7	1/1:31:0,31	0/1:12:7,5	0/0:34:34,0	0/1:21:7,14	0/1:22:6,16	0/1:37:17,20	0/1:18:9,9
groupI	3037257	9531_62	T	C	.	PASS	NS=68;AF=0.346	GT:DP:AD	0/1:30:12,18	0/1:40:19,21	1/1:32:0,32	0/0:32:32,0	0/1:20:16,4	0/1:31:16,15	0/1:26:7,19	0/1:36:16,20	0/1:56:28,28	0/1:30:12,18	0/0:44:44,0	1/1:15:0,15	1/1:47:0,47	1/1:25:0,25	0/1:39:22,17	0/1:38:23,15	0/0:37:37,0	0/0:26:26,0	1/1:23:0,23	0/1:49:25,24	0/1:18:8,10	0/1:28:16,12	0/1:43:23,20	1/1:24:0,24	0/1:61:30,31	0/0:18:18,0	0/0:52:52,0	0/0:27:27,0	0/1:36:26,10	0/1:34:12,22	1/1:45:0,45	1/1:20:0,20	0/1:42:20,22	0/0:59:59,0	0/0:46:46,0	0/0:14:14,0	0/1:27:15,12	0/0:17:17,0	0/0:11:11,0	0/0:40:40,0	0/0:27:27,0	0/0:31:31,0	0/1:26:13,13	./.:17:.,.	1/1:18:0,18	1/1:59:0,59	0/0:26:26,0	0/1:20:10,10	0/1:7:3,4	0/0:33:33,0	0/1:44:27,17	0/0:20:20,0	0/1:37:15,22	0/0:35:35,0	0/1:35:22,13	0/0:29:29,0	0/1:32:13,19	0/1:19:13,6	0/0:36:36,0	0/0:22:22,0	./.:6:.,.	0/0:32:32,0	0/0:29:29,0	0/0:38:38,0	0/0:16:16,0	0/0:44:44,0	0/0:50:50,0	0/0:43:43,0	0/0:56:56,0	0/0:33:33,0
groupI	3057453	9534_85	A	C	.	PASS	NS=66;AF=0.326	GT:DP:AD	0/1:36:21,15	0/1:28:18,10	0/1:27:17,10	0/1:37:16,21	0/1:17:13,4	0/1:36:27,9	0/1:34:19,15	0/1:50:38,12	0/1:65:48,17	0/1:37:26,11	0/1:59:38,21	0/1:28:16,12	0/1:33:24,9	0/0:29:29,0	0/1:26:17,9	0/1:55:35,20	0/0:32:32,0	0/1:36:23,13	0/1:24:14,10	0/1:46:32,14	0/1:15:8,7	0/1:27:14,13	0/1:28:15,13	./.:23:.,.	./.:87:.,.	0/1:16:11,5	0/1:45:29,16	0/1:35:23,12	0/1:55:38,17	0/1:35:23,12	0/1:38:27,11	0/0:15:15,0	0/1:71:48,23	0/1:52:37,15	./.:43:.,.	0/1:24:14,10	0/0:29:29,0	0/1:21:13,8	0/1:13:6,7	0/1:55:33,22	0/1:30:23,7	0/1:38:25,13	./.:36:.,.	0/1:33:22,11	0/1:32:20,12	0/1:61:44,17	0/1:30:17,13	0/1:32:21,11	0/1:30:19,11	0/1:40:20,20	0/1:36:24,12	0/0:40:40,0	0/0:44:44,0	0/0:29:29,0	0/0:43:43,0	0/0:43:43,0	0/0:60:60,0	0/0:41:41,0	0/0:41:41,0	0/0:27:27,0	0/0:11:11,0	0/0:30:30,0	0/0:30:30,0	0/0:62:62,0	0/0:16:16,0	0/0:41:41,0	0/0:55:55,0	0/0:42:42,0	0/0:57:57,0	0/0:43:43,0
groupI	3100153	9540_19	T	C	.	PASS	NS=67;AF=0.276	GT:DP:AD	0/0:22:22,0	0/0:19:19,0	0/0:17:17,0	0/0:13:13,0	0/0:11:11,0	0/0:14:14,0	0/0:20:20,0	0/1:24:8,16	0/0:28:28,0	0/0:17:17,0	0/0:22:22,0	0/1:28:14,14	0/1:24:11,13	0/1:14:7,7	0/0:16:16,0	0/0:37:37,0	0/1:16:7,9	0/0:26:26,0	0/0:14:14,0	0/1:25:16,9	1/1:14:0,14	0/0:31:31,0	0/0:21:21,0	0/0:22:22,0	0/1:45:28,17	0/0:17:17,0	0/0:28:28,0	0/0:12:12,0	0/0:25:25,0	./.:14:.,.	1/1:36:0,36	0/0:6:6,0	0/0:31:31,0	0/0:39:39,0	0/1:32:21,11	./.:4:.,.	1/1:18:0,18	0/1:7:4,3	./.:13:.,.	1/1:39:0,39	0/1:15:9,6	0/1:27:13,14	1/1:8:0,8	0/0:23:23,0	0/1:25:11,14	1/1:42:0,42	0/0:21:21,0	0/1:26:13,13	1/1:9:0,9	0/1:29:16,13	0/0:27:27,0	0/1:27:15,12	0/0:35:35,0	0/1:26:10,16	0/0:29:29,0	0/1:15:8,7	0/1:26:11,15	0/1:12:5,7	0/0:21:21,0	0/1:26:14,12	1/1:5:0,5	0/0:19:19,0	0/0:27:27,0	0/0:41:41,0	0/0:8:8,0	0/1:23:13,10	0/0:17:17,0	0/0:19:19,0	0/0:29:29,0	0/0:13:13,0
groupI	3126771	9543_25	C	T	.	PASS	NS=70;AF=0.050	GT:DP:AD	0/0:26:26,0	0/0:31:31,0	0/0:35:35,0	0/0:23:23,0	0/0:9:9,0	0/0:31:31,0	0/0:20:20,0	0/0:29:29,0	0/0:65:65,0	0/0:22:22,0	0/0:22:22,0	0/0:27:27,0	0/1:23:13,10	0/1:34:16,18	0/0:27:27,0	0/0:43:43,0	0/1:37:22,15	0/0:30:30,0	0/0:18:18,0	0/0:37:37,0	0/0:10:10,0	0/0:27:27,0	0/0:26:26,0	0/0:33:33,0	0/0:85:85,0	0/0:16:16,0	0/0:56:56,0	0/0:21:21,0	0/0:51:51,0	0/0:34:34,0	0/0:37:37,0	0/0:12:12,0	0/0:45:45,0	0/0:57:57,0	0/0:38:38,0	0/0:16:16,0	0/0:22:22,0	0/0:21:21,0	0/0:12:12,0	0/0:27:27,0	0/0:21:21,0	0/0:21:21,0	0/0:12:12,0	0/0:31:31,0	0/1:34:19,15	0/1:35:21,14	0/0:38:38,0	0/0:26:26,0	0/0:21:21,0	0/0:27:27,0	0/1:24:12,12	0/1:27:13,14	0/0:49:49,0	0/0:33:33,0	0/0:41:41,0	0/0:34:34,0	0/0:40:40,0	0/0:23:23,0	0/0:27:27,0	0/0:31:31,0	0/0:14:14,0	0/0:27:27,0	0/0:28:28,0	0/0:38:38,0	0/0:10:10,0	0/0:38:38,0	0/0:44:44,0	0/0:28:28,0	0/0:64:64,0	0/0:33:33,0
groupI	3136482	9545_7	C	T	.	PASS	NS=70;AF=0.307	GT:DP:AD	0/1:23:11,12	0/1:35:20,15	0/1:36:22,14	0/1:35:17,18	0/1:12:7,5	0/0:33:33,0	0/1:37:14,23	0/1:40:19,21	0/0:71:71,0	1/1:23:0,23	0/1:41:18,23	0/1:35:12,23	0/0:20:20,0	0/0:23:23,0	1/1:25:0,25	0/1:42:23,19	0/0:38:38,0	0/1:29:13,16	0/1:22:10,12	0/1:34:19,15	0/1:9:3,6	0/1:21:9,12	0/1:25:15,10	0/0:30:30,0	0/0:100:100,0	0/0:11:11,0	1/1:58:0,58	1/1:24:0,24	1/1:49:0,49	0/1:34:11,23	0/0:39:39,0	0/1:12:8,4	1/1:48:0,48	0/1:59:38,21	0/0:55:55,0	0/0:15:15,0	0/0:20:20,0	0/1:14:9,5	0/1:10:6,4	0/0:49:49,0	0/0:34:34,0	0/0:26:26,0	1/1:29:0,29	0/0:30:30,0	0/1:28:11,17	0/1:57:29,28	0/0:29:29,0	0/0:31:31,0	0/0:24:24,0	0/0:34:34,0	0/0:37:37,0	0/0:39:39,0	0/1:35:18,17	0/1:32:12,20	0/1:37:18,19	0/1:25:17,8	0/0:43:43,0	0/1:49:18,31	0/0:44:44,0	0/0:24:24,0	0/0:17:17,0	0/0:32:32,0	0/0:27:27,0	0/1:60:25,35	0/0:4:4,0	0/0:36:36,0	0/0:45:45,0	0/0:41:41,0	0/0:49:49,0	0/0:32:32,0
groupI	3146869	9548_60	A	G	.	PASS	NS=70;AF=0.471	GT:DP:AD	0/0:28:28,0	0/0:14:14,0	1/1:25:0,25	1/1:19:0,19	1/1:17:0,17	1/1:32:0,32	0/0:21:21,0	0/1:18:8,10	0/1:30:11,19	1/1:39:0,39	1/1:19:0,19	1/1:31:0,31	0/1:11:5,6	0/1:31:9,22	1/1:24:0,24	0/1:61:33,28	1/1:22:0,22	1/1:41:0,41	0/0:25:25,0	0/1:22:9,13	0/1:9:3,6	0/1:28:7,21	1/1:24:0,24	0/1:48:25,23	0/1:30:12,18	0/0:16:16,0	0/0:45:45,0	0/0:22:22,0	0/1:41:28,13	0/1:22:10,12	0/0:29:29,0	0/0:12:12,0	1/1:51:0,51	0/0:49:49,0	0/1:25:12,13	0/0:11:11,0	1/1:30:0,30	0/0:16:16,0	0/0:6:6,0	1/1:38:0,38	0/0:28:28,0	0/0:28:28,0	0/0:19:19,0	1/1:41:0,41	0/1:17:8,9	1/1:41:0,41	1/1:37:0,37	0/0:11:11,0	0/1:20:10,10	0/1:16:11,5	0/1:13:6,7	0/0:20:20,0	0/1:39:24,15	0/1:40:22,18	0/1:53:22,31	0/1:24:14,10	0/0:42:42,0	1/1:29:0,29	0/1:41:21,20	0/1:15:11,4	0/1:13:5,8	0/0:17:17,0	1/1:27:0,27	0/1:42:22,20	0/0:13:13,0	0/1:41:9,32	0/1:29:19,10	0/0:28:28,0	0/1:36:19,17	0/0:34:34,0
groupI	3152200	9550_76	C	A	.	PASS	NS=68;AF=0.390	GT:DP:AD	0/0:24:24,0	0/0:30:30,0	0/0:21:21,0	0/1:36:20,16	0/1:16:8,8	0/1:19:7,12	0/0:35:35,0	0/1:35:20,15	0/1:59:26,33	0/1:26:10,16	1/1:42:0,42	0/0:25:25,0	0/1:35:23,12	0/1:45:17,28	0/0:22:22,0	0/0:42:42,0	0/1:40:27,13	./.:34:.,.	0/0:26:26,0	1/1:33:0,33	0/0:8:8,0	0/0:20:20,0	0/0:18:18,0	0/1:35:16,19	1/1:60:0,60	1/1:14:0,14	0/0:39:39,0	0/0:33:33,0	0/1:36:24,12	1/1:34:0,34	0/0:29:29,0	0/0:11:11,0	1/1:49:0,49	0/1:60:27,33	1/1:57:0,57	0/1:21:13,8	0/0:33:33,0	0/0:20:20,0	0/1:16:6,10	0/1:34:13,21	1/1:25:0,25	0/1:25:13,12	0/0:10:10,0	0/1:20:10,10	0/0:15:15,0	0/0:35:35,0	0/0:34:34,0	0/0:25:25,0	0/1:14:8,6	0/1:41:19,22	0/0:44:44,0	0/1:30:14,16	0/1:29:13,16	0/1:33:20,13	0/1:35:15,20	0/0:32:32,0	0/1:29:11,18	0/0:50:50,0	0/1:38:18,20	0/1:28:16,12	./.:9:.,.	1/1:34:0,34	1/1:31:0,31	1/1:40:0,40	0/1:14:9,5	0/0:19:19,0	0/1:46:30,16	0/0:31:31,0	1/1:43:0,43	0/1:28:15,13
groupI	3175824	9552_31	C	T	.	PASS	NS=70;AF=0.143	GT:DP:AD	0/0:35:35,0	1/1:29:0,29	0/0:27:27,0	0/0:35:35,0	0/0:13:13,0	0/0:42:42,0	0/0:33:33,0	0/0:44:44,0	0/0:68:68,0	0/0:29:29,0	0/1:46:26,20	0/0:13:13,0	0/0:33:33,0	0/1:42:21,21	0/0:38:38,0	0/0:59:59,0	0/0:41:41,0	0/0:38:38,0	0/0:24:24,0	0/0:42:42,0	0/0:19:19,0	0/0:32:32,0	0/1:40:20,20	0/0:21:21,0	0/0:80:80,0	0/0:22:22,0	0/0:21:21,0	0/0:34:34,0	0/0:38:38,0	0/0:37:37,0	0/0:47:47,0	0/0:13:13,0	0/0:46:46,0	0/0:51:51,0	0/0:38:38,0	0/0:9:9,0	0/1:13:6,7	0/0:6:6,0	0/0:8:8,0	0/0:28:28,0	0/0:16:16,0	0/0:12:12,0	0/1:16:8,8	0/1:24:15,9	0/0:20:20,0	0/0:9:9,0	0/1:30:20,10	0/0:12:12,0	0/0:6:6,0	0/0:31:31,0	0/0:32:32,0	0/1:11:7,4	0/0:23:23,0	1/1:23:0,23	0/0:26:26,0	0/0:12:12,0	0/1:34:16,18	0/1:17:12,5	0/0:27:27,0	0/0:20:20,0	0/1:16:9,7	0/0:22:22,0	0/0:32:32,0	0/1:42:21,21	0/1:12:5,7	0/1:36:18,18	0/1:12:6,6	0/0:21:21,0	0/1:24:14,10	0/0:19:19,0
groupI	3214335	9553_72	G	C	.	PASS	NS=68;AF=0.110	GT:DP:AD	0/0:28:28,0	0/0:29:29,0	0/0:47:47,0	0/0:27:27,0	0/0:20:20,0	0/0:26:26,0	0/0:31:31,0	0/0:34:34,0	0/0:51:51,0	0/0:21:21,0	1/1:28:0,28	0/0:20:20,0	0/0:12:12,0	1/1:24:0,24	0/0:32:32,0	0/0:32:32,0	0/0:24:24,0	0/0:17:17,0	0/0:11:11,0	0/0:47:47,0	./.:10:.,.	0/0:25:25,0	0/0:19:19,0	0/0:44:44,0	0/0:65:65,0	0/0:25:25,0	0/0:67:67,0	0/0:17:17,0	0/0:26:26,0	0/0:23:23,0	0/0:24:24,0	0/0:12:12,0	0/0:38:38,0	0/0:81:81,0	0/0:31:31,0	./.:9:.,.	0/1:16:10,6	0/0:14:14,0	0/0:13:13,0	0/0:27:27,0	1/1:13:0,13	0/1:23:14,9	0/1:23:10,13	0/0:28:28,0	0/0:13:13,0	0/0:41:41,0	0/0:8:8,0	0/0:18:18,0	0/1:8:5,3	1/1:25:0,25	0/1:27:16,11	0/0:18:18,0	0/0:29:29,0	0/0:21:21,0	0/0:28:28,0	0/0:16:16,0	0/0:31:31,0	0/0:29:29,0	0/0:20:20,0	0/0:24:24,0	0/0:7:7,0	0/0:23:23,0	0/0:22:22,0	0/0:29:29,0	0/0:8:8,0	0/0:30:30,0	0/0:22:22,0	0/0:22:22,0	0/0:34:34,0	1/1:19:0,19
groupI	3220972	9556_78	C	T	.	PASS	NS=66;AF=0.258	GT:DP:AD	0/1:18:10,8	0/0:27:27,0	0/1:22:14,8	0/1:23:13,10	./.:10:.,.	0/1:24:15,9	0/1:24:14,10	0/0:30:30,0	0/1:50:30,20	0/0:30:30,0	0/0:24:24,0	./.:14:.,.	0/0:13:13,0	0/0:25:25,0	0/0:7:7,0	0/0:38:38,0	0/0:21:21,0	0/1:19:7,12	0/0:14:14,0	0/0:47:47,0	0/1:10:5,5	0/0:24:24,0	0/0:23:23,0	0/0:27:27,0	0/0:53:53,0	0/0:22:22,0	0/1:39:16,23	0/1:30:11,19	0/0:39:39,0	0/1:30:22,8	0/0:33:33,0	0/0:20:20,0	0/0:39:39,0	0/1:56:25,31	0/0:23:23,0	0/0:9:9,0	0/0:24:24,0	0/0:19:19,0	0/0:10:10,0	0/0:35:35,0	0/1:18:6,12	0/0:21:21,0	0/0:14:14,0	0/0:26:26,0	0/0:13:13,0	0/0:21:21,0	0/0:22:22,0	0/0:17:17,0	0/0:16:16,0	0/0:13:13,0	0/0:27:27,0	0/1:13:8,5	1/1:16:0,16	0/1:17:11,6	1/1:24:0,24	./.:7:.,.	0/1:25:16,9	1/1:12:0,12	0/1:25:13,12	1/1:15:0,15	0/0:19:19,0	1/1:9:0,9	0/1:15:8,7	0/0:24:24,0	1/1:7:0,7	0/1:19:12,7	0/0:25:25,0	1/1:14:0,14	0/1:17:9,8	./.:7:.,.
groupI	3276720	9562_28	A	G	.	PASS	NS=70;AF=0.071	GT:DP:AD	0/0:27:27,0	0/0:31:31,0	0/0:64:64,0	0/0:24:24,0	0/0:28:28,0	0/0:43:43,0	0/1:51:22,29	0/0:33:33,0	0/0:42:42,0	0/0:24:24,0	0/0:42:42,0	0/0:31:31,0	0/0:41:41,0	0/1:41:13,28	0/0:30:30,0	0/0:58:58,0	0/0:37:37,0	0/0:46:46,0	0/0:26:26,0	1/1:41:0,41	0/0:32:32,0	0/0:40:40,0	0/0:30:30,0	0/0:37:37,0	0/0:88:88,0	0/0:28:28,0	0/0:76:76,0	0/0:40:40,0	0/0:64:64,0	0/0:39:39,0	0/1:56:29,27	0/0:32:32,0	0/0:84:84,0	0/0:62:62,0	0/0:65:65,0	0/0:30:30,0	0/0:38:38,0	0/0:27:27,0	0/0:24:24,0	0/0:52:52,0	0/0:45:45,0	0/0:41:41,0	0/0:28:28,0	0/0:48:48,0	0/0:37:37,0	0/0:88:88,0	0/0:34:34,0	0/0:47:47,0	0/0:20:20,0	0/0:56:56,0	0/0:50:50,0	0/1:41:26,15	0/0:49:49,0	0/0:27:27,0	0/0:49:49,0	0/0:23:23,0	0/0:48:48,0	0/1:36:21,15	0/1:40:23,17	0/0:39:39,0	0/0:20:20,0	0/0:35:35,0	0/1:42:21,21	0/0:51:51,0	0/0:26:26,0	0/0:41:41,0	0/0:35:35,0	0/1:28:13,15	0/0:73:73,0	0/0:45:45,0
groupI	3330526	9569_35	G	A	.	PASS	NS=70;AF=0.179	GT:DP:AD	0/0:18:18,0	0/0:38:38,0	0/0:50:50,0	0/0:17:17,0	0/0:18:18,0	0/0:33:33,0	0/0:26:26,0	0/0:34:34,0	0/0:46:46,0	0/0:15:15,0	0/0:36:36,0	1/1:19:0,19	0/0:24:24,0	0/0:39:39,0	0/0:28:28,0	0/1:40:23,17	0/1:28:16,12	0/1:41:20,21	0/0:20:20,0	0/0:31:31,0	0/1:24:14,10	0/0:27:27,0	0/0:28:28,0	0/1:26:8,18	0/0:69:69,0	0/0:14:14,0	0/1:51:22,29	0/1:23:11,12	0/0:32:32,0	0/0:25:25,0	0/0:30:30,0	0/0:11:11,0	0/0:47:47,0	0/0:46:46,0	0/1:35:19,16	0/1:7:3,4	0/0:15:15,0	0/1:10:7,3	0/0:16:16,0	0/0:33:33,0	0/1:13:5,8	0/1:24:9,15	0/1:15:7,8	0/1:17:11,6	0/1:17:9,8	0/1:34:14,20	1/1:29:0,29	0/1:22:8,14	1/1:8:0,8	0/1:38:12,26	0/1:32:15,17	0/0:31:31,0	0/0:29:29,0	0/0:36:36,0	0/0:28:28,0	0/0:17:17,0	0/0:41:41,0	0/0:21:21,0	0/0:20:20,0	0/0:23:23,0	0/0:12:12,0	0/0:28:28,0	0/0:29:29,0	0/0:36:36,0	0/0:14:14,0	0/0:35:35,0	0/0:23:23,0	0/0:33:33,0	0/0:58:58,0	0/0:29:29,0
groupI	3333509	9571_52	T	C	.	PASS	NS=66;AF=0.136	GT:DP:AD	0/0:14:14,0	0/0:31:31,0	0/0:38:38,0	0/0:32:32,0	0/1:15:10,5	0/0:20:20,0	0/0:18:18,0	0/0:28:28,0	0/0:47:47,0	0/0:15:15,0	0/1:31:16,15	./.:14:.,.	0/0:14:14,0	0/0:26:26,0	0/0:19:19,0	0/0:45:45,0	0/1:34:25,9	0/0:22:22,0	0/0:22:22,0	0/0:39:39,0	0/0:17:17,0	0/0:20:20,0	0/0:23:23,0	0/0:34:34,0	0/0:71:71,0	0/0:18:18,0	0/0:36:36,0	0/0:22:22,0	0/0:28:28,0	0/0:31:31,0	0/0:38:38,0	0/0:6:6,0	0/0:56:56,0	0/0:49:49,0	0/1:37:19,18	0/0:16:16,0	0/0:19:19,0	./.:19:.,.	0/0:13:13,0	0/0:39:39,0	./.:14:.,.	0/1:26:17,9	./.:12:.,.	0/1:17:6,11	0/1:14:8,6	0/1:36:17,19	0/1:36:23,13	1/1:16:0,16	0/0:10:10,0	0/1:25:10,15	1/1:51:0,51	0/1:23:10,13	0/0:43:43,0	0/1:41:24,17	0/0:34:34,0	0/0:22:22,0	0/0:26:26,0	0/0:34:34,0	0/0:39:39,0	0/0:28:28,0	0/1:15:6,9	0/0:28:28,0	0/0:26:26,0	0/0:33:33,0	0/0:12:12,0	0/0:39:39,0	0/1:38:21,17	0/0:28:28,0	0/0:61:61,0	0/0:26:26,0
groupI	3342626	9573_55	T	C	.	PASS	NS=70;AF=0.114	GT:DP:AD	0/0:17:17,0	0/0:37:37,0	0/0:66:66,0	0/0:31:31,0	0/0:28:28,0	0/0:25:25,0	0/0:29:29,0	0/0:37:37,0	0/0:52:52,0	0/0:34:34,0	0/0:48:48,0	0/1:34:23,11	0/0:38:38,0	0/0:44:44,0	0/0:34:34,0	0/0:54:54,0	0/0:31:31,0	0/0:19:19,0	0/0:17:17,0	0/0:40:40,0	0/0:14:14,0	0/0:30:30,0	0/0:26:26,0	0/0:21:21,0	1/1:57:0,57	0/0:28:28,0	0/0:33:33,0	0/0:22:22,0	0/0:45:45,0	0/0:27:27,0	0/0:52:52,0	0/1:13:4,9	0/0:58:58,0	0/0:52:52,0	0/0:33:33,0	0/0:15:15,0	0/0:25:25,0	0/0:13:13,0	0/0:9:9,0	0/0:36:36,0	0/0:30:30,0	0/0:28:28,0	0/0:19:19,0	0/0:34:34,0	0/0:25:25,0	0/0:30:30,0	0/0:25:25,0	0/0:25:25,0	0/0:13:13,0	0/0:34:34,0	0/0:28:28,0	0/0:16:16,0	0/1:43:26,17	1/1:33:0,33	0/1:28:13,15	0/0:25:25,0	0/1:28:14,14	0/0:17:17,0	0/1:30:13,17	0/1:23:10,13	0/0:20:20,0	0/1:35:24,11	0/0:32:32,0	1/1:39:0,39	0/0:10:10,0	0/1:36:20,16	0/0:27:27,0	0/0:26:26,0	0/1:26:17,9	0/0:13:13,0
groupI	3345683	9575_13	C	G	.	PASS	NS=69;AF=0.094	GT:DP:AD	0/0:15:15,0	0/0:15:15,0	0/0:30:30,0	0/0:18:18,0	0/0:7:7,0	0/0:21:21,0	0/0:18:18,0	0/0:23:23,0	0/0:33:33,0	0/0:16:16,0	0/0:14:14,0	0/0:12:12,0	0/1:15:8,7	0/0:14:14,0	0/0:18:18,0	0/0:43:43,0	0/0:21:21,0	0/0:24:24,0	0/0:8:8,0	0/0:21:21,0	0/0:5:5,0	0/0:13:13,0	0/0:12:12,0	0/0:20:20,0	0/0:44:44,0	0/0:9:9,0	0/0:20:20,0	0/0:15:15,0	0/0:28:28,0	0/0:28:28,0	0/0:38:38,0	0/0:8:8,0	0/0:42:42,0	0/0:27:27,0	0/1:40:20,20	0/0:7:7,0	0/1:16:7,9	0/1:11:5,6	./.:6:.,.	0/0:19:19,0	1/1:18:0,18	0/1:16:8,8	0/1:9:5,4	0/1:23:17,6	0/1:13:6,7	0/1:42:20,22	0/0:18:18,0	0/1:16:8,8	0/0:3:3,0	0/1:17:5,12	0/0:25:25,0	0/0:21:21,0	0/0:22:22,0	0/0:30:30,0	0/0:23:23,0	0/0:19:19,0	0/0:23:23,0	0/0:30:30,0	0/0:27:27,0	0/0:21:21,0	0/0:12:12,0	0/0:21:21,0	0/0:16:16,0	0/0:38:38,0	0/0:11:11,0	0/0:28:28,0	0/0:25:25,0	0/0:21:21,0	0/0:32:32,0	0/0:32:32,0
groupI	3393197	9577_36	G	C	.	PASS	NS=69;AF=0.196	GT:DP:AD	0/1:27:9,18	0/0:23:23,0	0/0:38:38,0	0/0:43:43,0	0/1:15:9,6	0/0:37:37,0	0/1:41:22,19	0/0:56:56,0	0/0:86:86,0	0/0:32:32,0	0/0:51:51,0	1/1:24:0,24	1/1:31:0,31	0/1:35:20,15	0/0:35:35,0	0/0:73:73,0	0/0:48:48,0	0/0:49:49,0	0/0:7:7,0	0/0:51:51,0	0/1:20:6,14	0/1:28:15,13	0/1:35:18,17	0/0:36:36,0	0/0:85:85,0	0/0:12:12,0	0/0:24:24,0	0/0:13:13,0	0/1:37:19,18	0/1:39:14,25	0/1:50:24,26	0/0:23:23,0	0/0:44:44,0	0/0:62:62,0	0/0:57:57,0	0/0:14:14,0	./.:0:.,.	0/0:17:17,0	0/0:32:32,0	0/0:20:20,0	0/0:36:36,0	0/0:38:38,0	0/0:8:8,0	0/0:33:33,0	0/0:26:26,0	0/0:68:68,0	0/0:12:12,0	0/0:12:12,0	0/0:25:25,0	0/0:54:54,0	0/0:44:44,0	1/1:39:0,39	0/0:36:36,0	0/0:47:47,0	0/0:47:47,0	0/0:24:24,0	0/0:42:42,0	0/1:46:25,21	0/0:44:44,0	1/1:31:0,31	0/1:20:10,10	0/0:49:49,0	0/1:33:15,18	1/1:54:0,54	0/0:23:23,0	0/1:61:26,35	0/0:26:26,0	1/1:39:0,39	0/1:54:18,36	0/0:45:45,0
groupI	3404818	9579_52	G	A	.	PASS	NS=69;AF=0.377	GT:DP:AD	0/0:35:35,0	0/1:36:12,24	0/0:34:34,0	0/0:34:34,0	0/1:5:3,2	0/0:35:35,0	0/0:41:41,0	0/1:44:21,23	0/0:65:65,0	0/0:29:29,0	0/1:39:18,21	0/1:25:9,16	0/1:32:14,18	0/1:45:26,19	0/0:30:30,0	0/0:38:38,0	0/0:41:41,0	0/1:32:17,15	0/0:31:31,0	0/1:38:29,9	0/0:15:15,0	0/0:23:23,0	0/1:37:19,18	0/1:39:17,22	0/0:77:77,0	0/0:18:18,0	0/1:51:29,22	0/1:20:7,13	0/0:41:41,0	0/1:39:18,21	0/1:53:27,26	0/1:19:10,9	0/1:58:41,17	0/1:58:32,26	0/1:34:13,21	1/1:17:0,17	1/1:34:0,34	0/1:14:5,9	1/1:5:0,5	1/1:47:0,47	0/1:29:12,17	1/1:29:0,29	0/1:11:6,5	1/1:28:0,28	1/1:11:0,11	1/1:26:0,26	1/1:24:0,24	1/1:39:0,39	./.:4:.,.	0/0:34:34,0	1/1:26:0,26	0/1:19:12,7	0/0:33:33,0	0/1:35:15,20	0/1:36:16,20	0/0:20:20,0	0/0:43:43,0	0/0:21:21,0	0/1:37:17,20	0/0:25:25,0	0/0:17:17,0	0/0:29:29,0	0/0:39:39,0	0/0:43:43,0	0/0:8:8,0	0/0:34:34,0	1/1:22:0,22	0/1:30:13,17	0/1:36:24,12	0/0:22:22,0
groupI	3456181	9584_46	A	G	.	PASS	NS=64;AF=0.250	GT:DP:AD	0/1:15:7,8	0/0:29:29,0	0/1:54:25,29	0/0:31:31,0	0/1:5:3,2	0/1:16:11,5	1/1:7:0,7	0/0:13:13,0	1/1:20:0,20	0/1:21:13,8	0/1:25:13,12	1/1:10:0,10	1/1:23:0,23	0/1:23:15,8	0/1:11:5,6	0/0:43:43,0	1/1:10:0,10	0/0:22:22,0	0/0:19:19,0	0/0:34:34,0	./.:0:.,.	0/0:19:19,0	0/1:20:12,8	0/0:17:17,0	0/0:60:60,0	0/0:5:5,0	0/0:30:30,0	0/0:17:17,0	0/1:26:19,7	0/0:30:30,0	0/0:18:18,0	0/1:20:12,8	0/0:35:35,0	0/0:36:36,0	0/0:27:27,0	0/0:9:9,0	0/0:6:6,0	0/0:14:14,0	0/0:13:13,0	1/1:37:0,37	./.:11:.,.	0/0:18:18,0	0/0:18:18,0	1/1:11:0,11	0/1:23:7,16	0/0:40:40,0	0/0:14:14,0	0/0:21:21,0	./.:0:.,.	./.:0:.,.	0/1:37:23,14	0/0:27:27,0	./.:19:.,.	0/0:20:20,0	1/1:15:0,15	0/0:23:23,0	0/1:48:15,33	0/0:28:28,0	0/0:29:29,0	0/1:31:18,13	0/0:16:16,0	0/0:27:27,0	0/0:28:28,0	0/0:42:42,0	0/0:9:9,0	0/1:47:30,17	0/0:33:33,0	0/0:27:27,0	./.:0:.,.	0/0:21:21,0
groupI	3479867	9587_13	G	A	.	PASS	NS=70;AF=0.143	GT:DP:AD	0/0:17:17,0	0/0:29:29,0	0/0:25:25,0	0/0:14:14,0	0/0:11:11,0	0/0:25:25,0	0/0:26:26,0	0/1:32:13,19	0/0:47:47,0	0/0:21:21,0	0/0:23:23,0	0/0:16:16,0	0/0:21:21,0	0/0:26:26,0	0/0:18:18,0	0/0:37:37,0	0/0:21:21,0	0/0:23:23,0	0/0:9:9,0	0/1:31:18,13	1/1:17:0,17	0/0:21:21,0	0/1:24:6,18	0/0:16:16,0	0/0:46:46,0	0/0:12:12,0	0/0:38:38,0	0/0:28:28,0	0/1:26:11,15	1/1:8:0,8	0/0:28:28,0	0/0:13:13,0	0/0:43:43,0	0/1:37:20,17	0/1:36:10,26	0/1:13:7,6	0/0:21:21,0	0/0:14:14,0	0/0:11:11,0	0/1:16:10,6	0/0:15:15,0	0/0:26:26,0	0/0:7:7,0	0/0:11:11,0	0/0:16:16,0	0/0:42:42,0	0/1:20:7,13	0/0:35:35,0	1/1:9:0,9	1/1:35:0,35	0/1:34:24,10	0/0:19:19,0	0/1:19:7,12	0/0:20:20,0	0/0:17:17,0	0/0:10:10,0	0/0:31:31,0	0/0:9:9,0	0/0:22:22,0	0/0:15:15,0	0/0:6:6,0	0/0:10:10,0	0/0:17:17,0	0/1:28:15,13	0/0:13:13,0	0/0:25:25,0	0/0:10:10,0	0/0:18:18,0	0/0:23:23,0	0/0:15:15,0
groupI	3482115	9590_67	T	A	.	PASS	NS=63;AF=0.103	GT:DP:AD	./.:8:.,.	0/0:5:5,0	0/0:11:11,0	1/1:30:0,30	0/0:5:5,0	0/0:11:11,0	0/0:15:15,0	0/0:15:15,0	0/0:5:5,0	0/0:12:12,0	./.:17:.,.	0/1:9:3,6	0/0:19:19,0	0/0:27:27,0	0/1:8:4,4	0/0:14:14,0	0/0:10:10,0	1/1:16:0,16	1/1:11:0,11	0/0:22:22,0	0/0:9:9,0	0/0:4:4,0	0/1:16:8,8	./.:0:.,.	0/0:10:10,0	0/0:12:12,0	0/1:23:8,15	./.:5:.,.	0/0:30:30,0	1/1:9:0,9	0/0:18:18,0	./.:0:.,.	0/0:9:9,0	0/0:28:28,0	0/0:27:27,0	0/0:6:6,0	0/0:12:12,0	0/0:13:13,0	0/0:13:13,0	0/0:16:16,0	0/0:10:10,0	0/0:12:12,0	0/0:9:9,0	0/0:18:18,0	0/0:11:11,0	0/0:19:19,0	0/0:4:4,0	0/0:10:10,0	0/0:10:10,0	0/0:10:10,0	0/0:10:10,0	0/0:13:13,0	0/0:8:8,0	0/0:32:32,0	0/0:11:11,0	0/0:7:7,0	0/0:21:21,0	./.:6:.,.	0/0:14:14,0	0/0:9:9,0	0/0:3:3,0	0/0:9:9,0	0/0:10:10,0	0/1:26:10,16	0/0:7:7,0	0/0:13:13,0	0/0:7:7,0	0/0:4:4,0	0/0:31:31,0	./.:7:.,.
groupI	3516896	9594_8	A	G	.	PASS	NS=70;AF=0.279	GT:DP:AD	0/1:20:11,9	0/1:25:14,11	0/1:35:12,23	0/0:26:26,0	0/0:11:11,0	0/1:23:9,14	0/0:23:23,0	0/1:27:8,19	0/0:42:42,0	0/0:16:16,0	0/1:51:27,24	0/0:28:28,0	0/1:25:13,12	0/0:38:38,0	0/1:15:5,10	0/0:47:47,0	0/0:23:23,0	0/1:20:10,10	0/0:24:24,0	0/1:31:9,22	0/1:19:11,8	0/1:21:13,8	0/1:20:12,8	0/1:20:9,11	0/1:77:34,43	0/0:20:20,0	0/0:30:30,0	0/0:12:12,0	0/1:33:22,11	0/1:32:15,17	0/1:39:19,20	0/1:15:5,10	0/1:30:21,9	0/0:65:65,0	0/1:47:16,31	0/0:11:11,0	0/1:30:14,16	0/0:12:12,0	0/1:9:5,4	0/1:25:15,10	0/0:19:19,0	0/1:24:6,18	0/0:15:15,0	0/0:29:29,0	0/1:23:14,9	0/0:48:48,0	0/0:34:34,0	0/1:26:14,12	1/1:14:0,14	0/0:23:23,0	0/0:35:35,0	0/0:12:12,0	0/1:38:23,15	0/1:35:22,13	0/0:38:38,0	0/1:18:8,10	0/0:44:44,0	0/1:29:15,14	0/0:30:30,0	0/0:27:27,0	0/1:14:6,8	0/1:25:12,13	0/1:38:20,18	0/1:39:15,24	0/1:14:5,9	0/0:36:36,0	0/1:45:22,23	0/0:14:14,0	0/0:54:54,0	0/0:22:22,0
groupI	3534864	9598_39	C	T	.	PASS	NS=70;AF=0.386	GT:DP:AD	0/0:31:31,0	0/0:41:41,0	0/0:39:39,0	0/1:40:20,20	0/1:20:9,11	0/0:37:37,0	0/1:41:24,17	0/0:51:51,0	0/1:53:28,25	0/0:17:17,0	0/0:53:53,0	0/0:33:33,0	0/0:27:27,0	0/0:39:39,0	0/0:29:29,0	0/1:60:27,33	0/0:45:45,0	0/0:38:38,0	1/1:20:0,20	0/1:46:22,24	0/1:17:8,9	0/0:40:40,0	0/1:39:14,25	0/1:31:16,15	0/1:79:37,42	1/1:26:0,26	0/1:45:25,20	0/1:29:14,15	0/1:33:14,19	1/1:35:0,35	0/0:45:45,0	0/1:21:15,6	0/1:51:32,19	0/1:50:23,27	1/1:39:0,39	1/1:37:0,37	0/0:26:26,0	0/0:28:28,0	0/0:20:20,0	1/1:51:0,51	1/1:21:0,21	0/1:30:13,17	0/1:29:16,13	0/0:15:15,0	0/0:16:16,0	1/1:45:0,45	1/1:30:0,30	1/1:31:0,31	0/1:20:12,8	0/0:38:38,0	0/0:51:51,0	0/0:25:25,0	0/0:40:40,0	0/1:29:16,13	0/1:39:21,18	0/1:23:13,10	0/1:42:14,28	1/1:30:0,30	0/0:45:45,0	0/1:21:7,14	1/1:13:0,13	0/0:27:27,0	0/1:45:17,28	0/0:45:45,0	0/0:11:11,0	0/1:48:25,23	0/0:41:41,0	1/1:25:0,25	0/0:44:44,0	1/1:26:0,26
groupI	3566048	9599_46	G	A	.	PASS	NS=68;AF=0.309	GT:DP:AD	0/1:34:19,15	1/1:32:0,32	0/0:37:37,0	0/0:30:30,0	0/0:17:17,0	0/0:32:32,0	0/1:38:20,18	0/1:29:9,20	0/1:66:41,25	0/0:45:45,0	1/1:46:0,46	./.:33:.,.	./.:30:.,.	0/1:34:9,25	1/1:24:0,24	0/0:52:52,0	0/1:41:18,23	0/1:44:20,24	0/0:17:17,0	0/0:28:28,0	0/1:16:7,9	0/0:23:23,0	0/0:23:23,0	0/0:17:17,0	0/1:98:59,39	0/0:24:24,0	0/0:63:63,0	0/0:37:37,0	0/0:21:21,0	0/0:38:38,0	0/0:61:61,0	0/0:14:14,0	0/0:60:60,0	0/0:68:68,0	0/1:64:22,42	1/1:15:0,15	1/1:34:0,34	1/1:12:0,12	1/1:9:0,9	0/1:49:29,20	0/1:35:18,17	1/1:34:0,34	0/1:16:7,9	0/1:23:11,12	0/1:21:12,9	1/1:59:0,59	1/1:26:0,26	1/1:22:0,22	1/1:9:0,9	0/1:50:30,20	0/0:47:47,0	0/0:41:41,0	0/0:37:37,0	0/0:30:30,0	0/0:21:21,0	0/0:32:32,0	0/0:23:23,0	0/0:36:36,0	0/1:41:22,19	0/0:41:41,0	0/0:13:13,0	0/0:28:28,0	0/0:45:45,0	0/1:61:26,35	0/0:9:9,0	0/0:41:41,0	0/0:34:34,0	0/0:37:37,0	0/0:43:43,0	0/0:21:21,0
groupI	3753061	9604_31	G	A	.	PASS	NS=69;AF=0.123	GT:DP:AD	0/0:29:29,0	0/0:32:32,0	0/0:61:61,0	0/0:32:32,0	0/0:15:15,0	0/0:34:34,0	0/0:46:46,0	0/0:41:41,0	0/0:49:49,0	0/0:34:34,0	0/0:38:38,0	0/0:38:38,0	0/0:32:32,0	0/0:26:26,0	0/0:34:34,0	0/0:53:53,0	0/0:36:36,0	0/0:31:31,0	0/1:39:16,23	0/0:53:53,0	0/0:10:10,0	0/0:29:29,0	0/0:32:32,0	0/1:27:13,14	0/0:92:92,0	0/0:33:33,0	0/1:62:30,32	0/1:36:18,18	0/0:57:57,0	0/0:35:35,0	0/0:49:49,0	0/0:19:19,0	0/0:52:52,0	0/0:71:71,0	0/0:53:53,0	0/0:21:21,0	0/1:31:15,16	./.:18:.,.	0/0:18:18,0	0/0:29:29,0	0/1:25:15,10	0/1:28:13,15	1/1:18:0,18	0/1:24:15,9	0/0:26:26,0	0/1:80:31,49	0/1:28:18,10	0/1:29:15,14	0/0:16:16,0	1/1:34:0,34	0/1:36:16,20	0/0:22:22,0	0/0:35:35,0	0/0:23:23,0	0/0:32:32,0	0/0:21:21,0	0/0:35:35,0	0/0:27:27,0	0/0:28:28,0	0/1:31:11,20	0/0:16:16,0	0/0:27:27,0	0/0:25:25,0	0/0:43:43,0	0/0:14:14,0	0/0:36:36,0	0/0:38:38,0	0/0:24:24,0	0/0:40:40,0	0/0:31:31,0
groupI	3805852	9607_78	C	T	.	PASS	NS=69;AF=0.065	GT:DP:AD	0/1:25:14,11	0/0:45:45,0	0/0:27:27,0	0/0:30:30,0	0/0:16:16,0	0/0:26:26,0	0/0:18:18,0	0/0:49:49,0	0/0:62:62,0	0/0:40:40,0	0/0:19:19,0	0/0:18:18,0	0/0:16:16,0	0/0:21:21,0	0/0:34:34,0	0/0:51:51,0	0/0:35:35,0	0/0:30:30,0	0/0:32:32,0	0/0:17:17,0	0/0:11:11,0	./.:0:.,.	0/0:16:16,0	0/0:32:32,0	0/0:76:76,0	0/0:22:22,0	0/0:35:35,0	0/0:23:23,0	0/0:24:24,0	0/0:16:16,0	0/0:33:33,0	0/0:14:14,0	0/0:46:46,0	0/0:54:54,0	0/0:54:54,0	0/0:10:10,0	0/0:30:30,0	0/0:23:23,0	0/0:12:12,0	0/0:45:45,0	0/0:24:24,0	0/0:22:22,0	0/0:13:13,0	0/0:19:19,0	0/0:21:21,0	0/0:21:21,0	0/0:35:35,0	0/0:41:41,0	0/0:17:17,0	0/0:36:36,0	0/0:35:35,0	0/0:20:20,0	1/1:37:0,37	0/0:29:29,0	1/1:29:0,29	0/1:26:14,12	0/0:50:50,0	0/0:32:32,0	0/0:42:42,0	0/0:25:25,0	0/0:18:18,0	0/0:22:22,0	0/0:35:35,0	0/0:31:31,0	0/1:14:10,4	0/0:27:27,0	0/1:25:9,16	0/1:24:8,16	0/0:25:25,0	0/0:11:11,0
groupI	3816668	9608_45	G	A	.	PASS	NS=69;AF=0.065	GT:DP:AD	0/0:11:11,0	0/0:22:22,0	0/0:21:21,0	0/0:18:18,0	0/0:10:10,0	0/0:12:12,0	0/0:21:21,0	0/0:27:27,0	0/0:23:23,0	0/0:14:14,0	0/0:23:23,0	0/0:3:3,0	0/0:18:18,0	0/0:19:19,0	0/0:20:20,0	0/0:22:22,0	0/0:17:17,0	0/0:15:15,0	0/0:9:9,0	0/0:22:22,0	0/0:10:10,0	0/0:11:11,0	0/0:11:11,0	0/0:12:12,0	0/0:47:47,0	0/0:12:12,0	0/0:16:16,0	0/0:13:13,0	0/0:21:21,0	0/0:14:14,0	0/0:22:22,0	0/0:6:6,0	0/0:17:17,0	0/0:24:24,0	0/0:27:27,0	./.:4:.,.	0/0:10:10,0	0/0:8:8,0	1/1:6:0,6	1/1:20:0,20	0/0:17:17,0	0/0:15:15,0	0/1:9:3,6	0/0:9:9,0	0/0:11:11,0	0/0:3:3,0	0/1:11:7,4	0/1:9:3,6	0/0:6:6,0	0/0:27:27,0	0/0:16:16,0	0/0:9:9,0	0/0:10:10,0	0/0:15:15,0	0/0:17:17,0	0/0:8:8,0	0/0:16:16,0	0/0:10:10,0	0/0:25:25,0	0/0:5:5,0	0/0:13:13,0	0/1:11:6,5	0/1:16:8,8	0/0:19:19,0	0/0:9:9,0	0/0:21:21,0	0/0:12:12,0	0/0:13:13,0	0/0:10:10,0	0/0:11:11,0
groupI	3829579	9611_54	C	T	.	PASS	NS=69;AF=0.304	GT:DP:AD	0/1:31:13,18	1/1:30:0,30	0/1:31:14,17	1/1:24:0,24	0/1:17:12,5	0/0:23:23,0	0/0:21:21,0	0/1:38:21,17	0/1:62:23,39	0/0:25:25,0	0/1:46:20,26	0/0:32:32,0	0/1:43:26,17	0/1:22:16,6	1/1:22:0,22	0/1:44:26,18	0/1:37:18,19	0/1:39:18,21	0/0:27:27,0	0/0:36:36,0	0/0:11:11,0	./.:26:.,.	0/1:24:9,15	0/1:37:16,21	0/1:71:42,29	0/0:29:29,0	0/0:42:42,0	0/0:24:24,0	0/0:41:41,0	0/0:37:37,0	0/0:40:40,0	0/0:7:7,0	0/0:42:42,0	0/0:33:33,0	0/1:27:12,15	0/0:9:9,0	1/1:27:0,27	0/1:22:10,12	0/0:14:14,0	0/0:29:29,0	0/1:33:19,14	0/1:23:11,12	0/1:11:5,6	0/1:21:14,7	0/0:22:22,0	0/0:40:40,0	0/1:21:14,7	0/0:27:27,0	0/1:18:8,10	0/1:35:13,22	0/0:31:31,0	0/0:22:22,0	0/0:35:35,0	0/1:44:18,26	0/1:41:25,16	0/0:25:25,0	0/0:49:49,0	0/1:23:9,14	0/1:23:8,15	0/0:25:25,0	0/0:16:16,0	0/0:22:22,0	1/1:41:0,41	0/0:64:64,0	0/0:4:4,0	0/1:31:7,24	0/0:36:36,0	1/1:32:0,32	0/1:38:18,20	0/1:11:8,3
groupI	3839384	9616_32	C	T	.	PASS	NS=69;AF=0.239	GT:DP:AD	./.:29:.,.	0/1:47:28,19	0/1:34:21,13	0/0:36:36,0	0/1:20:10,10	0/1:26:16,10	1/1:32:0,32	0/1:28:15,13	0/1:78:47,31	0/0:29:29,0	0/0:49:49,0	0/1:20:12,8	1/1:32:0,32	0/0:25:25,0	1/1:34:0,34	0/1:49:26,23	1/1:47:0,47	0/0:32:32,0	0/0:24:24,0	0/0:41:41,0	0/0:16:16,0	0/0:25:25,0	0/0:22:22,0	0/0:42:42,0	0/1:68:33,35	0/1:15:7,8	0/1:59:26,33	0/1:23:11,12	1/1:52:0,52	0/0:32:32,0	0/0:51:51,0	0/0:22:22,0	0/0:66:66,0	0/0:53:53,0	0/0:43:43,0	0/0:11:11,0	0/0:26:26,0	0/0:21:21,0	0/0:13:13,0	0/0:41:41,0	0/0:24:24,0	0/0:21:21,0	0/0:24:24,0	0/0:30:30,0	0/1:39:20,19	0/0:70:70,0	0/0:29:29,0	0/0:25:25,0	0/0:21:21,0	0/0:53:53,0	0/0:38:38,0	0/0:28:28,0	0/1:40:15,25	0/0:32:32,0	0/0:34:34,0	0/0:23:23,0	0/0:31:31,0	0/0:29:29,0	0/1:30:16,14	0/1:39:21,18	0/0:14:14,0	0/1:27:15,12	0/0:28:28,0	1/1:61:0,61	0/0:15:15,0	1/1:28:0,28	1/1:25:0,25	0/0:31:31,0	0/0:39:39,0	0/0:17:17,0
groupI	3843435	9617_27	T	C	.	PASS	NS=70;AF=0.186	GT:DP:AD	0/1:22:14,8	0/0:23:23,0	0/1:27:15,12	0/0:31:31,0	0/1:22:9,13	0/0:17:17,0	0/0:21:21,0	0/0:37:37,0	0/0:50:50,0	0/0:23:23,0	0/0:26:26,0	0/1:21:14,7	0/0:33:33,0	0/0:33:33,0	0/1:20:12,8	0/0:38:38,0	0/0:37:37,0	0/1:22:13,9	0/0:14:14,0	0/1:42:22,20	0/0:9:9,0	0/0:25:25,0	0/0:24:24,0	0/1:25:13,12	0/0:79:79,0	0/0:16:16,0	0/0:44:44,0	0/0:21:21,0	1/1:30:0,30	0/1:28:12,16	0/1:46:20,26	0/0:14:14,0	0/0:42:42,0	0/0:48:48,0	0/0:48:48,0	0/0:13:13,0	0/1:34:16,18	0/0:12:12,0	0/0:17:17,0	0/0:26:26,0	0/0:19:19,0	0/0:18:18,0	0/0:13:13,0	0/0:30:30,0	0/0:16:16,0	0/0:43:43,0	0/0:39:39,0	1/1:21:0,21	0/1:11:5,6	0/0:33:33,0	0/0:36:36,0	0/1:36:11,25	0/1:40:18,22	0/0:49:49,0	0/0:33:33,0	0/0:15:15,0	0/1:47:25,22	0/1:47:23,24	0/0:36:36,0	0/1:31:15,16	0/0:22:22,0	0/1:33:17,16	0/0:22:22,0	1/1:59:0,59	0/0:15:15,0	0/1:34:16,18	0/0:45:45,0	0/0:32:32,0	0/1:60:26,34	0/0:29:29,0
groupI	3857047	9619_39	T	C	.	PASS	NS=68;AF=0.471	GT:DP:AD	./.:25:.,.	0/1:33:17,16	0/1:29:10,19	0/0:39:39,0	./.:12:.,.	0/1:30:15,15	0/1:33:16,17	1/1:43:0,43	1/1:50:0,50	0/0:14:14,0	0/0:38:38,0	0/0:25:25,0	0/0:27:27,0	0/1:31:19,12	0/1:26:11,15	0/0:55:55,0	0/1:41:24,17	0/1:33:16,17	0/1:26:11,15	0/0:39:39,0	1/1:14:0,14	0/1:28:12,16	0/1:20:8,12	0/0:27:27,0	0/1:79:35,44	0/1:27:13,14	1/1:55:0,55	1/1:21:0,21	0/0:15:15,0	1/1:39:0,39	0/0:29:29,0	1/1:23:0,23	0/0:29:29,0	0/1:61:23,38	0/0:31:31,0	0/0:12:12,0	0/0:48:48,0	0/1:19:13,6	0/0:18:18,0	0/0:48:48,0	1/1:6:0,6	0/0:23:23,0	1/1:25:0,25	1/1:37:0,37	0/0:28:28,0	0/0:30:30,0	0/0:31:31,0	0/1:27:15,12	0/1:19:9,10	0/1:30:14,16	0/0:41:41,0	0/1:16:12,4	0/0:15:15,0	0/0:31:31,0	1/1:14:0,14	1/1:20:0,20	1/1:19:0,19	0/1:20:10,10	1/1:37:0,37	1/1:6:0,6	0/1:8:5,3	0/1:27:13,14	1/1:22:0,22	1/1:45:0,45	0/1:9:4,5	1/1:37:0,37	1/1:21:0,21	0/1:23:10,13	0/1:31:16,15	0/1:22:9,13
groupI	3884371	9621_56	G	A	.	PASS	NS=69;AF=0.109	GT:DP:AD	0/0:31:31,0	0/0:36:36,0	0/1:28:16,12	0/0:33:33,0	0/0:22:22,0	0/0:46:46,0	0/0:27:27,0	0/1:46:21,25	0/1:64:32,32	0/0:33:33,0	0/0:62:62,0	0/0:23:23,0	0/0:46:46,0	0/0:41:41,0	0/0:20:20,0	0/0:49:49,0	0/0:47:47,0	0/0:44:44,0	0/0:24:24,0	0/0:43:43,0	0/0:20:20,0	0/0:34:34,0	0/0:43:43,0	0/0:35:35,0	0/0:79:79,0	0/1:20:10,10	0/0:40:40,0	0/0:26:26,0	0/0:35:35,0	0/1:24:12,12	0/0:54:54,0	./.:25:.,.	0/0:67:67,0	0/1:66:32,34	0/0:56:56,0	0/0:16:16,0	0/0:27:27,0	0/1:21:9,12	0/0:11:11,0	0/0:43:43,0	1/1:29:0,29	0/0:24:24,0	0/0:24:24,0	0/0:26:26,0	0/1:35:17,18	0/1:47:27,20	0/0:42:42,0	0/0:39:39,0	0/0:25:25,0	0/1:37:22,15	0/0:33:33,0	0/0:32:32,0	0/0:52:52,0	0/0:52:52,0	0/1:43:17,26	0/0:18:18,0	0/0:37:37,0	0/0:28:28,0	0/0:37:37,0	0/0:36:36,0	0/1:16:10,6	0/0:33:33,0	0/0:47:47,0	0/0:42:42,0	0/0:25:25,0	0/0:55:55,0	0/0:31:31,0	0/1:29:9,20	0/0:45:45,0	0/0:21:21,0
groupI	3892619	9622_20	G	A	.	PASS	NS=68;AF=0.228	GT:DP:AD	0/0:28:28,0	0/1:31:14,17	0/0:36:36,0	1/1:36:0,36	./.:19:.,.	0/1:46:32,14	0/0:31:31,0	0/1:41:11,30	0/0:41:41,0	0/0:29:29,0	0/1:38:18,20	0/1:14:6,8	0/1:22:10,12	0/0:44:44,0	0/1:41:26,15	0/0:52:52,0	0/0:31:31,0	0/0:20:20,0	0/0:15:15,0	0/0:32:32,0	1/1:9:0,9	0/0:20:20,0	./.:31:.,.	0/0:38:38,0	0/1:68:23,45	0/1:11:7,4	0/1:50:22,28	0/1:19:7,12	0/0:40:40,0	0/0:28:28,0	0/1:33:13,20	0/0:8:8,0	0/1:61:32,29	0/0:46:46,0	0/0:34:34,0	0/0:17:17,0	0/0:31:31,0	0/0:17:17,0	0/0:12:12,0	0/0:36:36,0	0/0:35:35,0	0/0:34:34,0	0/1:21:10,11	0/0:36:36,0	0/0:26:26,0	0/0:53:53,0	0/0:26:26,0	0/0:22:22,0	0/0:23:23,0	0/0:25:25,0	0/1:19:7,12	0/1:20:12,8	0/0:35:35,0	0/0:54:54,0	0/0:36:36,0	0/0:15:15,0	0/1:37:14,23	0/0:23:23,0	0/1:39:19,20	0/1:50:25,25	0/0:16:16,0	0/0:25:25,0	0/1:35:13,22	1/1:66:0,66	0/1:16:7,9	0/1:32:12,20	1/1:28:0,28	0/1:34:17,17	0/0:36:36,0	0/0:17:17,0
groupI	3920034	9629_6	A	G	.	PASS	NS=70;AF=0.121	GT:DP:AD	0/0:28:28,0	0/0:24:24,0	0/0:31:31,0	0/0:22:22,0	0/0:23:23,0	0/0:19:19,0	0/0:31:31,0	0/0:21:21,0	0/0:47:47,0	0/0:23:23,0	0/0:19:19,0	0/0:16:16,0	0/0:32:32,0	0/0:24:24,0	0/0:25:25,0	0/0:32:32,0	0/0:27:27,0	0/0:36:36,0	0/0:28:28,0	0/0:37:37,0	0/0:16:16,0	0/1:22:8,14	0/0:26:26,0	0/1:24:13,11	0/0:52:52,0	0/0:13:13,0	0/0:45:45,0	0/0:25:25,0	0/0:33:33,0	0/1:21:16,5	0/1:34:14,20	0/1:10:7,3	1/1:35:0,35	0/1:31:17,14	0/0:36:36,0	0/0:3:3,0	0/0:18:18,0	0/0:10:10,0	0/0:8:8,0	0/0:31:31,0	0/0:18:18,0	0/0:13:13,0	0/0:21:21,0	0/0:19:19,0	0/0:17:17,0	0/0:21:21,0	0/0:31:31,0	0/0:22:22,0	0/0:11:11,0	0/0:41:41,0	0/0:22:22,0	0/0:30:30,0	0/0:35:35,0	0/0:34:34,0	0/1:30:19,11	1/1:8:0,8	0/1:34:21,13	0/1:15:11,4	0/0:18:18,0	0/0:25:25,0	0/1:10:4,6	0/1:24:16,8	0/0:27:27,0	0/0:44:44,0	0/1:12:5,7	0/0:49:49,0	0/0:33:33,0	0/1:27:21,6	0/0:27:27,0	0/0:20:20,0
groupI	3985822	9633_66	G	A	.	PASS	NS=69;AF=0.080	GT:DP:AD	0/1:15:7,8	0/0:41:41,0	0/0:37:37,0	0/0:35:35,0	0/1:13:5,8	0/0:35:35,0	0/0:34:34,0	0/0:43:43,0	0/0:56:56,0	0/0:25:25,0	0/0:42:42,0	0/1:24:18,6	0/0:42:42,0	0/0:20:20,0	0/0:31:31,0	0/0:39:39,0	0/0:30:30,0	0/0:22:22,0	0/0:36:36,0	0/0:45:45,0	0/0:8:8,0	0/1:24:14,10	0/0:36:36,0	0/0:26:26,0	0/0:83:83,0	0/1:18:13,5	0/0:43:43,0	0/0:13:13,0	0/0:48:48,0	0/0:36:36,0	0/1:57:44,13	0/0:17:17,0	0/0:86:86,0	0/0:54:54,0	0/0:31:31,0	0/0:16:16,0	0/0:19:19,0	0/0:20:20,0	0/0:20:20,0	0/1:43:19,24	0/0:19:19,0	0/0:32:32,0	0/1:24:14,10	0/0:38:38,0	0/0:24:24,0	0/0:33:33,0	0/0:32:32,0	0/0:43:43,0	0/1:13:5,8	0/0:39:39,0	0/0:57:57,0	0/0:30:30,0	0/0:39:39,0	0/0:29:29,0	0/1:33:19,14	0/0:14:14,0	0/0:42:42,0	0/1:25:17,8	0/0:40:40,0	0/0:28:28,0	./.:8:.,.	0/0:27:27,0	0/0:37:37,0	0/0:51:51,0	0/0:6:6,0	0/0:43:43,0	0/0:24:24,0	0/0:24:24,0	0/0:25:25,0	0/0:19:19,0
groupI	4093651	9649_16	C	A	.	PASS	NS=68;AF=0.456	GT:DP:AD	0/0:22:22,0	0/0:35:35,0	0/0:27:27,0	0/0:34:34,0	0/1:18:9,9	0/0:37:37,0	0/0:32:32,0	0/0:33:33,0	0/0:44:44,0	0/0:24:24,0	0/0:39:39,0	./.:32:.,.	0/0:31:31,0	0/1:40:20,20	0/0:31:31,0	0/0:49:49,0	0/1:37:22,15	0/0:36:36,0	1/1:19:0,19	0/0:45:45,0	1/1:12:0,12	1/1:32:0,32	1/1:26:0,26	0/1:50:25,25	1/1:59:0,59	./.:13:.,.	1/1:56:0,56	1/1:29:0,29	0/0:33:33,0	1/1:29:0,29	1/1:24:0,24	0/1:17:8,9	1/1:53:0,53	0/1:55:26,29	0/0:39:39,0	1/1:22:0,22	0/1:18:10,8	0/1:16:7,9	0/0:20:20,0	0/1:30:21,9	0/0:27:27,0	0/1:23:10,13	1/1:20:0,20	1/1:33:0,33	0/1:21:9,12	0/1:41:18,23	0/1:28:13,15	0/1:26:14,12	0/1:13:5,8	0/1:42:20,22	0/0:49:49,0	0/0:37:37,0	0/1:52:29,23	0/1:34:21,13	0/1:54:25,29	0/1:34:22,12	1/1:53:0,53	0/0:45:45,0	1/1:37:0,37	0/1:44:22,22	0/0:18:18,0	0/0:35:35,0	0/1:41:17,24	1/1:47:0,47	1/1:11:0,11	1/1:41:0,41	0/0:38:38,0	0/1:35:19,16	0/1:63:30,33	1/1:24:0,24
groupI	4104599	9652_26	A	T	.	PASS	NS=69;AF=0.275	GT:DP:AD	0/1:31:12,19	0/0:27:27,0	0/1:17:9,8	0/1:33:20,13	0/0:17:17,0	0/0:27:27,0	1/1:38:0,38	0/0:36:36,0	0/0:53:53,0	0/0:23:23,0	0/1:21:11,10	0/1:22:9,13	0/1:31:13,18	0/0:30:30,0	./.:27:.,.	0/0:61:61,0	0/0:43:43,0	0/0:33:33,0	1/1:12:0,12	0/0:33:33,0	0/1:18:12,6	1/1:23:0,23	0/0:24:24,0	0/0:28:28,0	0/1:70:37,33	0/1:20:11,9	0/1:35:18,17	0/1:22:11,11	0/1:35:13,22	1/1:20:0,20	0/0:40:40,0	0/0:10:10,0	1/1:40:0,40	1/1:59:0,59	0/0:48:48,0	0/0:10:10,0	0/1:14:8,6	0/0:32:32,0	0/1:14:4,10	0/1:34:13,21	0/0:11:11,0	0/0:26:26,0	0/0:15:15,0	0/0:20:20,0	0/0:19:19,0	0/0:43:43,0	0/0:12:12,0	0/0:16:16,0	0/0:16:16,0	0/1:33:19,14	0/0:28:28,0	0/0:27:27,0	0/0:36:36,0	0/0:31:31,0	0/0:40:40,0	0/1:29:12,17	0/0:43:43,0	1/1:36:0,36	0/0:27:27,0	1/1:32:0,32	0/1:9:4,5	0/0:30:30,0	0/0:46:46,0	0/1:52:19,33	0/1:25:14,11	0/0:31:31,0	0/1:60:26,34	0/0:29:29,0	0/1:45:18,27	0/0:19:19,0
groupI	4153538	9656_48	T	G	.	PASS	NS=69;AF=0.362	GT:DP:AD	0/0:32:32,0	0/1:42:19,23	1/1:42:0,42	1/1:30:0,30	1/1:21:0,21	0/1:38:18,20	0/0:25:25,0	0/1:37:27,10	0/1:56:28,28	0/0:18:18,0	1/1:47:0,47	0/1:20:7,13	0/1:44:23,21	1/1:26:0,26	0/0:17:17,0	0/1:57:30,27	0/1:33:17,16	0/0:48:48,0	0/1:17:7,10	0/1:43:30,13	0/1:8:4,4	0/0:33:33,0	0/0:29:29,0	0/0:39:39,0	0/1:62:28,34	0/0:20:20,0	1/1:19:0,19	1/1:28:0,28	0/1:42:29,13	1/1:22:0,22	0/1:43:21,22	0/1:15:9,6	0/0:59:59,0	0/0:51:51,0	1/1:36:0,36	0/1:16:6,10	0/1:25:7,18	./.:7:.,.	1/1:15:0,15	0/0:37:37,0	0/1:41:17,24	0/1:22:15,7	0/1:23:6,17	0/0:26:26,0	1/1:32:0,32	0/1:10:5,5	0/1:28:12,16	0/0:31:31,0	1/1:17:0,17	0/1:48:23,25	0/0:41:41,0	0/0:13:13,0	0/0:25:25,0	0/0:19:19,0	0/0:29:29,0	0/1:14:7,7	0/0:49:49,0	0/0:17:17,0	0/0:32:32,0	0/0:14:14,0	0/0:19:19,0	0/0:19:19,0	0/0:27:27,0	0/1:31:19,12	0/0:7:7,0	0/0:41:41,0	0/0:19:19,0	0/0:31:31,0	0/0:21:21,0	0/1:14:5,9
groupI	4205398	9660_31	G	A	.	PASS	NS=70;AF=0.357	GT:DP:AD	0/0:35:35,0	1/1:43:0,43	0/0:34:34,0	0/1:36:15,21	0/0:31:31,0	0/1:38:20,18	0/0:38:38,0	0/0:32:32,0	0/0:60:60,0	1/1:21:0,21	0/0:42:42,0	0/1:23:10,13	0/1:34:17,17	0/0:39:39,0	0/1:27:9,18	0/0:54:54,0	0/0:41:41,0	0/1:35:20,15	1/1:19:0,19	0/0:38:38,0	0/0:17:17,0	0/0:25:25,0	0/1:20:10,10	0/1:33:13,20	0/1:66:25,41	0/0:21:21,0	0/1:46:28,18	0/1:36:19,17	0/0:40:40,0	0/1:31:11,20	0/1:39:17,22	0/0:26:26,0	0/0:55:55,0	1/1:58:0,58	0/1:45:23,22	0/1:7:3,4	1/1:22:0,22	0/0:12:12,0	0/1:15:10,5	0/0:38:38,0	0/0:19:19,0	0/0:25:25,0	0/1:22:12,10	0/1:30:13,17	0/1:21:10,11	0/1:48:21,27	0/1:37:21,16	0/1:20:5,15	1/1:13:0,13	1/1:29:0,29	0/1:40:22,18	0/0:24:24,0	0/1:37:19,18	0/1:33:17,16	0/1:35:17,18	0/0:23:23,0	1/1:54:0,54	0/1:36:17,19	0/0:35:35,0	1/1:43:0,43	0/0:15:15,0	0/1:18:12,6	0/0:32:32,0	0/0:45:45,0	0/0:12:12,0	0/0:35:35,0	1/1:39:0,39	0/1:26:18,8	0/0:22:22,0	0/1:18:10,8
groupI	4224808	9662_9	G	A	.	PASS	NS=68;AF=0.493	GT:DP:AD	0/1:32:19,13	0/1:33:14,19	0/1:19:10,9	0/1:31:24,7	0/1:5:2,3	1/1:21:0,21	0/0:36:36,0	1/1:40:0,40	0/1:37:25,12	0/0:14:14,0	1/1:34:0,34	1/1:6:0,6	0/1:35:16,19	0/0:19:19,0	0/1:24:7,17	0/1:29:16,13	1/1:45:0,45	0/0:28:28,0	0/1:22:10,12	0/1:38:26,12	1/1:9:0,9	0/1:20:13,7	1/1:25:0,25	0/1:8:5,3	0/1:23:12,11	1/1:17:0,17	1/1:7:0,7	1/1:16:0,16	0/0:28:28,0	1/1:21:0,21	0/1:26:13,13	1/1:7:0,7	1/1:51:0,51	0/0:44:44,0	0/0:33:33,0	0/1:15:10,5	0/1:9:4,5	0/0:12:12,0	0/1:9:3,6	0/1:5:3,2	1/1:31:0,31	./.:5:.,.	0/0:12:12,0	0/1:11:8,3	0/1:4:2,2	./.:0:.,.	1/1:21:0,21	0/1:5:2,3	0/0:22:22,0	0/0:26:26,0	0/1:21:12,9	0/0:8:8,0	0/1:28:15,13	0/0:32:32,0	1/1:26:0,26	1/1:15:0,15	0/1:29:10,19	0/0:17:17,0	0/0:37:37,0	1/1:27:0,27	0/0:9:9,0	0/1:11:7,4	1/1:27:0,27	0/0:45:45,0	1/1:6:0,6	0/0:43:43,0	0/0:8:8,0	0/1:38:16,22	0/0:23:23,0	0/0:16:16,0
groupI	4238983	9664_28	G	A	.	PASS	NS=70;AF=0.064	GT:DP:AD	0/0:20:20,0	0/1:40:17,23	0/1:31:19,12	0/0:33:33,0	0/0:15:15,0	0/0:31:31,0	0/0:31:31,0	0/0:53:53,0	0/0:69:69,0	0/0:33:33,0	0/0:29:29,0	0/0:29:29,0	0/1:33:14,19	0/1:34:19,15	0/0:29:29,0	0/0:52:52,0	0/0:27:27,0	0/0:32:32,0	0/0:17:17,0	0/0:46:46,0	0/0:26:26,0	0/0:28:28,0	0/0:25:25,0	0/0:34:34,0	0/0:75:75,0	0/0:34:34,0	0/0:64:64,0	0/0:33:33,0	0/0:49:49,0	0/0:31:31,0	0/0:31:31,0	0/0:23:23,0	0/0:72:72,0	0/0:62:62,0	0/0:43:43,0	0/0:15:15,0	0/1:28:12,16	0/1:16:8,8	0/0:14:14,0	0/0:37:37,0	0/0:25:25,0	0/1:36:20,16	0/0:16:16,0	0/0:32:32,0	0/0:9:9,0	0/1:49:21,28	0/1:28:12,16	0/0:34:34,0	0/0:15:15,0	0/0:51:51,0	0/0:32:32,0	0/0:23:23,0	0/0:39:39,0	0/0:47:47,0	0/0:47:47,0	0/0:26:26,0	0/0:42:42,0	0/0:25:25,0	0/0:31:31,0	0/0:23:23,0	0/0:12:12,0	0/0:31:31,0	0/0:28:28,0	0/0:52:52,0	0/0:12:12,0	0/0:60:60,0	0/0:29:29,0	0/0:31:31,0	0/0:37:37,0	0/0:24:24,0
groupI	4304771	9666_57	A	G	.	PASS	NS=66;AF=0.326	GT:DP:AD	0/1:34:23,11	1/1:35:0,35	1/1:23:0,23	0/0:42:42,0	0/0:12:12,0	0/1:24:15,9	0/0:28:28,0	1/1:27:0,27	0/1:38:24,14	0/1:15:10,5	0/0:39:39,0	0/1:21:12,9	0/1:36:14,22	0/0:26:26,0	1/1:14:0,14	0/1:57:26,31	1/1:26:0,26	0/1:26:15,11	0/0:11:11,0	0/1:34:17,17	0/0:9:9,0	0/0:25:25,0	0/0:20:20,0	0/1:20:7,13	0/1:49:22,27	0/1:6:3,3	0/1:19:7,12	0/1:20:8,12	0/0:34:34,0	0/1:41:23,18	0/0:28:28,0	./.:8:.,.	1/1:44:0,44	0/1:39:22,17	0/0:25:25,0	0/0:8:8,0	0/0:18:18,0	./.:8:.,.	0/1:9:5,4	0/0:22:22,0	./.:9:.,.	0/1:22:16,6	1/1:11:0,11	0/0:23:23,0	0/0:24:24,0	0/0:10:10,0	0/1:29:11,18	0/1:26:16,10	0/0:14:14,0	0/0:18:18,0	1/1:18:0,18	0/0:13:13,0	0/0:21:21,0	0/1:24:7,17	0/0:24:24,0	0/0:18:18,0	0/0:32:32,0	0/1:9:6,3	0/0:35:35,0	0/1:11:6,5	0/1:11:7,4	0/0:14:14,0	0/0:26:26,0	0/0:26:26,0	0/0:10:10,0	0/0:22:22,0	0/0:11:11,0	1/1:18:0,18	0/1:22:9,13	./.:7:.,.
groupI	4309437	9669_54	A	T	.	PASS	NS=70;AF=0.121	GT:DP:AD	0/0:31:31,0	0/0:40:40,0	0/0:35:35,0	0/0:30:30,0	0/0:12:12,0	0/0:29:29,0	0/0:31:31,0	0/0:44:44,0	0/0:55:55,0	0/1:23:11,12	0/0:24:24,0	0/0:23:23,0	0/1:41:25,16	0/1:21:11,10	0/1:25:13,12	0/0:43:43,0	0/0:28:28,0	0/0:34:34,0	0/0:24:24,0	0/0:53:53,0	0/0:23:23,0	0/0:33:33,0	0/0:25:25,0	0/0:23:23,0	0/0:79:79,0	0/1:14:5,9	0/1:48:28,20	0/1:25:13,12	0/0:45:45,0	0/0:42:42,0	1/1:51:0,51	0/0:14:14,0	1/1:49:0,49	0/1:68:34,34	0/0:35:35,0	0/0:21:21,0	0/0:10:10,0	0/0:15:15,0	0/1:16:11,5	0/0:41:41,0	0/0:21:21,0	0/0:19:19,0	0/0:12:12,0	0/0:27:27,0	0/0:13:13,0	0/0:78:78,0	0/0:27:27,0	0/0:23:23,0	0/0:22:22,0	0/1:26:14,12	0/0:39:39,0	0/1:26:14,12	0/0:28:28,0	0/0:40:40,0	0/0:40:40,0	0/0:32:32,0	0/1:40:18,22	0/0:28:28,0	0/0:37:37,0	0/0:35:35,0	0/0:18:18,0	0/1:33:15,18	0/0:33:33,0	0/0:57:57,0	0/0:15:15,0	0/0:33:33,0	0/0:23:23,0	0/0:32:32,0	0/0:51:51,0	0/0:21:21,0
groupI	4315232	9671_13	A	G	.	PASS	NS=67;AF=0.142	GT:DP:AD	0/0:25:25,0	./.:25:.,.	0/0:30:30,0	0/0:31:31,0	0/0:10:10,0	0/0:12:12,0	0/0:29:29,0	0/1:27:14,13	0/1:44:21,23	0/0:21:21,0	0/0:40:40,0	0/0:14:14,0	0/0:19:19,0	0/0:21:21,0	0/0:21:21,0	0/0:44:44,0	0/0:28:28,0	0/0:30:30,0	0/0:28:28,0	0/0:32:32,0	0/0:13:13,0	0/1:16:8,8	0/0:24:24,0	0/0:28:28,0	0/0:50:50,0	0/1:6:3,3	0/0:31:31,0	0/0:17:17,0	0/0:33:33,0	0/0:26:26,0	0/0:29:29,0	0/0:12:12,0	0/0:44:44,0	0/0:31:31,0	0/0:28:28,0	0/0:9:9,0	0/1:15:7,8	0/0:9:9,0	0/0:10:10,0	0/0:29:29,0	0/0:20:20,0	0/1:15:9,6	0/0:12:12,0	0/0:17:17,0	0/1:15:8,7	0/0:28:28,0	0/0:27:27,0	0/0:22:22,0	1/1:13:0,13	0/0:35:35,0	0/0:31:31,0	./.:18:.,.	0/1:27:15,12	0/0:20:20,0	1/1:23:0,23	0/1:24:10,14	0/0:27:27,0	0/1:28:11,17	0/0:30:30,0	0/1:23:9,14	0/0:8:8,0	0/1:18:9,9	0/1:20:14,6	0/0:20:20,0	./.:5:.,.	0/1:26:16,10	0/0:7:7,0	0/1:14:6,8	0/0:29:29,0	0/0:18:18,0
groupI	4319631	9674_27	G	C	.	PASS	NS=70;AF=0.343	GT:DP:AD	0/1:20:14,6	1/1:23:0,23	0/0:25:25,0	0/0:36:36,0	0/1:16:8,8	0/0:34:34,0	0/0:27:27,0	0/0:21:21,0	1/1:49:0,49	0/1:11:4,7	0/0:25:25,0	0/1:17:8,9	0/0:28:28,0	0/0:30:30,0	0/1:26:13,13	0/0:48:48,0	0/1:35:22,13	0/1:20:7,13	1/1:21:0,21	0/1:36:18,18	0/1:7:3,4	0/1:30:22,8	0/1:21:13,8	0/0:19:19,0	0/0:58:58,0	1/1:18:0,18	0/0:40:40,0	0/0:26:26,0	0/1:37:14,23	0/0:16:16,0	0/1:32:18,14	0/0:11:11,0	0/1:47:19,28	0/0:30:30,0	1/1:49:0,49	0/0:14:14,0	0/1:15:6,9	0/0:12:12,0	0/0:9:9,0	0/0:19:19,0	0/0:33:33,0	0/0:19:19,0	0/0:15:15,0	0/0:24:24,0	0/1:18:8,10	0/1:34:15,19	0/0:27:27,0	0/1:19:8,11	0/1:12:5,7	0/0:41:41,0	0/0:34:34,0	0/1:22:11,11	1/1:26:0,26	0/1:42:11,31	1/1:32:0,32	0/0:28:28,0	0/1:15:8,7	0/0:29:29,0	0/1:36:15,21	0/0:28:28,0	0/1:14:6,8	1/1:18:0,18	0/1:30:16,14	0/1:27:11,16	0/1:14:7,7	0/1:28:12,16	0/0:27:27,0	0/1:31:11,20	1/1:29:0,29	0/1:18:8,10
groupI	4335015	9676_57	T	C	.	PASS	NS=69;AF=0.428	GT:DP:AD	0/1:34:13,21	0/1:28:15,13	0/0:26:26,0	0/0:36:36,0	0/1:18:9,9	0/1:40:19,21	0/1:43:24,19	0/1:50:30,20	0/1:54:21,33	0/0:48:48,0	0/1:26:10,16	0/0:26:26,0	0/1:34:22,12	1/1:37:0,37	0/0:38:38,0	0/1:61:24,37	0/0:51:51,0	0/0:31:31,0	0/1:34:14,20	0/1:33:21,12	1/1:15:0,15	1/1:32:0,32	0/1:28:12,16	0/1:37:16,21	0/0:91:91,0	0/1:12:8,4	0/0:66:66,0	0/0:36:36,0	0/0:43:43,0	0/1:36:17,19	0/1:51:19,32	./.:12:.,.	0/1:50:25,25	0/1:61:38,23	0/1:34:13,21	0/1:21:13,8	0/1:36:21,15	0/1:29:18,11	1/1:13:0,13	0/0:50:50,0	0/1:34:15,19	0/1:36:13,23	1/1:24:0,24	1/1:23:0,23	0/0:17:17,0	1/1:45:0,45	1/1:34:0,34	0/0:35:35,0	0/1:20:7,13	0/0:39:39,0	1/1:42:0,42	0/1:31:16,15	0/0:41:41,0	0/1:46:23,23	0/0:34:34,0	0/0:21:21,0	1/1:56:0,56	1/1:31:0,31	0/1:35:17,18	0/1:25:11,14	0/1:15:7,8	0/0:32:32,0	0/1:42:19,23	0/0:49:49,0	0/1:17:8,9	0/1:36:19,17	0/1:22:9,13	0/1:34:15,19	0/1:49:23,26	0/0:15:15,0
groupI	4337096	9678_61	G	A	.	PASS	NS=67;AF=0.172	GT:DP:AD	0/0:20:20,0	0/0:35:35,0	0/0:23:23,0	0/0:30:30,0	0/0:9:9,0	0/0:14:14,0	0/0:22:22,0	0/0:25:25,0	0/0:32:32,0	0/1:9:6,3	0/1:24:13,11	0/1:18:7,11	./.:9:.,.	0/0:23:23,0	0/0:19:19,0	0/1:27:10,17	0/1:19:9,10	0/0:18:18,0	0/0:16:16,0	0/0:31:31,0	0/0:9:9,0	0/1:17:8,9	./.:8:.,.	0/0:25:25,0	0/0:55:55,0	0/0:10:10,0	0/0:31:31,0	0/0:12:12,0	0/0:31:31,0	0/0:20:20,0	0/0:32:32,0	0/0:9:9,0	0/0:32:32,0	0/0:30:30,0	0/0:35:35,0	0/0:10:10,0	0/0:24:24,0	0/1:26:17,9	0/0:6:6,0	0/0:27:27,0	0/1:16:9,7	0/0:25:25,0	./.:8:.,.	0/1:19:6,13	0/0:12:12,0	0/0:24:24,0	0/1:15:9,6	0/1:16:11,5	0/0:11:11,0	0/0:22:22,0	1/1:18:0,18	1/1:9:0,9	0/0:22:22,0	0/0:16:16,0	0/1:14:8,6	0/1:11:4,7	0/0:30:30,0	0/0:19:19,0	1/1:23:0,23	0/0:17:17,0	0/0:15:15,0	0/1:16:7,9	0/0:21:21,0	0/1:29:16,13	0/0:7:7,0	1/1:26:0,26	0/0:17:17,0	0/0:11:11,0	0/0:31:31,0	0/0:14:14,0
groupI	4345628	9682_43	C	T	.	PASS	NS=67;AF=0.284	GT:DP:AD	1/1:23:0,23	0/1:18:7,11	0/0:13:13,0	0/0:22:22,0	0/0:14:14,0	0/0:17:17,0	0/0:31:31,0	0/0:28:28,0	0/0:54:54,0	0/1:27:14,13	0/0:39:39,0	0/1:24:9,15	0/0:20:20,0	./.:19:.,.	0/0:29:29,0	0/0:32:32,0	0/0:26:26,0	0/0:18:18,0	0/0:15:15,0	0/1:34:21,13	0/1:19:7,12	0/0:23:23,0	0/1:15:10,5	0/1:34:14,20	0/0:67:67,0	0/1:28:15,13	0/1:29:17,12	0/1:16:10,6	0/1:36:15,21	0/0:21:21,0	0/1:38:14,24	0/1:18:9,9	0/0:50:50,0	0/0:36:36,0	0/1:32:17,15	0/0:7:7,0	1/1:25:0,25	0/1:19:10,9	0/0:4:4,0	0/0:21:21,0	./.:28:.,.	0/1:28:15,13	0/1:15:5,10	0/0:8:8,0	0/0:11:11,0	0/0:34:34,0	./.:24:.,.	1/1:32:0,32	0/1:10:3,7	0/1:20:6,14	0/0:26:26,0	0/1:21:13,8	0/0:35:35,0	0/1:13:5,8	0/0:27:27,0	0/0:11:11,0	0/0:24:24,0	0/0:18:18,0	0/1:24:14,10	0/0:13:13,0	0/1:17:10,7	0/0:29:29,0	0/1:27:18,9	1/1:38:0,38	1/1:9:0,9	1/1:22:0,22	0/0:23:23,0	0/0:23:23,0	0/0:26:26,0	1/1:14:0,14
groupI	4402219	9686_67	T	C	.	PASS	NS=70;AF=0.179	GT:DP:AD	0/0:14:14,0	0/0:30:30,0	0/0:34:34,0	0/0:27:27,0	0/0:15:15,0	0/0:36:36,0	0/1:20:8,12	0/0:35:35,0	0/1:43:21,22	0/0:16:16,0	0/0:25:25,0	0/0:29:29,0	0/0:21:21,0	0/0:39:39,0	0/0:19:19,0	0/0:34:34,0	0/0:35:35,0	0/0:17:17,0	0/0:21:21,0	0/1:31:19,12	0/0:14:14,0	0/0:26:26,0	0/1:24:10,14	0/0:30:30,0	0/0:70:70,0	1/1:20:0,20	0/0:47:47,0	0/0:22:22,0	0/0:24:24,0	0/0:20:20,0	0/0:36:36,0	0/0:11:11,0	0/1:51:29,22	0/0:42:42,0	0/1:48:33,15	1/1:12:0,12	0/0:31:31,0	0/0:16:16,0	0/1:10:4,6	0/1:46:27,19	0/0:27:27,0	0/0:31:31,0	1/1:14:0,14	1/1:14:0,14	0/1:30:16,14	1/1:57:0,57	0/0:40:40,0	0/0:45:45,0	0/1:13:7,6	0/0:36:36,0	1/1:24:0,24	0/0:24:24,0	0/0:36:36,0	0/0:29:29,0	0/0:35:35,0	0/1:22:9,13	0/1:45:22,23	0/0:31:31,0	0/0:32:32,0	0/0:20:20,0	0/0:9:9,0	0/0:33:33,0	0/0:22:22,0	0/0:36:36,0	0/0:13:13,0	0/0:44:44,0	0/0:24:24,0	0/0:30:30,0	0/1:58:26,32	0/0:18:18,0
groupI	4426424	9691_27	G	T	.	PASS	NS=70;AF=0.064	GT:DP:AD	0/0:32:32,0	0/0:32:32,0	1/1:30:0,30	0/0:55:55,0	0/0:9:9,0	0/1:48:24,24	0/0:31:31,0	1/1:37:0,37	0/1:63:35,28	0/0:45:45,0	0/0:41:41,0	0/0:28:28,0	0/0:36:36,0	0/0:32:32,0	0/1:19:10,9	0/0:46:46,0	0/1:33:21,12	0/1:36:17,19	0/0:33:33,0	0/0:35:35,0	0/0:18:18,0	0/0:26:26,0	0/0:26:26,0	0/0:26:26,0	0/0:81:81,0	0/0:15:15,0	0/0:40:40,0	0/0:25:25,0	0/0:49:49,0	0/0:31:31,0	0/0:42:42,0	0/0:24:24,0	0/0:50:50,0	0/0:49:49,0	0/0:57:57,0	0/0:18:18,0	0/0:31:31,0	0/0:27:27,0	0/0:15:15,0	0/0:40:40,0	0/0:16:16,0	0/0:38:38,0	0/0:30:30,0	0/0:33:33,0	0/0:29:29,0	0/0:64:64,0	0/0:23:23,0	0/0:26:26,0	0/0:17:17,0	0/0:50:50,0	0/0:40:40,0	0/0:32:32,0	0/0:36:36,0	0/0:41:41,0	0/0:48:48,0	0/0:30:30,0	0/0:51:51,0	0/0:27:27,0	0/0:33:33,0	0/0:21:21,0	0/0:15:15,0	0/0:32:32,0	0/0:14:14,0	0/0:47:47,0	0/0:19:19,0	0/0:30:30,0	0/0:21:21,0	0/0:50:50,0	0/0:29:29,0	0/0:22:22,0
groupI	4438905	9694_29	T	C	.	PASS	NS=65;AF=0.477	GT:DP:AD	1/1:24:0,24	1/1:11:0,11	1/1:14:0,14	0/1:21:7,14	0/1:7:4,3	0/0:22:22,0	0/1:11:4,7	0/0:14:14,0	1/1:10:0,10	./.:0:.,.	0/0:19:19,0	0/1:10:4,6	1/1:25:0,25	1/1:20:0,20	0/1:9:3,6	1/1:19:0,19	0/0:38:38,0	0/0:13:13,0	0/1:13:8,5	0/0:21:21,0	./.:0:.,.	0/1:15:11,4	0/0:9:9,0	0/1:19:9,10	1/1:41:0,41	1/1:14:0,14	1/1:17:0,17	1/1:24:0,24	1/1:25:0,25	1/1:12:0,12	0/0:11:11,0	0/0:6:6,0	./.:0:.,.	0/0:35:35,0	0/0:36:36,0	0/0:14:14,0	0/1:29:16,13	./.:6:.,.	0/0:3:3,0	0/0:19:19,0	0/1:20:9,11	0/0:18:18,0	0/1:7:3,4	0/0:17:17,0	0/0:8:8,0	1/1:3:0,3	1/1:24:0,24	0/1:17:5,12	0/0:3:3,0	1/1:16:0,16	0/0:18:18,0	1/1:3:0,3	0/1:22:9,13	0/0:19:19,0	0/1:24:12,12	0/0:7:7,0	1/1:36:0,36	1/1:7:0,7	0/1:30:16,14	1/1:11:0,11	0/1:9:5,4	0/1:11:7,4	0/1:24:10,14	0/0:17:17,0	./.:0:.,.	0/1:13:7,6	1/1:8:0,8	0/0:4:4,0	0/1:11:6,5	0/0:8:8,0
groupI	4526234	9701_67	G	A	.	PASS	NS=70;AF=0.071	GT:DP:AD	0/0:26:26,0	0/0:28:28,0	0/0:24:24,0	0/0:26:26,0	0/0:14:14,0	0/0:27:27,0	0/1:25:13,12	0/1:39:14,25	0/0:55:55,0	0/0:24:24,0	0/1:38:14,24	0/0:19:19,0	0/0:40:40,0	0/1:20:10,10	0/0:20:20,0	0/0:44:44,0	0/0:26:26,0	0/0:25:25,0	0/0:20:20,0	0/0:32:32,0	0/0:14:14,0	0/0:23:23,0	0/1:23:10,13	0/0:31:31,0	0/0:65:65,0	0/0:22:22,0	0/0:46:46,0	0/0:27:27,0	0/0:29:29,0	0/0:26:26,0	0/0:35:35,0	0/0:11:11,0	0/0:38:38,0	0/1:52:18,34	0/0:35:35,0	0/0:12:12,0	0/0:34:34,0	0/0:25:25,0	0/0:15:15,0	0/0:39:39,0	0/1:29:9,20	0/0:25:25,0	0/0:16:16,0	0/0:41:41,0	0/0:16:16,0	0/0:45:45,0	0/1:30:17,13	0/0:36:36,0	0/0:22:22,0	0/0:20:20,0	0/1:45:26,19	0/0:37:37,0	0/0:33:33,0	0/0:29:29,0	0/0:70:70,0	0/1:29:16,13	0/0:39:39,0	0/0:37:37,0	0/0:46:46,0	0/0:29:29,0	0/0:10:10,0	0/0:31:31,0	0/0:25:25,0	0/0:59:59,0	0/0:12:12,0	0/0:31:31,0	0/0:39:39,0	0/0:39:39,0	0/0:59:59,0	0/0:29:29,0
groupI	4564143	9704_63	C	A	.	PASS	NS=69;AF=0.087	GT:DP:AD	0/0:38:38,0	0/0:39:39,0	0/1:26:8,18	0/0:28:28,0	0/0:16:16,0	0/0:28:28,0	0/1:22:10,12	0/0:38:38,0	0/0:57:57,0	0/0:19:19,0	0/0:52:52,0	0/0:16:16,0	0/0:23:23,0	0/1:36:17,19	0/1:28:21,7	0/0:39:39,0	0/0:36:36,0	0/0:30:30,0	0/0:21:21,0	0/0:34:34,0	0/1:15:8,7	0/0:32:32,0	0/0:27:27,0	0/0:28:28,0	0/0:85:85,0	0/0:18:18,0	0/0:35:35,0	0/0:21:21,0	0/0:41:41,0	0/1:12:7,5	0/0:36:36,0	0/0:12:12,0	0/0:22:22,0	0/0:53:53,0	0/0:32:32,0	0/1:11:7,4	0/0:31:31,0	0/1:9:4,5	0/0:12:12,0	0/0:31:31,0	0/0:24:24,0	0/1:21:11,10	0/1:11:4,7	0/0:13:13,0	0/0:32:32,0	1/1:8:0,8	0/0:31:31,0	0/0:16:16,0	./.:6:.,.	0/0:34:34,0	0/0:37:37,0	0/0:8:8,0	0/0:27:27,0	0/0:29:29,0	0/0:35:35,0	0/0:11:11,0	0/0:35:35,0	0/0:15:15,0	0/0:26:26,0	0/0:9:9,0	0/0:19:19,0	0/0:16:16,0	0/0:23:23,0	0/0:29:29,0	0/0:7:7,0	0/0:26:26,0	0/0:19:19,0	0/0:16:16,0	0/0:26:26,0	0/0:10:10,0
groupI	4608648	9707_87	G	T	.	PASS	NS=63;AF=0.405	GT:DP:AD	./.:20:.,.	0/0:28:28,0	1/1:14:0,14	0/0:28:28,0	0/0:8:8,0	0/1:13:8,5	0/0:22:22,0	0/0:33:33,0	0/0:29:29,0	./.:12:.,.	0/0:9:9,0	./.:24:.,.	0/1:13:9,4	0/0:15:15,0	0/1:18:12,6	1/1:21:0,21	0/0:26:26,0	0/1:12:7,5	1/1:18:0,18	0/1:17:11,6	./.:7:.,.	0/0:23:23,0	0/0:13:13,0	0/0:16:16,0	1/1:38:0,38	0/1:16:12,4	0/0:20:20,0	0/0:12:12,0	0/1:18:12,6	1/1:17:0,17	0/1:18:11,7	0/0:8:8,0	1/1:28:0,28	1/1:41:0,41	0/0:29:29,0	./.:6:.,.	0/1:10:7,3	./.:3:.,.	0/0:5:5,0	0/0:19:19,0	0/0:9:9,0	0/0:15:15,0	0/1:8:5,3	0/1:14:10,4	./.:8:.,.	0/0:34:34,0	0/0:13:13,0	0/0:15:15,0	1/1:10:0,10	0/0:19:19,0	0/0:18:18,0	0/1:17:9,8	0/1:18:10,8	0/1:20:14,6	0/1:10:5,5	1/1:26:0,26	0/0:32:32,0	0/1:42:21,21	0/1:19:6,13	1/1:31:0,31	1/1:8:0,8	1/1:16:0,16	1/1:26:0,26	1/1:36:0,36	0/1:4:2,2	1/1:17:0,17	0/0:15:15,0	0/0:13:13,0	0/1:30:16,14	1/1:9:0,9
groupI	4659426	9710_57	C	T	.	PASS	NS=70;AF=0.093	GT:DP:AD	0/1:23:11,12	0/0:32:32,0	0/0:20:20,0	0/0:33:33,0	0/0:19:19,0	0/1:28:18,10	0/0:29:29,0	0/1:36:22,14	0/0:57:57,0	0/0:17:17,0	0/0:25:25,0	0/0:31:31,0	0/1:32:20,12	0/0:32:32,0	0/0:23:23,0	0/1:42:23,19	0/0:29:29,0	0/1:24:15,9	0/0:14:14,0	0/0:37:37,0	0/0:13:13,0	0/0:9:9,0	0/0:26:26,0	0/0:22:22,0	0/0:62:62,0	0/0:30:30,0	0/1:35:10,25	0/1:33:16,17	0/0:44:44,0	0/1:28:16,12	0/0:45:45,0	0/0:11:11,0	0/0:39:39,0	0/0:35:35,0	0/0:41:41,0	0/0:11:11,0	0/0:19:19,0	0/0:17:17,0	0/0:10:10,0	0/0:37:37,0	0/0:7:7,0	0/0:44:44,0	0/0:27:27,0	0/0:20:20,0	0/0:19:19,0	0/0:55:55,0	0/0:29:29,0	0/0:25:25,0	0/0:16:16,0	0/0:26:26,0	0/0:30:30,0	0/0:28:28,0	0/0:40:40,0	0/0:49:49,0	0/0:38:38,0	0/0:23:23,0	0/0:28:28,0	0/1:29:14,15	0/0:33:33,0	0/0:26:26,0	0/0:8:8,0	0/0:29:29,0	0/0:28:28,0	0/0:53:53,0	1/1:9:0,9	0/0:40:40,0	0/0:29:29,0	0/0:34:34,0	0/0:51:51,0	0/1:25:13,12
groupI	4766542	9717_44	T	A	.	PASS	NS=69;AF=0.145	GT:DP:AD	0/0:32:32,0	0/0:53:53,0	0/0:48:48,0	0/1:36:21,15	0/1:18:11,7	0/0:59:59,0	0/1:39:21,18	0/0:38:38,0	0/1:51:29,22	0/1:28:16,12	1/1:57:0,57	0/0:34:34,0	0/0:34:34,0	0/1:43:15,28	0/0:29:29,0	0/0:54:54,0	0/1:41:20,21	0/0:53:53,0	0/1:31:11,20	0/0:60:60,0	0/1:19:12,7	0/0:36:36,0	0/0:35:35,0	0/0:34:34,0	0/0:82:82,0	0/0:19:19,0	0/0:72:72,0	0/0:28:28,0	0/0:49:49,0	0/0:38:38,0	0/0:50:50,0	0/0:17:17,0	0/0:55:55,0	0/0:69:69,0	0/0:65:65,0	0/0:13:13,0	0/0:50:50,0	0/0:21:21,0	0/0:18:18,0	0/0:51:51,0	0/0:26:26,0	0/1:46:26,20	0/0:44:44,0	0/0:26:26,0	0/0:20:20,0	0/0:63:63,0	0/0:44:44,0	0/0:25:25,0	./.:17:.,.	0/0:49:49,0	0/0:44:44,0	0/1:36:11,25	0/1:44:21,23	0/0:35:35,0	0/1:60:38,22	0/1:37:21,16	0/0:43:43,0	0/0:29:29,0	0/0:33:33,0	0/0:39:39,0	0/0:21:21,0	0/1:27:17,10	0/0:32:32,0	0/0:47:47,0	0/0:24:24,0	0/0:39:39,0	0/1:34:18,16	0/0:36:36,0	0/1:55:21,34	0/1:39:23,16
groupI	4778103	9719_52	C	T	.	PASS	NS=69;AF=0.413	GT:DP:AD	0/0:26:26,0	0/1:31:17,14	0/1:47:30,17	0/0:32:32,0	0/0:22:22,0	0/0:33:33,0	0/0:30:30,0	0/1:46:25,21	0/0:67:67,0	1/1:33:0,33	0/1:43:23,20	0/1:32:18,14	0/1:37:17,20	0/1:52:25,27	0/0:26:26,0	0/0:45:45,0	0/0:42:42,0	0/1:25:16,9	0/1:24:13,11	0/1:30:16,14	0/1:14:6,8	0/1:22:11,11	0/1:26:9,17	0/1:41:18,23	0/0:76:76,0	0/1:27:12,15	0/1:65:37,28	0/1:26:12,14	0/1:36:19,17	0/0:30:30,0	1/1:29:0,29	0/1:15:6,9	0/1:62:28,34	0/1:56:34,22	0/1:64:24,40	0/0:20:20,0	1/1:32:0,32	0/0:16:16,0	1/1:16:0,16	0/1:32:16,16	0/0:28:28,0	0/1:29:11,18	0/0:15:15,0	0/1:34:15,19	1/1:29:0,29	1/1:41:0,41	1/1:42:0,42	0/1:38:22,16	./.:27:.,.	1/1:35:0,35	0/0:37:37,0	1/1:40:0,40	0/1:41:26,15	0/0:43:43,0	1/1:36:0,36	1/1:15:0,15	0/0:37:37,0	0/0:16:16,0	0/1:29:18,11	0/1:24:13,11	0/1:14:8,6	0/1:38:26,12	0/1:29:14,15	0/1:61:28,33	0/0:16:16,0	0/1:48:25,23	0/0:25:25,0	0/0:25:25,0	0/1:54:32,22	0/0:41:41,0
groupI	4783535	9722_28	C	G	.	PASS	NS=68;AF=0.051	GT:DP:AD	0/1:20:9,11	0/0:18:18,0	0/0:30:30,0	0/1:39:15,24	0/0:18:18,0	0/0:19:19,0	0/0:25:25,0	./.:0:.,.	0/0:33:33,0	0/0:20:20,0	0/1:39:14,25	0/0:7:7,0	0/0:20:20,0	0/0:26:26,0	0/0:19:19,0	0/0:44:44,0	0/0:29:29,0	0/0:25:25,0	0/0:11:11,0	0/1:19:10,9	0/0:12:12,0	0/1:13:9,4	0/0:25:25,0	0/0:33:33,0	0/0:67:67,0	0/0:11:11,0	0/1:14:5,9	./.:13:.,.	0/0:16:16,0	0/0:20:20,0	0/0:26:26,0	0/0:12:12,0	0/1:32:16,16	0/0:28:28,0	0/0:22:22,0	0/0:15:15,0	0/0:14:14,0	0/0:15:15,0	0/0:13:13,0	0/0:38:38,0	0/0:15:15,0	0/0:27:27,0	0/0:11:11,0	0/0:13:13,0	0/0:18:18,0	0/0:11:11,0	0/0:28:28,0	0/0:13:13,0	0/0:12:12,0	0/0:36:36,0	0/0:30:30,0	0/0:15:15,0	0/0:24:24,0	0/0:42:42,0	0/0:22:22,0	0/0:14:14,0	0/0:22:22,0	0/0:18:18,0	0/0:31:31,0	0/0:27:27,0	0/0:18:18,0	0/0:12:12,0	0/0:24:24,0	0/0:34:34,0	0/0:12:12,0	0/0:21:21,0	0/0:17:17,0	0/0:18:18,0	0/0:23:23,0	0/0:14:14,0
groupI	4797226	9725_24	G	T	.	PASS	NS=70;AF=0.121	GT:DP:AD	0/1:12:4,8	0/0:30:30,0	0/1:27:17,10	0/0:30:30,0	0/1:7:3,4	0/0:16:16,0	1/1:25:0,25	0/1:29:11,18	1/1:36:0,36	1/1:18:0,18	0/1:19:12,7	0/0:11:11,0	0/1:17:9,8	0/1:25:10,15	0/1:17:10,7	0/0:36:36,0	1/1:32:0,32	0/1:10:5,5	0/0:16:16,0	0/0:35:35,0	0/0:19:19,0	0/0:25:25,0	0/0:26:26,0	0/0:24:24,0	0/0:41:41,0	0/0:11:11,0	0/0:27:27,0	0/0:18:18,0	0/0:14:14,0	0/0:23:23,0	0/0:26:26,0	0/0:9:9,0	0/0:41:41,0	0/0:34:34,0	0/0:49:49,0	0/0:21:21,0	0/0:29:29,0	0/0:14:14,0	0/0:3:3,0	0/0:33:33,0	0/0:20:20,0	0/0:28:28,0	0/0:17:17,0	0/0:20:20,0	0/0:18:18,0	0/0:33:33,0	0/0:30:30,0	0/0:15:15,0	0/0:11:11,0	0/0:21:21,0	0/0:27:27,0	0/0:14:14,0	0/0:37:37,0	0/0:27:27,0	0/0:31:31,0	0/0:7:7,0	0/0:23:23,0	0/0:19:19,0	0/0:24:24,0	0/0:30:30,0	0/0:9:9,0	0/0:20:20,0	0/0:20:20,0	0/0:37:37,0	0/0:13:13,0	0/0:25:25,0	0/0:24:24,0	0/0:34:34,0	0/0:27:27,0	0/0:25:25,0
groupI	4928224	9740_35	A	T	.	PASS	NS=69;AF=0.348	GT:DP:AD	0/1:36:16,20	0/0:35:35,0	0/0:29:29,0	0/0:38:38,0	0/0:13:13,0	0/0:35:35,0	0/0:32:32,0	0/0:33:33,0	0/0:61:61,0	0/0:27:27,0	0/0:39:39,0	0/0:25:25,0	0/0:25:25,0	0/1:43:25,18	./.:13:.,.	0/1:49:25,24	0/0:26:26,0	0/0:31:31,0	1/1:30:0,30	0/1:58:25,33	0/1:16:6,10	0/0:28:28,0	0/0:19:19,0	1/1:35:0,35	0/0:56:56,0	0/1:26:16,10	0/1:35:12,23	0/1:30:12,18	0/0:36:36,0	1/1:37:0,37	1/1:37:0,37	0/1:13:6,7	0/0:57:57,0	0/0:60:60,0	0/0:37:37,0	0/0:15:15,0	0/1:34:11,23	0/0:16:16,0	0/0:18:18,0	0/0:15:15,0	0/0:17:17,0	0/0:10:10,0	0/1:16:9,7	0/0:10:10,0	0/0:20:20,0	0/0:24:24,0	0/0:18:18,0	0/0:24:24,0	0/0:17:17,0	0/0:26:26,0	0/0:36:36,0	1/1:16:0,16	1/1:32:0,32	1/1:36:0,36	0/1:18:6,12	0/1:18:10,8	0/1:47:21,26	1/1:16:0,16	1/1:36:0,36	0/1:42:20,22	1/1:12:0,12	1/1:27:0,27	0/1:29:15,14	0/1:40:24,16	1/1:13:0,13	0/1:40:19,21	1/1:21:0,21	0/0:31:31,0	1/1:24:0,24	1/1:20:0,20
groupI	4932076	9743_69	T	A	.	PASS	NS=69;AF=0.065	GT:DP:AD	0/0:28:28,0	0/0:41:41,0	0/0:29:29,0	0/0:40:40,0	0/0:14:14,0	0/0:30:30,0	0/0:34:34,0	0/0:22:22,0	0/0:53:53,0	0/0:20:20,0	0/0:35:35,0	0/0:31:31,0	0/0:41:41,0	0/0:25:25,0	0/0:21:21,0	0/0:50:50,0	0/0:31:31,0	0/0:28:28,0	0/0:30:30,0	0/0:31:31,0	0/0:22:22,0	0/0:37:37,0	0/1:23:17,6	0/0:32:32,0	0/0:64:64,0	0/0:8:8,0	0/1:46:28,18	./.:19:.,.	0/0:46:46,0	0/0:44:44,0	0/0:39:39,0	0/0:9:9,0	0/1:44:26,18	0/0:61:61,0	0/0:48:48,0	0/0:7:7,0	0/1:37:25,12	0/0:19:19,0	0/0:13:13,0	0/1:38:19,19	0/0:23:23,0	0/0:31:31,0	0/0:22:22,0	0/0:20:20,0	0/0:24:24,0	0/0:48:48,0	0/0:32:32,0	0/1:38:24,14	0/1:16:8,8	0/0:30:30,0	0/1:27:13,14	0/0:31:31,0	0/0:31:31,0	0/0:15:15,0	0/0:28:28,0	0/0:26:26,0	0/0:27:27,0	0/0:14:14,0	0/0:28:28,0	0/0:11:11,0	0/0:11:11,0	0/0:23:23,0	0/0:19:19,0	0/0:38:38,0	0/0:10:10,0	0/0:32:32,0	0/0:29:29,0	0/0:25:25,0	0/1:40:16,24	0/0:28:28,0
groupI	5092309	9748_50	C	A	.	PASS	NS=70;AF=0.057	GT:DP:AD	0/0:20:20,0	0/0:38:38,0	0/0:36:36,0	0/0:30:30,0	0/0:13:13,0	0/0:38:38,0	0/0:36:36,0	0/0:22:22,0	0/0:82:82,0	0/0:32:32,0	0/0:29:29,0	0/0:20:20,0	0/0:37:37,0	0/0:41:41,0	0/0:26:26,0	0/0:51:51,0	0/0:26:26,0	0/0:28:28,0	0/0:24:24,0	0/0:42:42,0	0/0:18:18,0	0/1:30:17,13	0/0:20:20,0	0/0:44:44,0	0/0:85:85,0	0/0:13:13,0	0/0:48:48,0	0/0:36:36,0	0/0:23:23,0	0/0:30:30,0	0/0:65:65,0	0/0:5:5,0	0/0:43:43,0	0/0:58:58,0	0/0:41:41,0	0/0:11:11,0	0/0:23:23,0	0/0:18:18,0	0/0:8:8,0	0/0:29:29,0	0/0:16:16,0	0/0:30:30,0	0/0:17:17,0	0/0:21:21,0	0/0:36:36,0	0/0:44:44,0	0/0:30:30,0	0/0:25:25,0	0/0:8:8,0	0/0:30:30,0	0/0:32:32,0	0/1:24:14,10	0/1:31:16,15	0/0:25:25,0	0/0:36:36,0	0/0:13:13,0	0/0:53:53,0	0/1:20:11,9	0/0:29:29,0	0/0:36:36,0	0/0:17:17,0	0/1:36:19,17	0/0:24:24,0	0/0:37:37,0	0/1:9:4,5	0/0:39:39,0	0/0:20:20,0	0/0:46:46,0	1/1:38:0,38	0/0:15:15,0
groupI	5344544	9765_7	A	T	.	PASS	NS=69;AF=0.377	GT:DP:AD	1/1:13:0,13	1/1:25:0,25	1/1:33:0,33	0/1:19:8,11	0/1:5:3,2	0/1:21:6,15	1/1:24:0,24	0/0:16:16,0	0/0:39:39,0	0/1:29:11,18	1/1:47:0,47	0/0:16:16,0	1/1:22:0,22	0/0:33:33,0	0/1:25:8,17	0/0:25:25,0	0/0:21:21,0	0/1:30:10,20	0/1:17:7,10	1/1:27:0,27	0/1:23:11,12	1/1:25:0,25	0/0:9:9,0	0/1:32:15,17	1/1:36:0,36	1/1:14:0,14	0/0:44:44,0	0/0:19:19,0	0/1:23:7,16	1/1:18:0,18	0/0:38:38,0	0/1:23:8,15	1/1:43:0,43	0/1:48:24,24	0/0:38:38,0	0/0:12:12,0	0/0:11:11,0	0/0:19:19,0	0/0:12:12,0	0/0:12:12,0	0/0:17:17,0	0/0:30:30,0	0/0:8:8,0	0/0:17:17,0	0/0:26:26,0	0/0:40:40,0	0/0:15:15,0	0/0:33:33,0	0/0:19:19,0	0/0:18:18,0	0/0:23:23,0	0/1:19:12,7	0/1:39:13,26	0/1:13:7,6	0/0:19:19,0	0/0:19:19,0	0/0:23:23,0	0/1:25:19,6	0/0:17:17,0	0/0:18:18,0	./.:3:.,.	1/1:26:0,26	1/1:18:0,18	0/1:42:23,19	1/1:7:0,7	1/1:44:0,44	0/1:29:14,15	0/1:20:8,12	0/0:43:43,0	0/1:8:3,5
groupI	5458068	9771_89	T	G	.	PASS	NS=67;AF=0.396	GT:DP:AD	0/1:18:9,9	1/1:30:0,30	0/1:18:5,13	0/0:29:29,0	0/1:13:9,4	1/1:21:0,21	0/1:24:7,17	1/1:29:0,29	0/0:49:49,0	0/0:21:21,0	0/1:25:11,14	0/1:17:8,9	0/0:24:24,0	0/1:18:8,10	0/1:11:6,5	1/1:46:0,46	0/0:36:36,0	1/1:26:0,26	0/0:14:14,0	1/1:34:0,34	1/1:13:0,13	0/1:26:16,10	1/1:26:0,26	./.:29:.,.	1/1:56:0,56	0/1:10:7,3	0/1:27:12,15	0/1:24:11,13	1/1:19:0,19	0/0:22:22,0	0/0:30:30,0	./.:12:.,.	0/1:50:19,31	0/1:44:25,19	0/0:39:39,0	0/0:10:10,0	0/1:22:8,14	0/1:6:3,3	0/0:17:17,0	0/1:27:11,16	0/0:19:19,0	0/0:27:27,0	0/1:13:5,8	1/1:28:0,28	0/0:28:28,0	0/1:54:28,26	0/1:28:18,10	0/1:18:12,6	0/1:14:4,10	0/0:23:23,0	0/0:27:27,0	0/1:38:13,25	0/1:26:10,16	0/0:28:28,0	0/1:49:18,31	0/0:16:16,0	0/1:41:16,25	0/0:25:25,0	0/1:17:10,7	0/1:27:11,16	./.:14:.,.	0/0:27:27,0	0/1:23:10,13	0/1:53:25,28	0/0:10:10,0	0/0:34:34,0	0/1:37:22,15	0/0:42:42,0	0/0:48:48,0	0/0:25:25,0
groupI	5473232	9774_49	G	C	.	PASS	NS=68;AF=0.346	GT:DP:AD	0/0:14:14,0	1/1:38:0,38	0/0:17:17,0	0/1:11:6,5	0/0:11:11,0	0/0:22:22,0	0/0:30:30,0	0/1:24:16,8	0/0:40:40,0	0/1:13:5,8	0/1:22:9,13	0/1:28:14,14	0/1:13:8,5	0/0:23:23,0	0/0:24:24,0	0/1:36:15,21	0/1:26:15,11	./.:12:.,.	0/1:11:6,5	0/1:40:26,14	0/1:8:3,5	0/1:14:5,9	0/0:21:21,0	0/1:18:11,7	1/1:57:0,57	0/1:10:5,5	1/1:40:0,40	1/1:23:0,23	1/1:40:0,40	0/1:23:13,10	0/0:29:29,0	0/0:14:14,0	0/0:31:31,0	0/1:22:13,9	0/0:34:34,0	0/0:11:11,0	0/0:25:25,0	0/0:11:11,0	0/0:9:9,0	0/1:39:24,15	0/0:21:21,0	0/0:12:12,0	0/0:21:21,0	0/1:13:9,4	0/0:16:16,0	0/0:31:31,0	0/0:16:16,0	0/1:22:8,14	0/0:11:11,0	0/0:25:25,0	0/0:34:34,0	0/1:21:9,12	0/1:23:17,6	0/1:20:7,13	0/0:20:20,0	0/0:15:15,0	0/1:32:14,18	0/0:10:10,0	0/1:38:23,15	0/1:19:9,10	./.:5:.,.	0/0:32:32,0	0/1:19:6,13	0/1:35:19,16	1/1:12:0,12	1/1:21:0,21	0/1:28:18,10	1/1:28:0,28	0/1:21:12,9	1/1:15:0,15
groupI	5477574	9778_82	C	T	.	PASS	NS=69;AF=0.217	GT:DP:AD	0/0:20:20,0	0/0:38:38,0	0/0:32:32,0	0/0:39:39,0	0/0:19:19,0	0/0:16:16,0	0/0:29:29,0	0/0:38:38,0	0/1:62:32,30	0/1:29:16,13	0/1:33:15,18	./.:19:.,.	0/0:39:39,0	0/0:30:30,0	0/1:22:8,14	0/1:55:24,31	0/0:30:30,0	0/1:35:16,19	0/0:16:16,0	0/0:28:28,0	0/0:17:17,0	0/0:21:21,0	0/0:26:26,0	0/0:33:33,0	0/0:49:49,0	0/1:18:8,10	0/0:57:57,0	0/0:27:27,0	0/0:39:39,0	0/0:27:27,0	0/1:35:20,15	0/0:12:12,0	0/0:47:47,0	0/0:40:40,0	0/1:40:20,20	0/1:15:8,7	0/1:36:18,18	0/1:8:4,4	0/0:17:17,0	0/1:31:14,17	0/1:27:11,16	0/1:20:6,14	1/1:19:0,19	1/1:21:0,21	1/1:23:0,23	1/1:31:0,31	0/1:37:19,18	0/1:23:10,13	0/1:17:8,9	0/1:34:23,11	0/1:55:28,27	0/0:16:16,0	0/0:54:54,0	0/0:32:32,0	0/0:27:27,0	0/1:20:7,13	0/0:44:44,0	0/0:20:20,0	0/0:28:28,0	0/0:26:26,0	0/0:13:13,0	0/0:19:19,0	0/0:34:34,0	0/1:46:26,20	0/0:7:7,0	0/0:33:33,0	0/0:35:35,0	0/0:41:41,0	0/0:47:47,0	0/0:20:20,0
groupI	5487776	9780_24	G	A	.	PASS	NS=69;AF=0.094	GT:DP:AD	0/0:17:17,0	0/0:39:39,0	0/0:34:34,0	0/0:34:34,0	0/0:20:20,0	0/0:39:39,0	0/0:41:41,0	0/0:47:47,0	0/0:68:68,0	0/0:38:38,0	0/0:36:36,0	0/0:39:39,0	0/0:35:35,0	0/0:40:40,0	0/0:45:45,0	0/0:50:50,0	0/0:32:32,0	0/0:32:32,0	0/0:27:27,0	0/0:47:47,0	0/0:17:17,0	0/0:28:28,0	0/0:25:25,0	0/0:42:42,0	0/0:71:71,0	0/0:14:14,0	0/0:60:60,0	0/0:45:45,0	0/0:28:28,0	0/0:34:34,0	0/0:55:55,0	0/0:26:26,0	0/0:81:81,0	0/0:61:61,0	0/1:39:23,16	0/1:24:11,13	0/0:24:24,0	./.:7:.,.	1/1:14:0,14	0/1:27:11,16	0/1:34:18,16	0/0:32:32,0	0/0:21:21,0	0/1:25:17,8	0/0:19:19,0	0/0:47:47,0	0/1:32:22,10	0/1:25:12,13	0/0:20:20,0	0/1:38:25,13	1/1:33:0,33	0/0:27:27,0	0/0:27:27,0	0/0:33:33,0	0/0:38:38,0	0/0:23:23,0	0/0:44:44,0	0/0:32:32,0	0/0:25:25,0	0/0:24:24,0	0/0:15:15,0	0/0:20:20,0	0/0:25:25,0	0/0:50:50,0	0/0:9:9,0	0/0:47:47,0	0/1:28:18,10	0/0:45:45,0	0/0:28:28,0	0/0:32:32,0
groupI	5497824	9782_47	C	T	.	PASS	NS=69;AF=0.109	GT:DP:AD	0/0:37:37,0	0/0:16:16,0	0/0:28:28,0	0/0:37:37,0	0/0:5:5,0	0/0:32:32,0	0/0:27:27,0	0/0:28:28,0	0/0:25:25,0	0/0:22:22,0	0/0:21:21,0	0/0:20:20,0	0/0:28:28,0	0/0:27:27,0	0/0:24:24,0	0/0:40:40,0	0/0:34:34,0	0/0:20:20,0	0/0:22:22,0	0/0:39:39,0	0/0:10:10,0	0/0:22:22,0	0/0:30:30,0	0/0:20:20,0	0/0:74:74,0	0/0:15:15,0	0/0:36:36,0	0/0:17:17,0	0/0:29:29,0	0/0:28:28,0	0/0:44:44,0	0/0:9:9,0	0/0:24:24,0	0/0:43:43,0	0/0:64:64,0	0/1:30:18,12	0/0:28:28,0	0/0:8:8,0	1/1:19:0,19	0/1:32:10,22	0/1:30:12,18	1/1:14:0,14	1/1:22:0,22	0/0:6:6,0	0/0:19:19,0	0/1:53:21,32	0/0:39:39,0	0/0:29:29,0	0/0:9:9,0	0/1:36:14,22	0/0:29:29,0	0/0:27:27,0	0/1:51:25,26	0/0:31:31,0	0/0:44:44,0	0/0:20:20,0	0/0:46:46,0	0/0:29:29,0	0/1:18:9,9	0/0:19:19,0	0/0:20:20,0	0/0:32:32,0	0/0:34:34,0	0/0:43:43,0	0/0:25:25,0	0/0:62:62,0	0/0:45:45,0	./.:0:.,.	0/0:47:47,0	1/1:13:0,13
groupI	5518203	9791_68	T	C	.	PASS	NS=70;AF=0.236	GT:DP:AD	0/1:14:7,7	0/0:32:32,0	0/0:26:26,0	0/0:27:27,0	0/0:25:25,0	0/0:32:32,0	0/0:45:45,0	0/1:15:8,7	0/0:56:56,0	0/0:29:29,0	0/0:37:37,0	0/1:12:7,5	0/1:17:8,9	0/1:22:15,7	0/1:11:4,7	0/0:52:52,0	0/0:44:44,0	0/1:24:8,16	0/0:18:18,0	0/0:24:24,0	0/1:26:18,8	1/1:28:0,28	0/1:9:4,5	1/1:44:0,44	0/0:82:82,0	0/0:20:20,0	0/1:24:7,17	0/1:9:3,6	0/1:23:12,11	0/1:10:7,3	0/0:37:37,0	0/0:21:21,0	0/1:23:9,14	0/0:43:43,0	0/0:40:40,0	0/1:9:4,5	0/0:21:21,0	0/1:10:4,6	0/1:14:4,10	0/1:14:6,8	0/0:17:17,0	0/0:35:35,0	0/1:12:7,5	0/0:33:33,0	0/0:28:28,0	0/0:63:63,0	0/0:43:43,0	0/1:21:12,9	0/0:25:25,0	0/0:27:27,0	0/1:13:6,7	0/0:12:12,0	0/1:39:20,19	0/1:23:11,12	0/0:38:38,0	0/0:25:25,0	0/1:39:20,19	0/0:33:33,0	0/0:35:35,0	0/0:29:29,0	0/0:15:15,0	0/1:28:20,8	0/1:38:22,16	0/0:62:62,0	0/0:13:13,0	0/0:44:44,0	1/1:28:0,28	0/1:22:10,12	0/0:57:57,0	0/0:13:13,0
groupI	5545729	9796_26	G	A	.	PASS	NS=70;AF=0.100	GT:DP:AD	0/0:28:28,0	0/0:32:32,0	0/0:33:33,0	0/0:23:23,0	0/0:16:16,0	0/0:27:27,0	0/0:23:23,0	0/0:37:37,0	0/0:80:80,0	0/0:26:26,0	0/0:29:29,0	0/0:22:22,0	0/0:34:34,0	0/0:33:33,0	0/0:26:26,0	0/0:75:75,0	0/0:45:45,0	0/0:37:37,0	0/0:17:17,0	0/0:34:34,0	0/0:18:18,0	0/0:35:35,0	0/1:22:10,12	0/0:35:35,0	0/0:66:66,0	0/0:20:20,0	0/0:51:51,0	0/0:24:24,0	0/0:44:44,0	0/0:31:31,0	0/1:39:18,21	0/0:14:14,0	0/0:57:57,0	0/0:53:53,0	0/1:37:29,8	0/1:16:9,7	0/0:28:28,0	0/0:26:26,0	0/0:17:17,0	0/0:35:35,0	0/0:33:33,0	0/0:29:29,0	0/0:32:32,0	0/0:29:29,0	0/0:20:20,0	0/0:50:50,0	0/0:30:30,0	0/0:30:30,0	0/1:13:8,5	0/0:39:39,0	0/0:30:30,0	0/0:27:27,0	0/0:33:33,0	0/1:37:20,17	0/0:45:45,0	0/0:23:23,0	0/1:37:20,17	0/0:34:34,0	0/1:29:16,13	0/0:22:22,0	0/0:13:13,0	0/0:19:19,0	1/1:40:0,40	0/1:41:18,23	0/0:4:4,0	0/0:44:44,0	0/1:33:19,14	1/1:31:0,31	0/0:45:45,0	0/0:22:22,0
groupI	5575779	9802_66	A	T	.	PASS	NS=70;AF=0.136	GT:DP:AD	0/0:21:21,0	0/0:29:29,0	0/0:37:37,0	0/0:45:45,0	0/0:15:15,0	0/0:28:28,0	0/0:22:22,0	0/0:35:35,0	0/0:52:52,0	0/0:24:24,0	0/0:46:46,0	0/0:26:26,0	0/0:30:30,0	0/0:35:35,0	0/0:26:26,0	0/0:47:47,0	0/0:32:32,0	0/0:23:23,0	0/0:21:21,0	0/0:41:41,0	0/0:18:18,0	0/0:27:27,0	0/0:33:33,0	0/0:26:26,0	0/0:72:72,0	0/0:22:22,0	0/1:51:22,29	0/1:13:7,6	0/1:31:18,13	0/0:21:21,0	0/1:39:16,23	0/0:13:13,0	0/1:50:20,30	1/1:46:0,46	0/1:46:21,25	0/0:9:9,0	0/0:18:18,0	0/0:18:18,0	0/0:25:25,0	0/1:43:25,18	0/1:20:9,11	0/0:28:28,0	0/1:14:9,5	0/0:29:29,0	0/0:19:19,0	0/0:52:52,0	0/1:31:19,12	0/0:31:31,0	0/0:11:11,0	0/0:24:24,0	0/0:45:45,0	0/1:23:10,13	0/1:34:16,18	0/1:33:22,11	0/0:35:35,0	0/1:15:10,5	0/0:31:31,0	0/1:31:15,16	0/1:24:13,11	0/0:27:27,0	0/0:6:6,0	0/0:30:30,0	0/0:30:30,0	0/0:42:42,0	0/0:10:10,0	0/0:44:44,0	0/0:48:48,0	0/1:29:12,17	0/0:49:49,0	0/0:23:23,0
groupI	5696724	9813_47	G	A	.	PASS	NS=69;AF=0.123	GT:DP:AD	0/0:32:32,0	0/0:30:30,0	0/1:40:18,22	0/1:38:17,21	0/0:14:14,0	0/0:31:31,0	0/0:40:40,0	1/1:41:0,41	0/1:55:26,29	0/1:26:16,10	1/1:50:0,50	0/0:28:28,0	0/1:30:15,15	0/0:38:38,0	0/1:28:13,15	0/1:52:25,27	0/0:31:31,0	1/1:23:0,23	0/0:28:28,0	0/0:37:37,0	0/0:16:16,0	0/0:25:25,0	0/0:21:21,0	0/0:33:33,0	0/0:73:73,0	0/0:13:13,0	0/0:62:62,0	0/0:26:26,0	0/0:54:54,0	0/0:31:31,0	0/0:54:54,0	0/0:12:12,0	0/0:54:54,0	0/0:54:54,0	0/0:60:60,0	0/0:9:9,0	0/0:21:21,0	0/0:13:13,0	./.:10:.,.	0/0:39:39,0	0/0:20:20,0	0/0:34:34,0	0/1:18:10,8	0/0:26:26,0	0/0:29:29,0	0/0:40:40,0	0/0:29:29,0	0/0:31:31,0	0/0:17:17,0	0/1:28:14,14	0/1:42:25,17	0/0:44:44,0	0/0:48:48,0	0/0:35:35,0	0/0:43:43,0	0/0:24:24,0	0/0:51:51,0	0/0:29:29,0	0/0:39:39,0	0/0:47:47,0	0/0:17:17,0	0/0:22:22,0	0/0:28:28,0	0/0:75:75,0	0/0:13:13,0	0/1:35:21,14	0/0:35:35,0	0/0:32:32,0	0/0:49:49,0	0/0:23:23,0
groupI	5701593	9815_68	T	C	.	PASS	NS=69;AF=0.232	GT:DP:AD	0/0:20:20,0	1/1:15:0,15	0/1:16:10,6	1/1:30:0,30	1/1:14:0,14	0/0:19:19,0	1/1:26:0,26	0/1:25:11,14	0/1:33:23,10	1/1:14:0,14	1/1:42:0,42	0/1:7:4,3	1/1:24:0,24	0/1:25:6,19	1/1:15:0,15	1/1:23:0,23	0/0:26:26,0	1/1:10:0,10	0/0:9:9,0	0/0:32:32,0	0/0:18:18,0	0/0:21:21,0	0/0:22:22,0	0/0:22:22,0	0/0:38:38,0	0/0:10:10,0	0/0:27:27,0	0/0:20:20,0	0/0:24:24,0	0/0:13:13,0	0/0:25:25,0	0/0:5:5,0	0/0:32:32,0	0/0:25:25,0	0/0:37:37,0	0/0:6:6,0	0/0:18:18,0	./.:10:.,.	0/1:14:5,9	0/0:28:28,0	0/0:25:25,0	0/0:17:17,0	0/0:9:9,0	0/0:8:8,0	0/1:17:11,6	0/0:26:26,0	0/0:24:24,0	0/0:17:17,0	0/0:7:7,0	0/0:24:24,0	0/0:22:22,0	0/0:22:22,0	0/1:38:21,17	0/0:17:17,0	0/1:33:16,17	0/0:12:12,0	0/0:29:29,0	0/0:21:21,0	0/0:21:21,0	0/0:21:21,0	0/0:6:6,0	0/0:24:24,0	0/0:21:21,0	0/1:34:15,19	0/1:9:4,5	0/0:29:29,0	0/0:23:23,0	0/0:25:25,0	0/0:36:36,0	0/1:15:4,11
groupI	5737182	9819_28	T	C	.	PASS	NS=69;AF=0.138	GT:DP:AD	0/0:19:19,0	0/0:27:27,0	0/0:25:25,0	0/0:37:37,0	0/0:15:15,0	0/0:31:31,0	0/0:28:28,0	0/0:39:39,0	0/0:60:60,0	0/0:21:21,0	0/0:42:42,0	0/0:25:25,0	0/0:32:32,0	0/0:23:23,0	0/0:15:15,0	0/0:45:45,0	0/0:43:43,0	0/0:34:34,0	0/0:25:25,0	0/0:44:44,0	0/0:14:14,0	0/0:34:34,0	0/0:21:21,0	0/0:25:25,0	0/0:82:82,0	0/0:18:18,0	0/0:49:49,0	0/0:21:21,0	0/0:31:31,0	0/0:30:30,0	0/0:37:37,0	0/0:18:18,0	0/0:48:48,0	0/0:49:49,0	0/0:23:23,0	1/1:12:0,12	./.:18:.,.	0/0:19:19,0	1/1:16:0,16	0/1:30:21,9	0/0:18:18,0	0/1:37:14,23	0/1:20:8,12	0/1:18:10,8	0/1:28:16,12	0/0:48:48,0	0/0:32:32,0	0/1:19:10,9	0/1:13:6,7	1/1:37:0,37	1/1:29:0,29	0/0:28:28,0	0/1:38:20,18	0/0:24:24,0	0/1:34:18,16	0/0:30:30,0	0/0:35:35,0	0/0:39:39,0	0/0:17:17,0	0/0:24:24,0	0/1:10:4,6	0/0:21:21,0	0/0:23:23,0	0/1:49:24,25	0/0:14:14,0	0/0:42:42,0	0/0:42:42,0	0/0:48:48,0	0/0:55:55,0	0/0:34:34,0
groupI	5743755	9823_8	G	A	.	PASS	NS=61;AF=0.475	GT:DP:AD	1/1:9:0,9	0/1:9:5,4	1/1:11:0,11	0/1:7:3,4	0/1:5:2,3	0/1:11:4,7	1/1:6:0,6	0/0:12:12,0	0/1:23:8,15	0/0:3:3,0	./.:6:.,.	1/1:10:0,10	1/1:3:0,3	./.:7:.,.	0/1:10:3,7	0/1:18:6,12	1/1:3:0,3	1/1:4:0,4	0/0:9:9,0	0/1:6:3,3	0/0:3:3,0	1/1:8:0,8	./.:8:.,.	0/1:13:6,7	1/1:23:0,23	./.:7:.,.	0/1:25:10,15	0/1:9:5,4	1/1:15:0,15	0/0:13:13,0	0/0:8:8,0	1/1:4:0,4	1/1:20:0,20	0/1:11:7,4	1/1:25:0,25	0/0:4:4,0	0/0:5:5,0	./.:6:.,.	./.:0:.,.	0/1:11:6,5	./.:6:.,.	0/0:8:8,0	0/0:8:8,0	0/0:5:5,0	1/1:9:0,9	0/1:32:19,13	1/1:9:0,9	0/1:8:3,5	0/0:5:5,0	0/0:10:10,0	0/0:5:5,0	1/1:9:0,9	0/1:15:9,6	./.:20:.,.	0/0:7:7,0	0/1:8:5,3	0/0:6:6,0	0/1:10:7,3	0/0:9:9,0	0/1:16:6,10	./.:3:.,.	1/1:18:0,18	0/1:9:4,5	0/0:31:31,0	0/1:11:6,5	0/0:14:14,0	0/0:14:14,0	1/1:9:0,9	0/0:12:12,0	0/1:11:7,4
groupI	5831030	9836_50	G	A	.	PASS	NS=68;AF=0.449	GT:DP:AD	0/0:21:21,0	0/0:24:24,0	0/1:19:13,6	0/1:33:17,16	0/1:11:7,4	0/1:21:10,11	0/0:3:3,0	0/0:28:28,0	0/0:42:42,0	0/1:17:10,7	1/1:26:0,26	0/1:17:6,11	0/1:18:8,10	0/1:15:8,7	1/1:14:0,14	0/1:26:10,16	0/0:24:24,0	0/1:24:8,16	0/0:14:14,0	0/1:34:15,19	0/1:16:10,6	0/0:11:11,0	0/0:22:22,0	0/1:19:9,10	1/1:52:0,52	0/1:15:10,5	0/1:18:11,7	0/1:18:13,5	0/0:39:39,0	1/1:23:0,23	0/0:36:36,0	0/0:9:9,0	1/1:39:0,39	0/1:23:15,8	1/1:29:0,29	./.:4:.,.	1/1:14:0,14	0/1:13:5,8	0/1:22:16,6	0/0:20:20,0	1/1:12:0,12	0/0:25:25,0	0/0:7:7,0	0/0:12:12,0	0/0:12:12,0	0/1:24:12,12	0/1:19:11,8	0/1:16:6,10	0/0:13:13,0	0/1:15:5,10	0/1:22:12,10	0/0:9:9,0	./.:6:.,.	0/1:23:11,12	0/1:19:12,7	0/1:9:4,5	1/1:31:0,31	0/1:22:14,8	1/1:21:0,21	0/1:29:15,14	0/1:15:6,9	0/1:15:7,8	1/1:23:0,23	0/1:44:18,26	1/1:12:0,12	0/0:29:29,0	0/1:8:3,5	0/1:31:18,13	0/1:25:9,16	1/1:20:0,20
groupI	5837095	9845_16	C	T	.	PASS	NS=67;AF=0.082	GT:DP:AD	0/1:10:3,7	0/0:18:18,0	0/0:14:14,0	0/1:17:12,5	./.:8:.,.	0/0:5:5,0	0/0:19:19,0	0/1:13:5,8	0/0:25:25,0	0/1:16:8,8	0/0:24:24,0	./.:4:.,.	0/0:16:16,0	0/0:16:16,0	0/0:11:11,0	0/0:26:26,0	0/1:27:21,6	0/1:13:8,5	0/0:9:9,0	0/0:19:19,0	0/0:3:3,0	0/0:7:7,0	0/0:12:12,0	0/0:15:15,0	0/0:16:16,0	0/0:12:12,0	0/0:14:14,0	0/0:6:6,0	0/1:12:4,8	0/0:6:6,0	0/0:27:27,0	0/0:3:3,0	0/0:38:38,0	0/0:22:22,0	0/0:31:31,0	0/0:8:8,0	0/0:16:16,0	0/0:7:7,0	0/0:7:7,0	0/0:14:14,0	0/0:16:16,0	0/1:13:7,6	0/0:9:9,0	0/1:7:4,3	0/0:11:11,0	0/0:5:5,0	0/0:11:11,0	0/0:5:5,0	0/0:7:7,0	0/0:15:15,0	0/0:16:16,0	0/0:10:10,0	0/0:19:19,0	0/0:15:15,0	0/0:17:17,0	0/0:8:8,0	0/0:29:29,0	0/0:7:7,0	0/0:15:15,0	0/0:11:11,0	./.:0:.,.	0/1:13:8,5	0/0:15:15,0	0/0:24:24,0	0/0:12:12,0	0/0:21:21,0	0/1:7:4,3	0/0:18:18,0	0/0:6:6,0	0/0:12:12,0
groupI	5895686	9849_34	C	A	.	PASS	NS=70;AF=0.343	GT:DP:AD	0/0:23:23,0	0/0:31:31,0	0/1:40:28,12	0/0:40:40,0	0/0:17:17,0	0/0:26:26,0	1/1:35:0,35	0/0:52:52,0	0/0:47:47,0	0/1:24:13,11	0/0:35:35,0	0/0:29:29,0	0/0:29:29,0	0/1:32:21,11	0/1:26:10,16	0/1:55:28,27	0/0:35:35,0	0/0:25:25,0	0/1:28:13,15	0/0:29:29,0	1/1:11:0,11	0/0:28:28,0	0/1:30:23,7	0/1:45:29,16	1/1:67:0,67	0/0:20:20,0	0/0:50:50,0	0/0:23:23,0	0/1:35:21,14	0/1:21:12,9	0/1:45:28,17	0/0:6:6,0	0/1:62:29,33	0/0:31:31,0	1/1:66:0,66	0/1:11:3,8	0/0:36:36,0	0/0:23:23,0	1/1:15:0,15	0/1:50:24,26	1/1:23:0,23	0/1:24:12,12	0/0:25:25,0	1/1:20:0,20	1/1:26:0,26	0/1:34:18,16	0/0:34:34,0	0/0:19:19,0	0/1:11:6,5	0/1:45:20,25	0/1:24:9,15	0/0:14:14,0	1/1:39:0,39	0/0:31:31,0	1/1:34:0,34	0/0:18:18,0	0/0:39:39,0	0/1:14:8,6	0/0:30:30,0	0/1:25:8,17	0/0:15:15,0	0/0:29:29,0	0/1:34:20,14	1/1:36:0,36	0/1:11:6,5	0/1:48:20,28	0/0:22:22,0	0/0:22:22,0	0/0:37:37,0	1/1:23:0,23
groupI	5903566	9854_27	A	G	.	PASS	NS=69;AF=0.138	GT:DP:AD	0/0:19:19,0	0/0:17:17,0	0/0:13:13,0	0/0:26:26,0	0/0:20:20,0	0/0:14:14,0	0/0:32:32,0	0/0:25:25,0	0/0:36:36,0	0/0:17:17,0	0/0:37:37,0	0/0:23:23,0	0/0:24:24,0	0/0:25:25,0	0/0:16:16,0	0/0:45:45,0	0/0:30:30,0	0/0:24:24,0	./.:19:.,.	1/1:40:0,40	0/0:23:23,0	0/1:26:17,9	0/0:14:14,0	1/1:26:0,26	0/0:57:57,0	0/1:15:7,8	0/1:29:13,16	0/1:14:7,7	0/0:31:31,0	0/0:23:23,0	0/1:44:27,17	0/0:9:9,0	0/1:43:19,24	0/0:45:45,0	0/0:36:36,0	0/0:14:14,0	0/0:20:20,0	0/0:14:14,0	0/0:10:10,0	0/0:22:22,0	0/0:15:15,0	0/0:21:21,0	0/0:15:15,0	0/0:24:24,0	0/0:26:26,0	0/0:54:54,0	0/0:20:20,0	0/0:28:28,0	0/0:22:22,0	0/0:24:24,0	0/0:18:18,0	0/1:32:16,16	0/0:24:24,0	0/1:19:8,11	0/1:32:16,16	0/1:19:13,6	0/0:41:41,0	0/1:13:7,6	0/0:19:19,0	0/1:23:12,11	0/0:22:22,0	0/0:30:30,0	0/1:31:17,14	0/1:39:27,12	0/0:11:11,0	0/0:34:34,0	0/1:31:10,21	0/0:22:22,0	0/0:41:41,0	0/0:10:10,0
groupI	5989694	9864_18	G	C	.	PASS	NS=70;AF=0.250	GT:DP:AD	0/0:31:31,0	0/0:19:19,0	0/0:44:44,0	0/0:19:19,0	0/0:14:14,0	0/1:34:16,18	0/0:37:37,0	0/0:30:30,0	0/0:43:43,0	0/0:19:19,0	0/0:23:23,0	0/0:29:29,0	0/0:23:23,0	0/1:29:17,12	0/0:23:23,0	0/0:53:53,0	0/1:35:16,19	0/0:21:21,0	1/1:29:0,29	0/0:50:50,0	0/0:9:9,0	0/0:25:25,0	0/0:24:24,0	0/1:19:13,6	0/0:71:71,0	0/1:15:9,6	0/0:39:39,0	0/0:20:20,0	1/1:34:0,34	0/0:27:27,0	1/1:35:0,35	0/0:13:13,0	0/0:29:29,0	0/0:41:41,0	0/1:34:17,17	0/1:17:11,6	0/1:26:10,16	0/0:16:16,0	0/1:13:6,7	0/1:25:9,16	0/0:24:24,0	0/0:22:22,0	0/1:19:7,12	0/1:22:14,8	0/0:22:22,0	0/0:46:46,0	1/1:26:0,26	0/1:26:13,13	0/0:15:15,0	0/1:27:14,13	0/1:24:12,12	0/0:12:12,0	0/1:30:13,17	0/0:18:18,0	0/0:26:26,0	0/1:23:8,15	0/0:49:49,0	0/1:21:10,11	0/0:33:33,0	0/1:44:17,27	0/1:7:3,4	0/0:27:27,0	1/1:33:0,33	0/1:43:25,18	0/0:10:10,0	0/1:46:22,24	0/0:14:14,0	0/0:25:25,0	0/1:32:22,10	1/1:19:0,19
groupI	6070862	9866_34	C	T	.	PASS	NS=69;AF=0.391	GT:DP:AD	0/1:37:17,20	0/0:49:49,0	0/0:40:40,0	0/0:39:39,0	0/0:30:30,0	0/1:46:22,24	0/1:51:26,25	0/0:43:43,0	0/0:59:59,0	0/1:40:23,17	0/1:44:27,17	0/1:43:12,31	0/1:45:15,30	0/1:52:30,22	0/1:29:15,14	0/0:73:73,0	0/1:59:28,31	0/1:46:21,25	0/0:34:34,0	0/1:51:20,31	0/1:27:13,14	0/0:36:36,0	1/1:44:0,44	0/0:34:34,0	0/0:84:84,0	0/0:33:33,0	0/0:54:54,0	0/0:21:21,0	0/1:50:28,22	1/1:36:0,36	0/1:60:31,29	1/1:17:0,17	0/1:54:26,28	0/1:55:20,35	1/1:53:0,53	1/1:17:0,17	0/1:26:11,15	0/1:18:9,9	1/1:15:0,15	1/1:53:0,53	0/0:25:25,0	0/1:38:25,13	1/1:22:0,22	0/1:35:12,23	0/1:23:12,11	0/1:50:26,24	0/1:32:19,13	1/1:41:0,41	./.:9:.,.	1/1:51:0,51	1/1:54:0,54	0/0:24:24,0	0/0:49:49,0	0/1:36:19,17	0/0:55:55,0	0/0:34:34,0	0/0:47:47,0	0/1:34:18,16	0/1:35:19,16	0/1:36:21,15	0/0:7:7,0	0/0:41:41,0	0/0:41:41,0	0/0:64:64,0	0/0:10:10,0	0/0:53:53,0	1/1:27:0,27	0/0:35:35,0	0/1:43:20,23	0/1:36:24,12
groupI	6084720	9869_46	T	G	.	PASS	NS=70;AF=0.086	GT:DP:AD	0/0:6:6,0	0/0:17:17,0	0/0:17:17,0	0/0:16:16,0	0/0:10:10,0	0/0:10:10,0	0/1:16:8,8	0/0:21:21,0	0/0:27:27,0	0/0:5:5,0	0/0:19:19,0	0/0:13:13,0	0/0:27:27,0	0/0:9:9,0	0/0:10:10,0	0/0:33:33,0	0/0:19:19,0	0/0:18:18,0	0/0:7:7,0	0/0:18:18,0	0/0:8:8,0	0/1:9:6,3	0/0:13:13,0	0/0:18:18,0	0/0:35:35,0	0/1:16:11,5	0/1:13:8,5	0/1:5:2,3	0/0:21:21,0	0/0:27:27,0	0/0:25:25,0	0/1:7:4,3	0/0:37:37,0	0/0:23:23,0	0/0:27:27,0	0/0:5:5,0	0/0:15:15,0	0/0:6:6,0	0/0:9:9,0	0/0:28:28,0	0/0:14:14,0	0/0:11:11,0	0/0:9:9,0	0/0:11:11,0	0/0:10:10,0	0/0:31:31,0	0/0:20:20,0	0/0:27:27,0	0/0:6:6,0	0/0:8:8,0	0/0:12:12,0	0/0:17:17,0	0/0:31:31,0	0/0:16:16,0	0/0:23:23,0	0/0:12:12,0	0/1:21:11,10	0/0:16:16,0	1/1:7:0,7	0/0:15:15,0	0/0:5:5,0	0/1:18:8,10	0/0:14:14,0	0/0:9:9,0	0/1:8:5,3	0/0:11:11,0	0/0:12:12,0	0/0:24:24,0	0/1:20:8,12	0/0:19:19,0
groupI	6097863	9870_50	G	A	.	PASS	NS=69;AF=0.239	GT:DP:AD	0/0:19:19,0	0/0:28:28,0	0/1:24:10,14	0/0:28:28,0	0/0:21:21,0	0/0:20:20,0	0/0:32:32,0	1/1:30:0,30	0/0:43:43,0	0/0:21:21,0	0/0:35:35,0	0/1:16:12,4	0/0:23:23,0	1/1:23:0,23	0/0:26:26,0	0/0:46:46,0	0/0:43:43,0	0/1:32:14,18	0/0:10:10,0	0/0:35:35,0	0/1:14:8,6	0/1:15:7,8	0/1:28:14,14	0/0:35:35,0	0/0:65:65,0	0/1:22:10,12	0/1:27:12,15	0/1:29:11,18	0/0:30:30,0	0/1:23:13,10	0/1:33:14,19	0/1:12:8,4	0/0:37:37,0	0/0:47:47,0	0/0:33:33,0	0/1:8:4,4	0/1:24:14,10	./.:7:.,.	0/0:12:12,0	0/0:25:25,0	0/0:18:18,0	0/1:20:10,10	0/1:19:12,7	0/1:21:13,8	0/1:20:8,12	0/1:17:9,8	0/0:27:27,0	0/0:22:22,0	0/1:22:10,12	0/1:33:10,23	1/1:33:0,33	0/0:17:17,0	0/1:36:11,25	0/0:21:21,0	0/0:17:17,0	0/1:11:7,4	0/0:32:32,0	0/0:18:18,0	1/1:34:0,34	0/0:22:22,0	0/0:17:17,0	0/0:19:19,0	0/0:26:26,0	0/0:29:29,0	0/0:10:10,0	0/1:34:20,14	0/0:9:9,0	0/0:22:22,0	0/0:17:17,0	0/1:9:3,6
groupI	6116649	9874_82	T	A	.	PASS	NS=70;AF=0.321	GT:DP:AD	0/1:29:16,13	0/0:38:38,0	0/1:27:16,11	0/0:26:26,0	0/0:9:9,0	0/0:30:30,0	0/0:30:30,0	0/1:33:20,13	0/0:46:46,0	0/0:19:19,0	0/0:44:44,0	0/0:10:10,0	0/0:18:18,0	0/0:31:31,0	0/0:21:21,0	0/0:29:29,0	0/0:28:28,0	0/1:25:10,15	0/1:23:11,12	0/1:39:16,23	1/1:13:0,13	1/1:36:0,36	1/1:24:0,24	0/1:40:22,18	0/0:65:65,0	0/1:19:7,12	1/1:22:0,22	1/1:18:0,18	0/1:36:21,15	0/1:32:16,16	0/1:26:14,12	0/1:12:6,6	0/0:45:45,0	0/1:54:32,22	0/0:49:49,0	0/0:8:8,0	0/0:20:20,0	0/0:16:16,0	0/1:12:6,6	0/0:29:29,0	0/0:16:16,0	0/0:23:23,0	0/1:16:5,11	0/0:20:20,0	0/0:19:19,0	0/0:12:12,0	0/0:21:21,0	0/0:23:23,0	0/0:5:5,0	0/0:20:20,0	0/0:26:26,0	0/1:10:6,4	0/1:22:12,10	0/0:34:34,0	1/1:22:0,22	0/0:10:10,0	1/1:37:0,37	1/1:15:0,15	0/0:27:27,0	0/0:26:26,0	1/1:18:0,18	1/1:28:0,28	1/1:44:0,44	1/1:44:0,44	0/0:3:3,0	0/0:46:46,0	0/1:19:8,11	0/1:25:19,6	1/1:26:0,26	0/0:16:16,0
groupI	6122289	9876_32	C	G	.	PASS	NS=69;AF=0.203	GT:DP:AD	0/0:11:11,0	0/1:18:11,7	0/1:13:8,5	1/1:23:0,23	./.:8:.,.	0/1:21:15,6	1/1:24:0,24	0/1:23:16,7	1/1:34:0,34	1/1:22:0,22	1/1:18:0,18	0/0:14:14,0	0/1:23:17,6	0/1:18:7,11	0/0:22:22,0	0/1:29:17,12	0/1:27:12,15	0/0:31:31,0	0/0:10:10,0	0/0:18:18,0	0/0:12:12,0	0/0:27:27,0	0/0:21:21,0	0/0:29:29,0	0/0:56:56,0	0/1:11:7,4	0/0:25:25,0	0/0:12:12,0	0/0:17:17,0	0/0:21:21,0	0/0:37:37,0	0/0:16:16,0	0/0:34:34,0	0/0:38:38,0	0/0:30:30,0	0/1:13:6,7	0/0:18:18,0	0/1:14:10,4	0/1:14:5,9	0/0:36:36,0	0/0:8:8,0	0/0:21:21,0	0/0:4:4,0	0/1:29:17,12	0/1:21:12,9	0/1:14:6,8	0/0:12:12,0	0/0:19:19,0	0/1:13:9,4	1/1:21:0,21	0/0:19:19,0	0/0:9:9,0	0/0:25:25,0	0/0:14:14,0	0/0:14:14,0	0/0:10:10,0	0/0:27:27,0	0/0:24:24,0	0/0:19:19,0	0/0:12:12,0	0/0:16:16,0	0/0:16:16,0	0/0:13:13,0	0/0:21:21,0	0/0:9:9,0	0/0:22:22,0	0/0:12:12,0	0/0:14:14,0	0/0:24:24,0	0/0:16:16,0
groupI	6196245	9885_24	C	A	.	PASS	NS=68;AF=0.051	GT:DP:AD	0/0:13:13,0	0/0:19:19,0	0/1:21:15,6	0/0:27:27,0	0/0:9:9,0	0/0:22:22,0	0/0:34:34,0	0/0:22:22,0	0/0:39:39,0	0/0:22:22,0	0/0:30:30,0	0/0:20:20,0	0/0:18:18,0	0/0:20:20,0	0/0:23:23,0	0/0:23:23,0	0/0:19:19,0	0/0:20:20,0	0/0:9:9,0	0/0:21:21,0	0/1:12:4,8	0/0:23:23,0	0/0:11:11,0	0/0:33:33,0	0/0:32:32,0	0/0:24:24,0	0/0:25:25,0	0/0:17:17,0	0/0:23:23,0	0/0:18:18,0	0/0:39:39,0	./.:5:.,.	0/0:27:27,0	0/0:25:25,0	0/0:32:32,0	0/0:19:19,0	0/1:13:8,5	0/1:12:5,7	0/1:10:5,5	0/0:28:28,0	0/0:15:15,0	0/0:15:15,0	0/1:13:4,9	0/0:12:12,0	./.:12:.,.	0/0:36:36,0	0/0:18:18,0	0/0:26:26,0	0/0:8:8,0	0/0:23:23,0	0/0:9:9,0	0/0:30:30,0	0/0:32:32,0	0/0:19:19,0	0/0:24:24,0	0/0:29:29,0	0/0:38:38,0	0/0:17:17,0	0/0:28:28,0	0/1:24:6,18	0/0:17:17,0	0/0:23:23,0	0/0:22:22,0	0/0:34:34,0	0/0:5:5,0	0/0:32:32,0	0/0:25:25,0	0/0:24:24,0	0/0:47:47,0	0/0:12:12,0
groupI	6198427	9888_29	A	T	.	PASS	NS=68;AF=0.272	GT:DP:AD	0/0:15:15,0	0/0:25:25,0	0/0:27:27,0	0/0:27:27,0	0/0:13:13,0	0/0:28:28,0	0/0:15:15,0	0/0:16:16,0	0/0:46:46,0	0/0:22:22,0	./.:15:.,.	0/0:23:23,0	0/0:11:11,0	0/1:21:12,9	0/1:10:7,3	0/0:34:34,0	1/1:21:0,21	0/0:8:8,0	0/1:11:7,4	1/1:23:0,23	0/0:4:4,0	0/1:15:5,10	1/1:18:0,18	1/1:18:0,18	1/1:64:0,64	0/0:15:15,0	0/1:30:21,9	1/1:9:0,9	0/1:16:12,4	1/1:16:0,16	0/0:22:22,0	0/1:9:3,6	0/1:49:18,31	0/0:24:24,0	0/0:30:30,0	0/0:9:9,0	0/0:23:23,0	0/1:14:8,6	0/1:9:4,5	0/0:23:23,0	0/1:21:8,13	0/0:14:14,0	0/0:19:19,0	0/0:10:10,0	0/1:23:13,10	0/0:50:50,0	0/0:32:32,0	0/0:23:23,0	0/0:12:12,0	0/0:34:34,0	0/0:20:20,0	0/0:25:25,0	0/1:27:14,13	0/1:22:9,13	1/1:24:0,24	0/1:14:8,6	0/0:16:16,0	0/1:19:10,9	0/0:18:18,0	0/1:20:15,5	0/0:14:14,0	0/1:27:16,11	0/0:24:24,0	0/1:17:6,11	0/0:14:14,0	0/0:16:16,0	0/0:23:23,0	./.:12:.,.	0/1:27:17,10	0/1:16:11,5
groupI	6261006	9897_9	G	T	.	PASS	NS=69;AF=0.152	GT:DP:AD	0/1:20:11,9	0/1:27:12,15	0/0:32:32,0	0/0:27:27,0	0/1:11:4,7	0/1:20:13,7	0/0:31:31,0	0/0:33:33,0	0/0:47:47,0	0/0:17:17,0	0/0:37:37,0	0/0:19:19,0	0/0:24:24,0	0/0:24:24,0	0/1:20:11,9	0/0:45:45,0	0/0:23:23,0	0/0:33:33,0	0/0:19:19,0	0/1:23:14,9	0/0:15:15,0	0/0:13:13,0	0/0:20:20,0	0/0:27:27,0	0/0:63:63,0	0/0:21:21,0	0/1:37:12,25	0/1:19:11,8	0/0:33:33,0	0/0:31:31,0	0/0:36:36,0	0/1:9:4,5	0/1:55:32,23	0/0:41:41,0	0/1:41:29,12	0/1:12:5,7	0/1:33:20,13	0/0:8:8,0	0/0:9:9,0	1/1:33:0,33	0/0:19:19,0	./.:19:.,.	0/0:16:16,0	0/0:15:15,0	0/0:17:17,0	0/0:39:39,0	0/0:22:22,0	0/1:27:16,11	0/0:12:12,0	0/1:22:11,11	0/0:30:30,0	0/0:20:20,0	0/0:19:19,0	0/0:33:33,0	0/0:36:36,0	0/0:17:17,0	1/1:37:0,37	0/0:19:19,0	0/0:38:38,0	0/0:18:18,0	0/0:12:12,0	0/0:26:26,0	0/0:33:33,0	0/0:50:50,0	1/1:13:0,13	0/0:22:22,0	0/0:34:34,0	0/0:20:20,0	0/0:45:45,0	0/0:16:16,0
groupI	6301890	9899_9	G	A	.	PASS	NS=69;AF=0.167	GT:DP:AD	0/0:61:61,0	0/0:82:82,0	0/1:90:44,46	0/0:104:104,0	0/1:35:26,9	0/1:78:59,19	0/0:94:94,0	0/0:67:67,0	0/1:133:95,38	0/0:80:80,0	0/0:65:65,0	0/1:48:38,10	0/1:60:44,16	0/0:53:53,0	0/0:61:61,0	0/0:131:131,0	0/1:86:47,39	0/0:32:32,0	0/0:51:51,0	0/0:109:109,0	0/0:48:48,0	0/1:58:40,18	0/0:59:59,0	0/0:72:72,0	0/0:137:137,0	0/1:38:28,10	0/0:94:94,0	0/0:58:58,0	0/0:78:78,0	0/0:80:80,0	0/1:78:47,31	0/0:31:31,0	0/0:126:126,0	0/0:132:132,0	0/0:130:130,0	0/1:42:31,11	0/0:71:71,0	0/0:33:33,0	0/0:39:39,0	0/0:95:95,0	0/0:56:56,0	0/0:62:62,0	0/1:46:28,18	0/0:48:48,0	0/0:58:58,0	0/1:157:123,34	0/0:57:57,0	0/0:54:54,0	0/0:35:35,0	./.:90:.,.	0/0:88:88,0	0/0:70:70,0	0/1:75:50,25	0/1:74:57,17	0/1:97:43,54	0/0:64:64,0	0/0:92:92,0	0/0:68:68,0	0/0:74:74,0	0/1:59:42,17	0/1:32:16,16	0/1:70:49,21	0/1:82:37,45	0/1:84:36,48	0/0:33:33,0	0/0:81:81,0	0/0:68:68,0	0/0:89:89,0	0/1:120:88,32	0/1:51:40,11
groupI	6405176	9904_59	C	G	.	PASS	NS=70;AF=0.207	GT:DP:AD	0/0:23:23,0	0/1:29:13,16	0/0:35:35,0	1/1:37:0,37	0/0:18:18,0	0/1:36:18,18	0/0:22:22,0	0/1:34:18,16	0/0:41:41,0	0/0:40:40,0	0/0:50:50,0	0/0:19:19,0	0/0:30:30,0	0/1:40:26,14	0/0:24:24,0	0/0:52:52,0	0/0:46:46,0	0/0:25:25,0	0/0:25:25,0	0/0:39:39,0	1/1:17:0,17	0/0:35:35,0	1/1:27:0,27	0/0:20:20,0	1/1:63:0,63	0/0:18:18,0	0/0:52:52,0	0/0:20:20,0	0/0:32:32,0	0/0:27:27,0	0/1:38:23,15	0/1:9:6,3	0/1:39:21,18	0/0:42:42,0	0/1:39:20,19	0/1:11:8,3	0/0:19:19,0	0/0:20:20,0	0/0:20:20,0	0/1:39:21,18	0/0:15:15,0	0/1:22:7,15	0/0:18:18,0	0/0:28:28,0	0/1:25:13,12	0/1:19:14,5	0/1:28:16,12	0/1:32:8,24	0/1:15:10,5	0/1:33:24,9	0/0:52:52,0	0/0:15:15,0	0/0:27:27,0	0/0:40:40,0	0/0:27:27,0	0/0:17:17,0	0/0:37:37,0	0/0:19:19,0	0/0:36:36,0	0/0:35:35,0	0/0:5:5,0	0/0:26:26,0	0/0:18:18,0	0/0:37:37,0	0/0:10:10,0	0/0:24:24,0	0/1:19:6,13	0/0:25:25,0	0/1:37:16,21	1/1:6:0,6
groupI	6418208	9906_24	A	C	.	PASS	NS=70;AF=0.321	GT:DP:AD	0/1:29:16,13	0/0:18:18,0	1/1:17:0,17	0/1:46:23,23	0/0:23:23,0	1/1:32:0,32	1/1:27:0,27	0/0:29:29,0	0/0:34:34,0	0/1:23:11,12	0/0:22:22,0	0/1:19:8,11	0/1:20:13,7	0/1:25:14,11	0/0:30:30,0	0/0:57:57,0	0/0:29:29,0	0/1:25:13,12	0/1:24:15,9	1/1:39:0,39	0/0:14:14,0	1/1:17:0,17	0/0:25:25,0	1/1:29:0,29	0/0:45:45,0	0/1:21:12,9	0/0:40:40,0	0/0:21:21,0	0/1:30:14,16	0/1:8:3,5	0/1:31:11,20	1/1:12:0,12	0/1:41:23,18	0/0:40:40,0	0/0:42:42,0	0/0:17:17,0	0/1:19:5,14	0/1:19:11,8	0/1:8:3,5	0/0:26:26,0	0/0:25:25,0	0/0:28:28,0	0/0:15:15,0	0/1:21:6,15	0/0:14:14,0	0/1:53:20,33	0/0:23:23,0	0/0:23:23,0	0/0:8:8,0	0/1:33:21,12	1/1:27:0,27	0/0:22:22,0	1/1:24:0,24	0/1:28:16,12	0/1:39:20,19	0/1:20:13,7	0/0:36:36,0	0/0:15:15,0	0/0:44:44,0	0/0:33:33,0	0/0:17:17,0	0/1:21:15,6	0/0:23:23,0	0/1:54:27,27	0/1:20:12,8	0/1:32:14,18	0/0:25:25,0	0/1:21:10,11	0/0:30:30,0	0/0:14:14,0
groupI	6485609	9910_57	G	A	.	PASS	NS=70;AF=0.143	GT:DP:AD	0/0:23:23,0	0/0:32:32,0	0/0:24:24,0	0/0:28:28,0	0/0:6:6,0	0/0:27:27,0	0/0:23:23,0	0/0:28:28,0	0/0:43:43,0	0/0:19:19,0	0/0:23:23,0	0/0:20:20,0	0/0:26:26,0	0/0:29:29,0	0/0:18:18,0	0/0:45:45,0	0/0:24:24,0	0/0:31:31,0	0/1:29:20,9	0/0:34:34,0	0/0:10:10,0	0/0:15:15,0	0/0:24:24,0	0/1:45:24,21	0/0:64:64,0	1/1:11:0,11	0/1:26:18,8	0/1:24:10,14	0/0:32:32,0	0/0:22:22,0	0/0:44:44,0	0/0:10:10,0	0/0:46:46,0	0/0:67:67,0	0/1:26:12,14	0/0:16:16,0	0/1:20:13,7	0/0:15:15,0	0/0:12:12,0	0/0:25:25,0	0/1:18:9,9	1/1:13:0,13	0/1:14:9,5	1/1:27:0,27	0/0:13:13,0	1/1:3:0,3	0/1:16:4,12	0/0:23:23,0	0/0:11:11,0	0/0:27:27,0	0/1:35:19,16	0/0:11:11,0	0/1:20:9,11	0/0:16:16,0	0/0:16:16,0	0/0:9:9,0	0/0:29:29,0	0/1:21:9,12	0/0:25:25,0	0/0:13:13,0	0/0:9:9,0	0/0:15:15,0	0/0:25:25,0	0/0:26:26,0	0/0:4:4,0	0/0:24:24,0	0/0:25:25,0	0/0:19:19,0	0/0:23:23,0	0/0:10:10,0
groupI	6537938	9916_66	T	A	.	PASS	NS=69;AF=0.210	GT:DP:AD	0/0:23:23,0	0/0:24:24,0	0/0:33:33,0	0/0:19:19,0	0/0:12:12,0	0/0:16:16,0	0/0:27:27,0	0/1:20:8,12	0/0:43:43,0	0/0:19:19,0	0/0:29:29,0	0/0:28:28,0	0/0:17:17,0	0/0:21:21,0	0/1:27:11,16	0/1:37:10,27	0/0:29:29,0	0/1:21:10,11	0/1:35:16,19	0/0:29:29,0	0/0:19:19,0	0/1:23:9,14	0/0:12:12,0	0/0:33:33,0	0/0:71:71,0	1/1:21:0,21	0/0:38:38,0	0/0:18:18,0	0/0:14:14,0	0/1:21:9,12	0/0:37:37,0	0/1:7:3,4	0/0:46:46,0	0/0:32:32,0	0/0:37:37,0	0/0:13:13,0	0/0:24:24,0	0/1:21:7,14	0/0:11:11,0	0/1:35:17,18	0/0:14:14,0	0/1:19:10,9	0/0:17:17,0	0/0:17:17,0	0/0:17:17,0	0/0:53:53,0	0/0:16:16,0	0/1:22:9,13	0/1:9:4,5	0/0:20:20,0	0/0:21:21,0	0/0:16:16,0	0/1:27:12,15	0/1:27:10,17	0/1:24:7,17	0/0:14:14,0	1/1:36:0,36	0/1:22:7,15	0/0:28:28,0	0/1:28:17,11	./.:0:.,.	0/1:15:7,8	0/0:20:20,0	1/1:28:0,28	0/1:10:4,6	0/0:28:28,0	0/0:23:23,0	0/1:22:8,14	0/0:30:30,0	1/1:19:0,19
groupI	6550166	9919_56	G	T	.	PASS	NS=70;AF=0.079	GT:DP:AD	0/0:23:23,0	0/0:30:30,0	0/0:29:29,0	0/0:31:31,0	0/0:27:27,0	0/0:31:31,0	0/0:26:26,0	0/0:24:24,0	0/0:46:46,0	0/0:24:24,0	0/0:36:36,0	0/0:18:18,0	0/0:27:27,0	0/0:24:24,0	0/0:22:22,0	0/0:56:56,0	0/0:33:33,0	0/0:27:27,0	0/0:24:24,0	0/0:42:42,0	0/0:16:16,0	0/0:26:26,0	0/0:23:23,0	0/0:35:35,0	0/0:82:82,0	0/0:19:19,0	0/0:46:46,0	0/0:20:20,0	0/0:35:35,0	0/0:29:29,0	0/0:48:48,0	0/0:14:14,0	0/0:29:29,0	0/0:40:40,0	0/0:44:44,0	0/0:8:8,0	0/0:27:27,0	0/0:21:21,0	0/0:9:9,0	0/1:33:20,13	0/0:18:18,0	0/1:29:18,11	0/0:22:22,0	0/0:21:21,0	0/0:24:24,0	0/0:56:56,0	0/0:23:23,0	0/1:22:13,9	0/0:14:14,0	0/0:30:30,0	0/0:31:31,0	0/1:23:15,8	0/0:32:32,0	0/0:25:25,0	0/0:36:36,0	0/1:18:12,6	0/0:52:52,0	0/1:26:13,13	0/1:37:18,19	0/0:20:20,0	0/1:11:6,5	0/0:17:17,0	0/1:37:11,26	0/0:31:31,0	0/0:12:12,0	0/0:41:41,0	0/0:19:19,0	0/1:20:11,9	0/1:24:15,9	0/0:27:27,0
groupI	6574021	9921_18	G	A	.	PASS	NS=67;AF=0.448	GT:DP:AD	0/1:10:7,3	1/1:21:0,21	0/1:22:14,8	0/1:10:6,4	0/0:7:7,0	0/1:23:15,8	1/1:15:0,15	0/0:21:21,0	0/1:35:18,17	1/1:14:0,14	1/1:23:0,23	1/1:17:0,17	0/1:20:10,10	0/1:22:14,8	1/1:11:0,11	1/1:16:0,16	1/1:26:0,26	0/0:22:22,0	0/1:15:6,9	0/1:22:9,13	0/0:10:10,0	0/1:13:7,6	0/1:15:8,7	1/1:36:0,36	0/0:47:47,0	0/0:19:19,0	0/1:48:27,21	0/1:20:13,7	0/0:23:23,0	1/1:26:0,26	0/1:23:10,13	0/1:6:3,3	0/0:25:25,0	0/0:41:41,0	0/1:23:10,13	./.:13:.,.	0/0:24:24,0	0/0:11:11,0	1/1:17:0,17	0/1:35:17,18	0/1:8:3,5	1/1:29:0,29	0/1:15:8,7	0/0:31:31,0	0/0:13:13,0	1/1:29:0,29	1/1:17:0,17	0/1:15:8,7	./.:7:.,.	0/0:27:27,0	0/0:26:26,0	1/1:20:0,20	0/1:30:9,21	0/1:22:13,9	0/1:22:11,11	0/0:12:12,0	0/0:22:22,0	0/0:24:24,0	0/0:38:38,0	0/1:19:7,12	0/1:9:6,3	0/0:19:19,0	./.:23:.,.	0/1:24:17,7	0/1:11:8,3	0/0:21:21,0	0/1:26:17,9	0/0:23:23,0	0/1:20:15,5	0/1:18:7,11
groupI	6596622	9926_62	T	C	.	PASS	NS=69;AF=0.333	GT:DP:AD	0/1:27:13,14	0/0:38:38,0	0/0:25:25,0	0/0:37:37,0	0/1:16:10,6	0/1:30:13,17	0/1:41:16,25	0/1:40:25,15	0/1:55:31,24	0/0:21:21,0	0/0:37:37,0	0/1:35:27,8	0/1:33:15,18	0/1:38:15,23	0/1:12:6,6	0/0:54:54,0	0/0:37:37,0	0/0:24:24,0	0/1:12:8,4	0/0:38:38,0	0/1:24:13,11	0/0:32:32,0	0/1:28:14,14	0/1:50:32,18	1/1:99:0,99	0/0:23:23,0	0/1:59:33,26	0/1:34:16,18	0/0:35:35,0	0/0:30:30,0	0/0:55:55,0	0/0:21:21,0	0/1:76:36,40	0/1:79:44,35	0/0:53:53,0	0/0:11:11,0	0/1:18:7,11	0/1:28:21,7	0/1:18:9,9	0/0:45:45,0	1/1:28:0,28	0/0:39:39,0	0/1:26:11,15	0/1:30:13,17	0/0:22:22,0	0/1:64:31,33	1/1:26:0,26	0/1:37:18,19	0/0:15:15,0	0/0:53:53,0	1/1:41:0,41	0/1:29:16,13	0/1:35:19,16	0/1:33:18,15	0/1:29:11,18	0/1:27:18,9	0/1:35:16,19	0/1:45:12,33	0/0:33:33,0	0/0:23:23,0	./.:8:.,.	0/1:33:21,12	0/0:32:32,0	0/1:45:13,32	0/1:11:6,5	0/1:30:16,14	0/1:34:18,16	0/1:29:13,16	0/0:58:58,0	0/0:41:41,0
groupI	6767676	9932_42	C	G	.	PASS	NS=70;AF=0.057	GT:DP:AD	0/0:32:32,0	0/0:27:27,0	0/0:21:21,0	0/0:29:29,0	0/0:22:22,0	0/0:35:35,0	0/0:36:36,0	0/0:31:31,0	0/0:67:67,0	0/0:28:28,0	0/0:31:31,0	0/0:24:24,0	0/0:41:41,0	0/0:24:24,0	0/0:32:32,0	0/0:67:67,0	0/0:52:52,0	0/0:29:29,0	0/0:24:24,0	0/0:35:35,0	0/0:27:27,0	0/0:30:30,0	0/0:34:34,0	0/0:47:47,0	0/0:82:82,0	0/0:15:15,0	0/0:50:50,0	0/0:27:27,0	0/0:41:41,0	0/0:33:33,0	0/0:36:36,0	0/0:14:14,0	0/0:57:57,0	0/0:62:62,0	0/0:50:50,0	0/0:25:25,0	0/0:25:25,0	0/0:19:19,0	0/0:13:13,0	0/0:54:54,0	0/0:35:35,0	0/0:41:41,0	0/0:22:22,0	0/0:20:20,0	0/0:20:20,0	0/0:30:30,0	0/0:27:27,0	0/0:34:34,0	0/0:23:23,0	0/0:36:36,0	0/0:39:39,0	0/0:24:24,0	0/0:30:30,0	0/0:35:35,0	0/1:26:15,11	0/1:18:9,9	0/1:34:17,17	0/0:15:15,0	0/0:25:25,0	0/1:39:16,23	0/0:6:6,0	0/0:22:22,0	0/1:18:8,10	0/1:32:19,13	0/1:16:10,6	0/0:41:41,0	0/0:28:28,0	0/1:29:19,10	0/0:36:36,0	0/0:16:16,0
groupI	6786997	9934_58	T	A	.	PASS	NS=70;AF=0.086	GT:DP:AD	0/0:26:26,0	0/0:42:42,0	0/0:46:46,0	0/0:45:45,0	0/0:15:15,0	0/0:42:42,0	0/0:31:31,0	0/0:34:34,0	0/0:61:61,0	0/0:44:44,0	0/0:37:37,0	0/0:30:30,0	0/0:30:30,0	0/0:52:52,0	0/0:31:31,0	0/0:38:38,0	0/0:43:43,0	0/0:31:31,0	0/0:22:22,0	0/1:40:22,18	0/0:24:24,0	0/0:30:30,0	0/0:24:24,0	0/0:31:31,0	0/0:77:77,0	0/0:16:16,0	0/0:66:66,0	0/0:20:20,0	0/0:42:42,0	0/0:28:28,0	0/0:48:48,0	0/0:13:13,0	0/0:51:51,0	0/0:63:63,0	0/0:39:39,0	1/1:27:0,27	0/0:42:42,0	0/0:24:24,0	0/1:12:4,8	0/1:16:7,9	0/0:39:39,0	0/1:25:10,15	0/0:26:26,0	0/1:26:19,7	0/1:5:2,3	0/1:64:31,33	0/1:14:8,6	0/0:25:25,0	0/1:10:5,5	0/0:16:16,0	0/0:45:45,0	0/0:22:22,0	0/0:58:58,0	0/0:44:44,0	0/0:37:37,0	0/0:23:23,0	0/0:36:36,0	0/0:29:29,0	0/0:41:41,0	0/0:34:34,0	0/0:16:16,0	0/0:35:35,0	0/0:43:43,0	0/0:53:53,0	0/0:18:18,0	0/1:60:28,32	0/0:32:32,0	0/0:38:38,0	0/0:43:43,0	0/0:18:18,0
groupI	6789658	9936_46	G	T	.	PASS	NS=70;AF=0.086	GT:DP:AD	0/1:24:15,9	0/0:38:38,0	0/1:57:30,27	0/0:31:31,0	0/0:16:16,0	0/1:37:16,21	0/1:33:14,19	0/1:34:17,17	0/0:49:49,0	0/0:21:21,0	0/0:37:37,0	0/0:19:19,0	0/1:36:19,17	0/0:36:36,0	1/1:30:0,30	0/0:28:28,0	0/0:20:20,0	0/0:25:25,0	0/0:14:14,0	0/0:23:23,0	0/1:16:7,9	0/0:29:29,0	0/0:34:34,0	0/0:18:18,0	0/0:54:54,0	0/0:10:10,0	0/0:33:33,0	0/0:11:11,0	0/0:34:34,0	0/0:25:25,0	0/0:37:37,0	0/1:9:5,4	0/1:59:26,33	0/0:36:36,0	0/0:40:40,0	0/0:14:14,0	0/0:20:20,0	0/0:13:13,0	0/0:17:17,0	0/0:31:31,0	0/0:26:26,0	0/0:28:28,0	0/0:15:15,0	0/0:26:26,0	0/0:35:35,0	0/0:62:62,0	0/0:26:26,0	0/0:22:22,0	0/0:17:17,0	0/1:30:18,12	0/0:32:32,0	0/0:30:30,0	0/0:22:22,0	0/0:30:30,0	0/0:37:37,0	0/0:23:23,0	0/0:37:37,0	0/0:30:30,0	0/0:25:25,0	0/0:18:18,0	0/0:13:13,0	0/0:29:29,0	0/0:25:25,0	0/0:35:35,0	0/0:16:16,0	0/0:41:41,0	0/0:40:40,0	0/0:39:39,0	0/0:33:33,0	0/0:39:39,0
groupI	6799451	9938_75	G	A	.	PASS	NS=67;AF=0.119	GT:DP:AD	0/1:33:20,13	0/0:28:28,0	0/0:18:18,0	0/0:30:30,0	0/0:12:12,0	0/0:27:27,0	0/0:24:24,0	0/0:40:40,0	0/0:49:49,0	0/1:21:10,11	0/0:39:39,0	0/0:16:16,0	0/0:24:24,0	0/0:34:34,0	0/0:28:28,0	0/0:43:43,0	0/1:30:14,16	0/1:32:18,14	0/0:34:34,0	0/0:29:29,0	0/0:13:13,0	0/0:23:23,0	0/0:24:24,0	0/0:50:50,0	0/0:63:63,0	0/0:20:20,0	0/0:37:37,0	0/0:22:22,0	0/0:39:39,0	0/0:29:29,0	0/0:48:48,0	0/0:11:11,0	0/0:38:38,0	0/0:33:33,0	0/0:28:28,0	0/0:7:7,0	0/1:22:10,12	0/0:18:18,0	0/0:17:17,0	0/0:25:25,0	0/0:17:17,0	0/0:28:28,0	./.:14:.,.	0/0:18:18,0	0/0:18:18,0	0/1:9:5,4	0/0:22:22,0	0/0:13:13,0	0/0:12:12,0	1/1:29:0,29	0/0:29:29,0	0/0:11:11,0	0/1:38:19,19	0/0:34:34,0	./.:34:.,.	0/1:12:6,6	0/1:54:19,35	0/1:15:8,7	0/1:27:10,17	0/0:32:32,0	0/0:17:17,0	0/1:14:9,5	0/0:19:19,0	0/1:40:18,22	0/0:7:7,0	0/0:47:47,0	0/0:18:18,0	0/1:22:7,15	0/0:18:18,0	./.:13:.,.
groupI	6865889	9941_55	G	A	.	PASS	NS=61;AF=0.139	GT:DP:AD	0/0:8:8,0	0/0:4:4,0	0/0:16:16,0	0/0:27:27,0	0/0:4:4,0	0/0:17:17,0	0/0:7:7,0	0/0:19:19,0	0/0:7:7,0	./.:0:.,.	0/0:9:9,0	./.:0:.,.	0/0:12:12,0	0/0:12:12,0	0/0:13:13,0	0/0:13:13,0	0/0:16:16,0	0/0:9:9,0	./.:9:.,.	0/0:16:16,0	1/1:5:0,5	0/1:12:5,7	0/0:16:16,0	0/0:24:24,0	0/0:5:5,0	0/0:12:12,0	0/0:4:4,0	0/0:16:16,0	./.:9:.,.	0/1:10:7,3	0/1:13:9,4	1/1:3:0,3	0/0:14:14,0	0/0:26:26,0	0/0:17:17,0	0/0:12:12,0	0/0:15:15,0	./.:0:.,.	./.:0:.,.	0/0:19:19,0	0/0:8:8,0	0/0:5:5,0	0/0:5:5,0	0/0:4:4,0	0/0:7:7,0	0/0:8:8,0	0/0:9:9,0	./.:0:.,.	0/0:3:3,0	0/0:20:20,0	0/0:10:10,0	0/0:12:12,0	0/0:3:3,0	1/1:10:0,10	0/0:15:15,0	0/1:4:2,2	0/1:12:5,7	1/1:6:0,6	0/0:9:9,0	0/1:9:3,6	./.:3:.,.	0/0:4:4,0	0/1:11:7,4	0/0:14:14,0	0/0:7:7,0	0/0:16:16,0	0/0:3:3,0	0/1:9:6,3	0/1:15:10,5	./.:9:.,.
groupI	7028785	9945_69	T	C	.	PASS	NS=70;AF=0.171	GT:DP:AD	0/0:20:20,0	0/0:32:32,0	0/0:25:25,0	0/0:30:30,0	0/0:20:20,0	0/1:24:12,12	0/0:29:29,0	0/0:31:31,0	0/0:51:51,0	0/0:28:28,0	0/0:36:36,0	0/0:24:24,0	0/0:27:27,0	0/1:25:16,9	0/0:28:28,0	0/0:49:49,0	0/0:24:24,0	0/0:32:32,0	0/0:17:17,0	0/1:42:18,24	0/1:23:9,14	0/0:19:19,0	0/1:17:7,10	0/0:34:34,0	0/0:94:94,0	0/0:26:26,0	0/1:51:24,27	0/1:37:19,18	0/0:45:45,0	0/1:26:20,6	0/0:45:45,0	0/0:20:20,0	0/0:58:58,0	0/1:62:31,31	0/0:39:39,0	0/0:6:6,0	0/0:22:22,0	0/0:23:23,0	0/0:24:24,0	0/0:34:34,0	0/1:28:13,15	1/1:30:0,30	1/1:31:0,31	0/0:26:26,0	0/0:24:24,0	0/0:38:38,0	0/1:29:15,14	0/0:22:22,0	0/0:9:9,0	0/1:38:21,17	0/0:37:37,0	0/0:47:47,0	0/1:31:20,11	0/0:33:33,0	0/0:33:33,0	0/0:33:33,0	0/0:41:41,0	0/1:30:19,11	0/0:27:27,0	0/1:31:16,15	0/0:12:12,0	0/0:36:36,0	0/0:43:43,0	0/1:49:20,29	0/0:12:12,0	0/1:40:22,18	1/1:40:0,40	0/1:39:16,23	0/0:45:45,0	0/0:27:27,0
groupI	7038924	9949_76	C	G	.	PASS	NS=70;AF=0.350	GT:DP:AD	0/0:23:23,0	0/0:28:28,0	0/0:29:29,0	0/1:23:12,11	0/0:12:12,0	0/0:26:26,0	0/0:40:40,0	0/0:37:37,0	0/0:67:67,0	0/0:29:29,0	0/0:38:38,0	0/1:25:14,11	0/1:43:26,17	0/1:24:11,13	1/1:22:0,22	0/1:55:25,30	0/0:25:25,0	0/0:34:34,0	0/1:19:12,7	0/0:28:28,0	0/0:14:14,0	0/1:19:8,11	0/0:24:24,0	0/1:32:15,17	1/1:82:0,82	0/0:18:18,0	0/1:46:28,18	0/1:27:12,15	1/1:41:0,41	0/0:30:30,0	0/0:45:45,0	1/1:18:0,18	0/0:47:47,0	0/0:62:62,0	0/1:50:30,20	1/1:10:0,10	1/1:19:0,19	0/1:10:5,5	0/0:9:9,0	0/0:26:26,0	0/1:19:11,8	0/1:28:16,12	0/0:19:19,0	0/1:17:5,12	0/0:22:22,0	0/1:54:20,34	0/0:31:31,0	0/1:20:12,8	1/1:11:0,11	0/0:37:37,0	0/0:29:29,0	0/1:31:18,13	0/0:41:41,0	0/1:32:14,18	0/1:35:15,20	0/0:11:11,0	0/1:42:22,20	0/1:26:16,10	0/1:30:13,17	0/1:25:12,13	0/1:11:3,8	0/1:27:16,11	0/1:29:12,17	0/1:45:17,28	0/1:11:4,7	0/0:36:36,0	1/1:26:0,26	0/1:31:12,19	1/1:32:0,32	0/1:32:16,16
groupI	7044987	9951_29	T	A	.	PASS	NS=69;AF=0.174	GT:DP:AD	0/1:23:12,11	0/0:30:30,0	./.:27:.,.	1/1:38:0,38	0/1:16:6,10	0/1:35:12,23	0/1:34:21,13	0/0:49:49,0	0/1:53:37,16	1/1:39:0,39	0/0:43:43,0	0/0:32:32,0	0/0:29:29,0	0/0:29:29,0	1/1:32:0,32	0/0:39:39,0	0/1:35:17,18	0/1:34:18,16	0/0:20:20,0	0/1:37:20,17	0/0:23:23,0	0/0:22:22,0	0/0:20:20,0	0/1:41:19,22	0/0:53:53,0	0/0:17:17,0	0/0:42:42,0	0/0:23:23,0	0/1:40:22,18	0/0:24:24,0	0/0:39:39,0	0/0:13:13,0	0/1:47:21,26	0/0:55:55,0	0/0:59:59,0	0/0:22:22,0	0/0:28:28,0	0/0:13:13,0	0/0:21:21,0	0/0:28:28,0	0/1:23:10,13	0/0:19:19,0	0/0:12:12,0	0/0:23:23,0	0/0:36:36,0	0/0:44:44,0	0/0:33:33,0	0/0:27:27,0	0/0:15:15,0	0/0:37:37,0	0/0:35:35,0	0/0:28:28,0	0/1:52:22,30	0/1:40:24,16	0/0:33:33,0	0/1:17:8,9	0/0:32:32,0	0/0:27:27,0	0/0:30:30,0	0/1:38:19,19	0/0:12:12,0	0/0:29:29,0	0/0:41:41,0	0/1:45:19,26	0/0:16:16,0	0/0:38:38,0	0/0:25:25,0	0/0:20:20,0	0/0:31:31,0	0/1:19:9,10
groupI	7117715	9959_34	A	C	.	PASS	NS=69;AF=0.246	GT:DP:AD	0/0:28:28,0	0/0:34:34,0	0/0:34:34,0	0/0:45:45,0	0/0:19:19,0	0/0:29:29,0	0/0:28:28,0	0/0:26:26,0	0/1:67:29,38	0/1:28:12,16	0/0:45:45,0	0/0:28:28,0	0/0:28:28,0	0/0:35:35,0	0/0:32:32,0	0/1:45:19,26	0/0:35:35,0	0/0:30:30,0	0/0:29:29,0	0/1:42:22,20	1/1:28:0,28	0/1:23:13,10	1/1:25:0,25	0/0:48:48,0	1/1:74:0,74	0/1:29:11,18	1/1:56:0,56	1/1:37:0,37	0/1:49:27,22	1/1:35:0,35	0/1:54:22,32	0/1:14:8,6	0/0:51:51,0	0/0:79:79,0	0/0:45:45,0	./.:13:.,.	0/0:39:39,0	1/1:19:0,19	0/0:16:16,0	1/1:37:0,37	0/0:17:17,0	1/1:22:0,22	0/0:21:21,0	0/0:21:21,0	1/1:33:0,33	0/0:24:24,0	0/1:38:15,23	0/1:34:22,12	0/1:22:10,12	0/1:41:24,17	0/1:51:15,36	0/0:17:17,0	0/0:45:45,0	0/0:39:39,0	0/0:31:31,0	0/0:27:27,0	0/0:42:42,0	0/0:23:23,0	0/0:51:51,0	0/0:25:25,0	0/0:16:16,0	0/0:28:28,0	0/0:45:45,0	0/0:32:32,0	0/0:12:12,0	0/0:45:45,0	0/0:24:24,0	0/0:17:17,0	0/0:34:34,0	0/0:13:13,0
groupI	7171981	9964_22	A	T	.	PASS	NS=69;AF=0.413	GT:DP:AD	0/0:21:21,0	0/1:23:10,13	0/1:47:26,21	0/0:27:27,0	0/0:15:15,0	0/0:23:23,0	0/1:49:31,18	0/0:33:33,0	0/0:64:64,0	0/1:35:15,20	0/0:53:53,0	0/0:32:32,0	0/0:27:27,0	0/0:34:34,0	0/1:30:13,17	0/0:57:57,0	0/1:48:30,18	0/0:29:29,0	0/0:19:19,0	0/1:50:25,25	1/1:23:0,23	0/1:29:13,16	1/1:24:0,24	0/0:47:47,0	1/1:73:0,73	0/1:23:10,13	0/1:61:30,31	0/1:33:19,14	0/1:45:22,23	0/1:38:16,22	0/1:38:23,15	0/1:16:8,8	0/0:51:51,0	0/0:46:46,0	0/0:42:42,0	./.:6:.,.	0/1:36:16,20	1/1:21:0,21	0/0:17:17,0	0/1:56:29,27	0/1:25:10,15	0/1:28:14,14	1/1:19:0,19	0/0:21:21,0	0/1:26:12,14	0/1:45:20,25	0/1:31:17,14	0/1:27:17,10	1/1:19:0,19	0/1:55:30,25	0/1:47:25,22	1/1:31:0,31	1/1:36:0,36	0/0:36:36,0	0/1:44:30,14	0/1:30:17,13	0/1:56:31,25	0/1:29:18,11	0/1:33:15,18	0/0:30:30,0	0/1:16:5,11	0/0:30:30,0	0/0:28:28,0	0/1:50:32,18	0/1:16:7,9	1/1:54:0,54	1/1:28:0,28	0/1:28:10,18	0/1:32:11,21	1/1:23:0,23
groupI	7248546	9967_78	T	G	.	PASS	NS=68;AF=0.257	GT:DP:AD	0/0:29:29,0	0/1:33:11,22	0/1:40:21,19	0/0:44:44,0	./.:9:.,.	0/0:29:29,0	0/0:38:38,0	0/0:45:45,0	0/0:61:61,0	0/1:36:16,20	0/0:43:43,0	0/0:33:33,0	./.:21:.,.	0/0:36:36,0	0/0:35:35,0	0/0:57:57,0	0/0:41:41,0	0/1:36:16,20	1/1:35:0,35	1/1:42:0,42	0/1:20:8,12	0/1:29:16,13	1/1:30:0,30	0/1:30:12,18	1/1:86:0,86	0/1:24:13,11	0/1:51:26,25	0/1:41:16,25	1/1:44:0,44	0/1:25:15,10	0/1:72:31,41	1/1:14:0,14	0/1:57:26,31	0/0:56:56,0	0/0:42:42,0	0/1:16:12,4	0/0:14:14,0	0/1:14:9,5	0/1:16:10,6	0/0:28:28,0	0/0:23:23,0	0/0:36:36,0	0/0:23:23,0	0/0:37:37,0	1/1:26:0,26	0/0:39:39,0	0/1:40:18,22	0/0:24:24,0	0/0:17:17,0	1/1:41:0,41	0/0:34:34,0	0/0:41:41,0	0/0:29:29,0	0/0:33:33,0	0/0:27:27,0	0/1:24:14,10	0/0:29:29,0	0/0:24:24,0	0/0:20:20,0	0/0:20:20,0	0/0:9:9,0	0/0:17:17,0	0/0:25:25,0	0/0:59:59,0	0/0:15:15,0	0/0:23:23,0	0/0:28:28,0	0/1:28:11,17	0/0:41:41,0	0/0:21:21,0
groupI	7399516	9983_87	A	C	.	PASS	NS=69;AF=0.275	GT:DP:AD	0/0:21:21,0	0/0:29:29,0	0/1:39:25,14	0/0:25:25,0	0/0:11:11,0	0/0:32:32,0	1/1:23:0,23	0/0:32:32,0	0/0:51:51,0	0/0:27:27,0	0/0:31:31,0	./.:34:.,.	0/0:28:28,0	0/0:27:27,0	0/0:25:25,0	0/0:55:55,0	0/0:35:35,0	0/0:28:28,0	0/0:14:14,0	0/1:36:25,11	0/0:11:11,0	0/0:31:31,0	0/1:28:12,16	0/1:32:16,16	0/0:74:74,0	0/0:12:12,0	0/0:69:69,0	0/0:23:23,0	0/0:43:43,0	0/1:30:15,15	0/1:43:22,21	0/0:14:14,0	0/0:41:41,0	0/1:46:21,25	0/1:42:20,22	0/0:16:16,0	0/1:30:19,11	0/1:18:10,8	0/1:16:7,9	0/1:42:19,23	0/1:23:12,11	1/1:28:0,28	0/0:17:17,0	0/1:19:8,11	0/1:18:9,9	1/1:73:0,73	1/1:34:0,34	0/1:30:13,17	0/1:14:10,4	1/1:43:0,43	1/1:26:0,26	0/1:24:15,9	0/0:33:33,0	0/0:17:17,0	0/0:47:47,0	0/1:17:7,10	0/0:49:49,0	1/1:21:0,21	0/1:23:10,13	0/0:23:23,0	0/1:15:8,7	0/0:27:27,0	0/0:33:33,0	0/0:32:32,0	0/0:13:13,0	0/1:39:20,19	0/1:34:12,22	0/0:26:26,0	0/1:33:12,21	0/0:21:21,0
groupI	7435299	9994_35	T	C	.	PASS	NS=67;AF=0.366	GT:DP:AD	0/0:27:27,0	0/0:27:27,0	0/0:15:15,0	0/0:41:41,0	0/0:6:6,0	1/1:34:0,34	1/1:19:0,19	0/0:25:25,0	0/0:38:38,0	0/1:10:3,7	0/1:36:17,19	0/0:6:6,0	0/1:39:25,14	0/1:14:7,7	0/1:9:4,5	0/1:21:13,8	0/1:35:10,25	0/1:16:8,8	0/1:21:6,15	0/1:29:17,12	0/1:9:6,3	0/0:32:32,0	1/1:29:0,29	1/1:21:0,21	0/0:61:61,0	0/1:11:3,8	0/0:27:27,0	0/0:25:25,0	0/1:30:21,9	0/1:18:12,6	0/1:28:8,20	0/0:16:16,0	0/1:30:12,18	0/1:52:21,31	0/0:31:31,0	0/1:11:8,3	1/1:19:0,19	0/0:3:3,0	0/1:4:2,2	0/1:26:9,17	0/1:13:6,7	0/0:10:10,0	0/0:9:9,0	0/0:24:24,0	0/0:13:13,0	0/1:18:11,7	./.:12:.,.	0/0:12:12,0	0/1:14:7,7	0/1:20:10,10	0/1:22:15,7	0/1:10:3,7	0/1:31:17,14	0/1:23:14,9	0/0:19:19,0	0/1:17:12,5	0/0:38:38,0	1/1:12:0,12	0/0:26:26,0	./.:12:.,.	0/1:12:5,7	./.:8:.,.	0/0:13:13,0	0/0:31:31,0	0/1:9:4,5	1/1:26:0,26	0/0:5:5,0	0/1:19:9,10	1/1:15:0,15	0/1:10:5,5
groupI	7469121	10001_37	G	A	.	PASS	NS=70;AF=0.086	GT:DP:AD	0/1:31:18,13	1/1:30:0,30	0/0:35:35,0	0/1:30:13,17	0/1:20:12,8	0/0:29:29,0	0/0:26:26,0	0/1:41:21,20	1/1:58:0,58	0/0:34:34,0	0/0:40:40,0	0/1:30:18,12	0/0:37:37,0	0/0:26:26,0	0/1:24:15,9	0/1:58:31,27	0/0:25:25,0	0/0:45:45,0	0/0:22:22,0	0/0:38:38,0	0/0:17:17,0	0/0:25:25,0	0/0:45:45,0	0/0:40:40,0	0/0:75:75,0	0/0:13:13,0	0/0:59:59,0	0/0:21:21,0	0/0:40:40,0	0/0:40:40,0	0/0:65:65,0	0/0:22:22,0	0/0:53:53,0	0/0:50:50,0	0/0:44:44,0	0/0:13:13,0	0/0:33:33,0	0/0:20:20,0	0/0:22:22,0	0/0:40:40,0	0/0:29:29,0	0/0:31:31,0	0/0:18:18,0	0/0:36:36,0	0/0:15:15,0	0/0:42:42,0	0/0:26:26,0	0/0:31:31,0	0/0:15:15,0	0/0:27:27,0	0/0:31:31,0	0/0:28:28,0	0/0:36:36,0	0/0:32:32,0	0/0:29:29,0	0/0:34:34,0	0/0:34:34,0	0/0:25:25,0	0/0:38:38,0	0/0:29:29,0	0/0:15:15,0	0/0:31:31,0	0/0:25:25,0	0/0:44:44,0	0/1:13:8,5	0/0:38:38,0	0/0:37:37,0	0/0:38:38,0	0/0:52:52,0	0/0:30:30,0
groupI	7546848	10014_51	T	C	.	PASS	NS=70;AF=0.414	GT:DP:AD	0/1:32:17,15	0/0:39:39,0	1/1:22:0,22	0/1:26:14,12	0/0:21:21,0	0/0:30:30,0	0/0:25:25,0	0/1:40:23,17	1/1:59:0,59	1/1:21:0,21	0/1:37:21,16	0/1:24:7,17	1/1:36:0,36	0/0:32:32,0	0/1:28:13,15	0/1:40:19,21	0/1:36:24,12	1/1:26:0,26	0/1:32:14,18	0/1:39:25,14	0/0:18:18,0	0/1:27:15,12	0/1:34:17,17	0/0:44:44,0	0/0:82:82,0	0/1:24:16,8	0/0:52:52,0	0/0:25:25,0	0/1:43:24,19	0/0:19:19,0	0/1:37:15,22	0/1:6:3,3	0/0:53:53,0	0/0:53:53,0	1/1:39:0,39	1/1:9:0,9	0/1:21:9,12	0/0:16:16,0	1/1:20:0,20	0/1:49:28,21	0/0:16:16,0	0/1:31:13,18	0/1:18:12,6	0/1:32:14,18	0/1:30:14,16	0/0:63:63,0	0/1:32:14,18	0/1:28:17,11	0/0:12:12,0	0/1:23:14,9	1/1:25:0,25	0/1:22:10,12	0/0:36:36,0	0/1:33:12,21	0/0:37:37,0	1/1:33:0,33	0/1:57:20,37	0/1:34:20,14	1/1:41:0,41	0/0:27:27,0	0/1:13:7,6	0/1:42:15,27	0/0:32:32,0	0/1:44:26,18	0/0:11:11,0	0/0:42:42,0	0/0:34:34,0	1/1:42:0,42	0/1:73:31,42	0/1:40:24,16
groupI	7595539	10021_6	T	C	.	PASS	NS=70;AF=0.079	GT:DP:AD	0/0:22:22,0	0/0:28:28,0	0/0:29:29,0	0/0:25:25,0	0/0:12:12,0	0/0:33:33,0	0/0:26:26,0	0/0:28:28,0	0/0:39:39,0	0/0:31:31,0	0/0:43:43,0	0/0:25:25,0	0/0:28:28,0	0/0:37:37,0	0/0:30:30,0	0/0:53:53,0	0/0:26:26,0	0/0:29:29,0	0/0:21:21,0	0/0:34:34,0	0/0:13:13,0	0/0:31:31,0	0/0:17:17,0	0/1:26:17,9	0/0:72:72,0	0/0:15:15,0	0/0:47:47,0	0/0:31:31,0	0/0:44:44,0	0/0:22:22,0	0/0:43:43,0	0/0:19:19,0	0/0:50:50,0	0/1:45:26,19	0/1:26:14,12	0/0:16:16,0	0/0:28:28,0	0/0:18:18,0	0/0:10:10,0	0/0:37:37,0	0/0:18:18,0	0/0:26:26,0	0/0:20:20,0	0/0:20:20,0	0/0:16:16,0	0/0:43:43,0	0/0:21:21,0	0/0:36:36,0	0/0:15:15,0	0/0:34:34,0	0/0:27:27,0	0/0:22:22,0	0/1:42:19,23	0/1:32:10,22	0/1:37:19,18	0/1:23:13,10	0/0:37:37,0	0/1:40:20,20	0/0:31:31,0	0/0:28:28,0	0/0:10:10,0	0/0:34:34,0	0/0:28:28,0	0/1:42:20,22	0/0:13:13,0	0/0:42:42,0	0/1:25:11,14	0/0:27:27,0	0/1:47:25,22	0/0:22:22,0
groupI	7604018	10027_12	A	G	.	PASS	NS=69;AF=0.493	GT:DP:AD	1/1:20:0,20	1/1:41:0,41	1/1:44:0,44	1/1:37:0,37	1/1:14:0,14	1/1:26:0,26	1/1:35:0,35	1/1:31:0,31	1/1:64:0,64	1/1:39:0,39	1/1:54:0,54	0/1:23:11,12	./.:30:.,.	1/1:29:0,29	1/1:26:0,26	0/1:51:26,25	1/1:36:0,36	0/1:35:13,22	1/1:11:0,11	0/1:66:30,36	0/1:21:12,9	0/1:29:20,9	0/1:34:11,23	0/1:33:10,23	1/1:111:0,111	0/1:29:16,13	0/1:46:19,27	0/1:34:15,19	1/1:49:0,49	1/1:42:0,42	1/1:62:0,62	0/1:19:7,12	1/1:49:0,49	0/1:61:22,39	0/1:43:19,24	0/1:20:11,9	0/0:32:32,0	0/0:25:25,0	0/0:26:26,0	0/0:40:40,0	0/1:31:14,17	0/0:23:23,0	0/0:18:18,0	0/0:23:23,0	0/0:21:21,0	0/1:58:30,28	0/0:18:18,0	0/0:34:34,0	0/0:19:19,0	0/0:39:39,0	0/0:41:41,0	0/1:18:8,10	0/1:40:20,20	0/0:47:47,0	0/1:43:21,22	0/0:24:24,0	0/0:49:49,0	0/0:19:19,0	0/1:34:17,17	0/0:34:34,0	0/0:18:18,0	0/0:18:18,0	0/1:37:23,14	1/1:54:0,54	0/1:18:9,9	0/1:48:24,24	0/1:23:14,9	0/1:42:22,20	0/0:47:47,0	0/0:12:12,0
groupI	7753685	10036_32	G	A	.	PASS	NS=68;AF=0.235	GT:DP:AD	0/0:13:13,0	0/0:30:30,0	0/0:45:45,0	0/0:24:24,0	0/0:9:9,0	0/0:42:42,0	0/0:22:22,0	0/0:17:17,0	0/0:72:72,0	0/0:11:11,0	0/0:42:42,0	0/0:13:13,0	0/0:32:32,0	0/0:29:29,0	0/0:8:8,0	0/0:48:48,0	0/0:25:25,0	0/1:29:15,14	0/0:26:26,0	0/0:41:41,0	0/0:6:6,0	0/0:25:25,0	0/0:26:26,0	0/0:39:39,0	0/0:65:65,0	0/0:17:17,0	0/0:51:51,0	0/0:21:21,0	0/0:33:33,0	0/0:29:29,0	0/0:47:47,0	0/0:16:16,0	0/0:17:17,0	0/1:46:30,16	0/0:51:51,0	1/1:11:0,11	1/1:30:0,30	0/1:10:6,4	0/1:12:6,6	0/1:32:23,9	1/1:13:0,13	0/0:13:13,0	1/1:27:0,27	1/1:4:0,4	1/1:21:0,21	1/1:45:0,45	0/0:15:15,0	1/1:16:0,16	0/1:10:7,3	1/1:31:0,31	0/1:43:23,20	0/0:38:38,0	1/1:22:0,22	0/0:20:20,0	0/0:24:24,0	0/1:19:9,10	0/0:38:38,0	0/0:32:32,0	0/0:15:15,0	1/1:32:0,32	0/0:8:8,0	1/1:41:0,41	0/0:19:19,0	./.:0:.,.	0/0:11:11,0	0/0:50:50,0	0/0:23:23,0	./.:0:.,.	0/0:28:28,0	0/0:11:11,0
groupI	7792159	10038_25	G	C	.	PASS	NS=69;AF=0.413	GT:DP:AD	0/0:33:33,0	0/0:35:35,0	0/0:33:33,0	0/0:40:40,0	0/0:13:13,0	0/0:23:23,0	0/0:30:30,0	0/0:41:41,0	0/0:56:56,0	0/0:26:26,0	0/0:44:44,0	0/1:26:11,15	0/0:42:42,0	0/0:22:22,0	0/0:33:33,0	0/0:49:49,0	0/1:33:18,15	0/1:23:13,10	0/0:24:24,0	0/1:33:24,9	1/1:19:0,19	0/0:22:22,0	0/1:28:15,13	1/1:22:0,22	0/0:77:77,0	0/1:26:10,16	0/1:50:28,22	0/1:20:13,7	0/1:53:33,20	0/1:26:11,15	0/1:42:27,15	0/0:16:16,0	1/1:38:0,38	0/0:79:79,0	1/1:52:0,52	0/0:12:12,0	0/1:28:13,15	0/1:18:12,6	./.:11:.,.	1/1:42:0,42	0/0:23:23,0	0/1:20:10,10	0/1:14:10,4	0/1:21:13,8	1/1:25:0,25	0/1:38:17,21	0/1:31:21,10	1/1:27:0,27	1/1:13:0,13	0/1:35:20,15	0/1:37:13,24	1/1:22:0,22	0/1:30:15,15	1/1:21:0,21	0/1:41:23,18	0/1:18:11,7	1/1:42:0,42	0/0:38:38,0	0/0:35:35,0	0/0:37:37,0	0/1:18:13,5	0/1:22:9,13	0/0:44:44,0	1/1:55:0,55	1/1:18:0,18	0/1:41:22,19	1/1:32:0,32	0/1:43:23,20	0/1:45:19,26	0/1:26:10,16
groupI	7922922	10045_35	C	A	.	PASS	NS=70;AF=0.250	GT:DP:AD	0/0:17:17,0	0/1:27:11,16	0/0:28:28,0	0/0:36:36,0	0/0:10:10,0	0/0:16:16,0	0/0:12:12,0	0/0:48:48,0	0/0:54:54,0	0/0:30:30,0	0/0:33:33,0	0/0:28:28,0	0/0:21:21,0	0/0:27:27,0	0/0:19:19,0	0/0:50:50,0	0/0:32:32,0	0/0:37:37,0	0/0:12:12,0	0/0:42:42,0	0/0:15:15,0	0/0:25:25,0	0/0:29:29,0	0/0:45:45,0	0/0:94:94,0	0/0:19:19,0	0/0:30:30,0	0/0:16:16,0	0/0:42:42,0	0/0:32:32,0	0/0:22:22,0	0/0:3:3,0	0/0:56:56,0	0/0:51:51,0	1/1:46:0,46	1/1:19:0,19	0/1:31:19,12	1/1:29:0,29	1/1:9:0,9	1/1:31:0,31	1/1:25:0,25	1/1:34:0,34	1/1:21:0,21	1/1:23:0,23	1/1:16:0,16	1/1:47:0,47	1/1:26:0,26	1/1:22:0,22	1/1:24:0,24	1/1:34:0,34	1/1:32:0,32	0/0:26:26,0	0/0:32:32,0	0/0:27:27,0	0/0:30:30,0	0/0:21:21,0	0/0:21:21,0	0/0:25:25,0	0/0:38:38,0	0/0:5:5,0	0/0:17:17,0	0/0:20:20,0	0/0:20:20,0	0/0:31:31,0	0/0:8:8,0	0/1:39:12,27	0/0:30:30,0	0/0:25:25,0	0/0:42:42,0	0/0:18:18,0
groupI	7937691	10049_72	C	A	.	PASS	NS=70;AF=0.371	GT:DP:AD	0/0:25:25,0	0/0:35:35,0	0/0:29:29,0	0/0:35:35,0	0/1:28:19,9	0/0:32:32,0	0/1:28:14,14	1/1:38:0,38	0/1:55:34,21	0/1:26:15,11	0/0:38:38,0	0/0:26:26,0	0/1:31:20,11	0/1:34:15,19	0/1:21:9,12	0/1:52:23,29	0/1:30:15,15	1/1:28:0,28	0/1:27:14,13	1/1:51:0,51	0/1:20:10,10	0/1:43:25,18	0/0:26:26,0	0/1:37:22,15	1/1:54:0,54	0/0:20:20,0	1/1:65:0,65	1/1:33:0,33	1/1:43:0,43	0/0:36:36,0	0/1:43:24,19	1/1:21:0,21	1/1:52:0,52	0/1:51:31,20	0/0:58:58,0	0/1:13:7,6	0/1:20:11,9	0/0:17:17,0	0/1:20:7,13	0/0:37:37,0	0/0:11:11,0	0/1:52:27,25	0/1:13:4,9	0/0:33:33,0	0/0:27:27,0	0/1:55:23,32	0/0:27:27,0	0/1:21:7,14	0/1:13:5,8	0/0:30:30,0	0/0:35:35,0	0/1:16:8,8	0/1:32:21,11	0/1:40:16,24	0/0:21:21,0	1/1:24:0,24	0/1:44:22,22	0/1:32:15,17	0/0:25:25,0	0/1:20:10,10	0/0:9:9,0	0/0:23:23,0	0/0:46:46,0	0/0:40:40,0	0/0:6:6,0	0/1:40:23,17	0/0:23:23,0	0/0:25:25,0	0/1:35:17,18	0/1:26:16,10
groupI	7958241	10052_86	A	C	.	PASS	NS=69;AF=0.072	GT:DP:AD	0/0:17:17,0	0/0:40:40,0	0/0:28:28,0	0/0:22:22,0	0/0:15:15,0	0/0:25:25,0	0/0:34:34,0	0/0:36:36,0	0/0:42:42,0	0/0:26:26,0	0/0:37:37,0	0/0:33:33,0	0/0:26:26,0	0/0:30:30,0	0/0:32:32,0	0/0:43:43,0	0/0:30:30,0	0/0:30:30,0	0/0:30:30,0	0/0:31:31,0	0/0:11:11,0	0/0:34:34,0	0/0:26:26,0	0/0:42:42,0	0/0:64:64,0	0/0:23:23,0	0/0:53:53,0	0/0:26:26,0	0/0:19:19,0	0/0:20:20,0	0/0:41:41,0	0/0:18:18,0	0/0:48:48,0	0/0:47:47,0	0/0:40:40,0	0/0:13:13,0	0/0:27:27,0	0/0:15:15,0	0/1:13:8,5	1/1:28:0,28	1/1:25:0,25	0/0:24:24,0	./.:6:.,.	0/0:22:22,0	0/0:22:22,0	0/1:17:7,10	0/1:13:7,6	0/1:14:4,10	0/0:11:11,0	1/1:30:0,30	0/0:28:28,0	0/0:19:19,0	0/0:30:30,0	0/0:27:27,0	0/0:27:27,0	0/0:27:27,0	0/0:21:21,0	0/0:48:48,0	0/0:35:35,0	0/0:27:27,0	0/0:5:5,0	0/0:28:28,0	0/0:25:25,0	0/0:35:35,0	0/0:5:5,0	0/0:23:23,0	0/0:31:31,0	0/0:22:22,0	0/0:50:50,0	0/0:31:31,0
groupI	7971332	10054_15	G	A	.	PASS	NS=66;AF=0.485	GT:DP:AD	0/1:26:11,15	1/1:20:0,20	0/1:32:15,17	0/1:33:21,12	1/1:23:0,23	0/0:31:31,0	0/1:28:15,13	1/1:56:0,56	0/0:34:34,0	0/1:15:5,10	1/1:35:0,35	0/1:28:9,19	0/1:24:17,7	1/1:27:0,27	0/0:24:24,0	0/0:47:47,0	0/1:48:32,16	0/0:38:38,0	0/0:23:23,0	0/1:34:9,25	0/1:18:10,8	0/0:17:17,0	0/0:24:24,0	1/1:37:0,37	0/0:74:74,0	0/1:11:5,6	1/1:49:0,49	1/1:31:0,31	0/1:21:13,8	0/1:18:10,8	0/0:40:40,0	./.:9:.,.	1/1:60:0,60	0/1:44:24,20	0/0:43:43,0	0/0:17:17,0	0/1:25:16,9	0/0:14:14,0	./.:13:.,.	0/0:27:27,0	1/1:29:0,29	1/1:17:0,17	1/1:26:0,26	0/1:26:14,12	0/1:14:6,8	0/0:33:33,0	1/1:12:0,12	./.:20:.,.	./.:14:.,.	0/0:31:31,0	0/1:28:18,10	0/0:14:14,0	0/1:32:17,15	1/1:50:0,50	0/1:45:23,22	0/0:12:12,0	0/1:33:17,16	0/1:18:7,11	1/1:35:0,35	0/1:28:12,16	1/1:19:0,19	0/0:21:21,0	0/1:33:18,15	0/1:46:22,24	1/1:26:0,26	0/1:43:14,29	1/1:32:0,32	0/1:33:20,13	0/0:35:35,0	0/1:16:6,10
groupI	7976184	10055_9	G	C	.	PASS	NS=68;AF=0.103	GT:DP:AD	0/0:12:12,0	0/0:19:19,0	0/0:19:19,0	0/0:26:26,0	0/0:15:15,0	0/0:16:16,0	0/0:17:17,0	0/0:33:33,0	0/0:26:26,0	0/0:11:11,0	0/0:27:27,0	0/0:19:19,0	0/0:11:11,0	0/0:23:23,0	0/0:20:20,0	0/1:32:17,15	0/0:19:19,0	0/0:22:22,0	0/1:14:7,7	0/1:19:10,9	0/0:6:6,0	0/0:19:19,0	0/0:20:20,0	0/0:27:27,0	0/0:40:40,0	0/0:11:11,0	0/0:12:12,0	0/0:14:14,0	0/0:22:22,0	0/1:25:15,10	./.:32:.,.	0/0:6:6,0	0/0:30:30,0	0/0:38:38,0	0/0:43:43,0	0/0:10:10,0	0/1:24:9,15	0/0:16:16,0	0/0:6:6,0	0/1:22:6,16	0/1:12:7,5	0/1:15:10,5	./.:12:.,.	0/1:17:8,9	0/1:12:6,6	0/0:23:23,0	0/1:31:19,12	0/0:27:27,0	0/0:23:23,0	0/0:24:24,0	0/0:13:13,0	0/0:16:16,0	0/0:22:22,0	0/0:22:22,0	0/0:17:17,0	0/1:16:12,4	0/0:28:28,0	0/0:8:8,0	0/0:18:18,0	0/0:8:8,0	0/0:6:6,0	0/0:14:14,0	0/1:9:3,6	0/0:25:25,0	0/0:5:5,0	0/1:26:15,11	0/0:15:15,0	0/0:16:16,0	0/0:12:12,0	0/0:8:8,0
groupI	8064569	10070_36	T	C	.	PASS	NS=67;AF=0.052	GT:DP:AD	0/0:22:22,0	0/0:32:32,0	0/0:24:24,0	0/0:32:32,0	0/0:10:10,0	0/0:20:20,0	0/1:32:13,19	0/0:32:32,0	0/0:49:49,0	0/0:17:17,0	0/0:36:36,0	./.:29:.,.	0/0:38:38,0	0/0:20:20,0	0/0:23:23,0	0/0:45:45,0	0/0:49:49,0	0/0:28:28,0	0/0:23:23,0	0/0:54:54,0	0/0:17:17,0	0/0:17:17,0	0/0:13:13,0	0/0:35:35,0	0/0:60:60,0	0/0:17:17,0	0/0:38:38,0	0/0:19:19,0	0/0:50:50,0	0/1:31:14,17	0/0:29:29,0	0/0:12:12,0	0/0:58:58,0	0/0:56:56,0	0/0:32:32,0	0/0:9:9,0	0/0:26:26,0	0/0:6:6,0	0/0:17:17,0	0/0:29:29,0	0/0:28:28,0	0/0:18:18,0	0/0:12:12,0	0/0:13:13,0	0/0:12:12,0	0/0:44:44,0	0/0:32:32,0	0/0:32:32,0	0/0:12:12,0	0/0:29:29,0	0/0:27:27,0	0/0:25:25,0	0/0:22:22,0	0/0:19:19,0	0/0:24:24,0	0/0:14:14,0	0/0:17:17,0	0/0:18:18,0	./.:24:.,.	0/0:21:21,0	0/0:12:12,0	0/1:16:9,7	0/0:23:23,0	0/0:32:32,0	./.:8:.,.	0/0:37:37,0	0/1:29:13,16	0/1:27:10,17	0/0:28:28,0	1/1:20:0,20
groupI	8072132	10071_24	C	T	.	PASS	NS=70;AF=0.464	GT:DP:AD	0/0:27:27,0	0/0:28:28,0	0/1:32:21,11	0/0:32:32,0	0/1:17:8,9	0/0:37:37,0	0/1:48:28,20	0/0:48:48,0	0/0:48:48,0	0/1:24:13,11	0/0:53:53,0	1/1:25:0,25	0/1:47:21,26	1/1:27:0,27	1/1:17:0,17	0/1:51:25,26	0/0:32:32,0	0/0:39:39,0	1/1:26:0,26	0/1:53:16,37	0/0:12:12,0	0/1:27:13,14	0/0:19:19,0	0/1:28:10,18	1/1:67:0,67	0/0:15:15,0	0/1:44:22,22	0/1:21:12,9	0/1:42:21,21	0/1:21:14,7	0/1:35:14,21	0/0:17:17,0	0/1:36:15,21	0/0:58:58,0	0/1:33:18,15	0/0:10:10,0	0/0:25:25,0	0/1:19:14,5	0/0:9:9,0	1/1:36:0,36	0/1:21:11,10	0/0:25:25,0	0/1:16:6,10	0/0:23:23,0	0/0:21:21,0	0/0:63:63,0	0/1:29:16,13	0/1:34:11,23	1/1:10:0,10	0/1:30:18,12	0/1:28:17,11	0/1:36:22,14	0/1:40:17,23	0/1:28:11,17	1/1:48:0,48	1/1:13:0,13	0/1:40:20,20	0/1:26:12,14	1/1:30:0,30	1/1:19:0,19	0/0:8:8,0	0/1:31:12,19	1/1:22:0,22	1/1:43:0,43	1/1:13:0,13	0/1:33:16,17	1/1:26:0,26	1/1:42:0,42	1/1:41:0,41	0/1:25:14,11
groupI	8165163	10079_91	G	T	.	PASS	NS=68;AF=0.206	GT:DP:AD	0/0:31:31,0	0/1:36:20,16	0/0:46:46,0	0/0:37:37,0	0/1:13:7,6	0/0:42:42,0	0/0:37:37,0	0/0:25:25,0	0/0:77:77,0	0/0:36:36,0	0/0:53:53,0	0/0:34:34,0	0/0:43:43,0	0/1:45:23,22	0/1:40:19,21	0/0:46:46,0	0/1:37:21,16	0/0:35:35,0	0/0:27:27,0	0/0:37:37,0	./.:12:.,.	0/1:33:19,14	0/1:28:12,16	0/0:43:43,0	0/0:79:79,0	0/0:13:13,0	0/1:50:25,25	0/1:25:8,17	0/0:44:44,0	0/0:23:23,0	0/0:40:40,0	1/1:16:0,16	0/1:39:17,22	0/0:56:56,0	0/0:50:50,0	0/0:11:11,0	0/1:30:15,15	0/0:19:19,0	0/0:9:9,0	0/0:62:62,0	0/0:28:28,0	0/0:33:33,0	0/0:28:28,0	0/0:25:25,0	0/0:32:32,0	0/0:42:42,0	0/0:19:19,0	0/0:26:26,0	0/0:18:18,0	0/0:45:45,0	0/0:37:37,0	0/1:34:20,14	0/1:52:34,18	0/1:38:16,22	0/1:70:26,44	1/1:24:0,24	0/0:45:45,0	1/1:35:0,35	0/1:34:17,17	0/1:33:17,16	0/1:11:5,6	0/0:25:25,0	0/0:39:39,0	0/1:54:29,25	./.:18:.,.	0/1:55:23,32	0/0:50:50,0	0/1:28:17,11	0/1:55:23,32	0/0:27:27,0
groupI	8298297	10083_60	C	T	.	PASS	NS=69;AF=0.130	GT:DP:AD	0/1:16:7,9	0/0:24:24,0	0/1:28:16,12	0/1:45:19,26	0/1:17:11,6	0/0:27:27,0	0/1:38:14,24	0/1:49:33,16	1/1:57:0,57	0/1:19:10,9	0/1:53:28,25	0/1:25:14,11	./.:28:.,.	0/1:23:16,7	0/0:24:24,0	0/0:43:43,0	0/0:38:38,0	1/1:39:0,39	0/0:16:16,0	0/0:22:22,0	0/1:19:10,9	0/0:38:38,0	0/0:24:24,0	0/0:18:18,0	0/0:72:72,0	0/0:15:15,0	0/0:30:30,0	0/0:16:16,0	0/0:33:33,0	0/0:35:35,0	0/1:47:24,23	0/0:19:19,0	0/0:57:57,0	0/0:62:62,0	0/1:33:14,19	0/0:14:14,0	0/0:26:26,0	0/0:19:19,0	0/0:12:12,0	0/0:41:41,0	0/0:6:6,0	0/0:24:24,0	0/0:20:20,0	0/0:33:33,0	0/1:19:11,8	0/0:54:54,0	0/0:23:23,0	0/0:29:29,0	0/0:20:20,0	0/0:14:14,0	0/0:28:28,0	0/0:22:22,0	0/0:39:39,0	0/0:34:34,0	0/0:43:43,0	0/0:12:12,0	0/0:42:42,0	0/0:32:32,0	0/0:31:31,0	0/0:33:33,0	0/0:17:17,0	0/0:15:15,0	0/0:20:20,0	0/0:53:53,0	0/0:14:14,0	0/0:19:19,0	0/0:41:41,0	0/0:53:53,0	0/0:55:55,0	0/0:18:18,0
groupI	8360747	10089_68	G	T	.	PASS	NS=69;AF=0.130	GT:DP:AD	0/0:35:35,0	0/0:36:36,0	0/1:37:20,17	0/0:49:49,0	0/1:9:4,5	0/0:33:33,0	0/0:36:36,0	0/0:37:37,0	0/0:57:57,0	0/1:24:17,7	0/0:36:36,0	0/1:32:16,16	0/0:38:38,0	0/0:37:37,0	0/0:31:31,0	0/1:50:29,21	0/0:39:39,0	0/0:36:36,0	0/0:13:13,0	0/1:49:36,13	0/0:11:11,0	0/1:26:9,17	0/0:26:26,0	0/0:31:31,0	0/0:81:81,0	0/0:20:20,0	0/1:57:35,22	0/1:32:19,13	0/1:45:31,14	0/1:35:23,12	1/1:44:0,44	./.:17:.,.	0/0:52:52,0	0/0:76:76,0	0/0:56:56,0	0/0:11:11,0	0/0:35:35,0	0/0:14:14,0	0/0:7:7,0	0/0:34:34,0	0/0:18:18,0	0/0:27:27,0	0/0:14:14,0	0/0:26:26,0	0/0:29:29,0	0/0:38:38,0	0/0:23:23,0	0/1:32:18,14	0/0:18:18,0	0/0:43:43,0	0/0:36:36,0	0/0:25:25,0	0/0:38:38,0	0/0:38:38,0	0/0:43:43,0	0/0:12:12,0	0/0:58:58,0	0/1:22:12,10	0/0:36:36,0	0/0:34:34,0	0/0:9:9,0	0/0:22:22,0	0/0:32:32,0	0/0:58:58,0	0/1:20:11,9	0/0:37:37,0	0/0:33:33,0	0/0:29:29,0	0/1:41:19,22	0/1:22:14,8
groupI	8417387	10092_52	T	C	.	PASS	NS=69;AF=0.188	GT:DP:AD	0/1:20:8,12	0/0:24:24,0	0/0:17:17,0	0/0:19:19,0	./.:7:.,.	0/0:14:14,0	0/0:23:23,0	0/0:21:21,0	0/0:35:35,0	0/0:19:19,0	0/0:33:33,0	0/1:21:11,10	0/0:19:19,0	0/1:18:10,8	0/0:16:16,0	0/1:50:21,29	0/1:23:8,15	0/1:28:10,18	0/0:30:30,0	0/0:38:38,0	0/0:11:11,0	0/0:24:24,0	0/0:12:12,0	0/0:22:22,0	0/0:61:61,0	0/0:16:16,0	0/1:39:18,21	0/0:11:11,0	0/0:34:34,0	0/0:21:21,0	0/0:34:34,0	0/1:10:4,6	0/0:34:34,0	0/0:43:43,0	0/0:38:38,0	0/0:8:8,0	0/1:19:12,7	0/0:18:18,0	0/1:5:3,2	0/1:14:6,8	0/0:9:9,0	0/0:19:19,0	0/0:19:19,0	0/0:21:21,0	0/0:14:14,0	0/0:48:48,0	0/1:22:15,7	0/1:18:7,11	0/0:4:4,0	0/1:27:13,14	0/0:19:19,0	1/1:19:0,19	0/1:18:11,7	0/0:26:26,0	0/1:24:11,13	0/1:23:13,10	0/0:21:21,0	0/0:17:17,0	0/0:23:23,0	0/1:20:8,12	0/0:7:7,0	0/0:24:24,0	1/1:25:0,25	0/0:19:19,0	1/1:14:0,14	0/0:19:19,0	0/1:23:11,12	0/1:15:10,5	0/0:21:21,0	0/0:10:10,0
groupI	8420431	10095_47	G	C	.	PASS	NS=69;AF=0.058	GT:DP:AD	0/0:8:8,0	0/0:22:22,0	0/1:25:13,12	0/0:25:25,0	0/0:6:6,0	0/0:17:17,0	0/1:19:10,9	0/0:19:19,0	0/0:35:35,0	0/1:19:10,9	0/0:31:31,0	0/0:12:12,0	0/1:29:12,17	0/1:22:11,11	0/1:19:9,10	0/0:39:39,0	0/0:24:24,0	0/0:14:14,0	0/0:10:10,0	0/0:40:40,0	0/0:7:7,0	0/0:23:23,0	0/0:16:16,0	0/0:26:26,0	0/0:56:56,0	0/0:14:14,0	0/0:24:24,0	0/0:14:14,0	0/0:23:23,0	0/0:20:20,0	0/0:29:29,0	0/0:5:5,0	0/0:27:27,0	0/0:22:22,0	0/0:24:24,0	0/0:9:9,0	0/0:14:14,0	0/0:9:9,0	0/0:8:8,0	0/0:34:34,0	0/0:25:25,0	0/0:18:18,0	0/0:20:20,0	0/0:21:21,0	0/0:15:15,0	0/0:35:35,0	0/0:16:16,0	0/0:14:14,0	0/0:17:17,0	0/0:27:27,0	0/0:23:23,0	0/0:37:37,0	0/0:22:22,0	0/1:20:9,11	0/0:21:21,0	0/0:25:25,0	0/0:16:16,0	0/0:29:29,0	0/0:18:18,0	0/0:12:12,0	./.:10:.,.	0/0:24:24,0	0/0:25:25,0	0/0:26:26,0	0/0:11:11,0	0/1:30:12,18	0/0:22:22,0	0/0:27:27,0	0/0:31:31,0	0/0:26:26,0
groupI	8431330	10099_38	C	T	.	PASS	NS=70;AF=0.071	GT:DP:AD	0/0:16:16,0	0/0:29:29,0	0/0:26:26,0	0/0:28:28,0	0/0:14:14,0	0/0:30:30,0	0/0:21:21,0	0/0:26:26,0	0/0:30:30,0	0/0:20:20,0	0/0:28:28,0	0/0:18:18,0	0/0:32:32,0	0/0:24:24,0	0/0:28:28,0	0/0:45:45,0	0/0:29:29,0	0/0:13:13,0	0/0:9:9,0	0/0:25:25,0	0/0:9:9,0	0/0:16:16,0	0/0:19:19,0	0/0:21:21,0	0/0:40:40,0	0/0:9:9,0	0/0:40:40,0	0/0:17:17,0	0/0:15:15,0	0/0:27:27,0	0/1:32:15,17	0/0:5:5,0	0/0:45:45,0	0/0:42:42,0	0/0:39:39,0	0/0:17:17,0	0/0:21:21,0	0/1:15:10,5	0/1:15:9,6	0/0:42:42,0	0/1:22:7,15	0/0:22:22,0	0/0:9:9,0	1/1:23:0,23	0/0:16:16,0	0/0:45:45,0	0/1:26:10,16	0/0:19:19,0	0/1:16:12,4	0/0:34:34,0	0/0:34:34,0	0/0:18:18,0	0/0:27:27,0	0/0:22:22,0	0/0:14:14,0	0/0:4:4,0	0/1:27:15,12	0/0:18:18,0	0/0:28:28,0	0/0:12:12,0	0/0:14:14,0	0/0:14:14,0	0/0:9:9,0	0/0:25:25,0	0/0:14:14,0	0/1:21:12,9	0/0:20:20,0	0/0:12:12,0	0/0:26:26,0	0/0:13:13,0
groupI	8438320	10105_24	G	A	.	PASS	NS=70;AF=0.157	GT:DP:AD	0/0:27:27,0	0/0:31:31,0	0/1:31:23,8	0/0:29:29,0	0/1:15:9,6	0/0:37:37,0	0/0:22:22,0	0/0:38:38,0	0/0:53:53,0	0/0:35:35,0	0/0:33:33,0	0/0:25:25,0	0/0:27:27,0	0/1:29:12,17	0/0:25:25,0	0/0:51:51,0	0/0:43:43,0	0/1:28:17,11	0/1:17:11,6	0/0:38:38,0	0/0:16:16,0	0/0:26:26,0	0/0:23:23,0	0/0:32:32,0	0/0:57:57,0	0/0:12:12,0	0/1:44:28,16	0/1:18:9,9	0/0:40:40,0	0/0:35:35,0	0/0:53:53,0	0/0:10:10,0	0/1:38:13,25	0/0:46:46,0	0/0:37:37,0	1/1:9:0,9	0/0:29:29,0	0/0:23:23,0	0/0:14:14,0	0/0:30:30,0	0/0:23:23,0	1/1:15:0,15	0/0:30:30,0	0/0:22:22,0	0/0:18:18,0	0/1:60:33,27	0/0:30:30,0	0/0:29:29,0	0/0:14:14,0	0/1:43:19,24	0/0:22:22,0	0/0:26:26,0	0/0:40:40,0	0/1:29:9,20	0/1:26:13,13	0/1:19:8,11	0/0:41:41,0	0/0:31:31,0	0/0:23:23,0	0/1:22:12,10	0/0:17:17,0	0/0:29:29,0	0/1:33:15,18	0/0:46:46,0	1/1:14:0,14	0/0:46:46,0	0/0:28:28,0	0/1:26:12,14	0/0:32:32,0	0/0:17:17,0
groupI	8449386	10111_67	A	G	.	PASS	NS=70;AF=0.079	GT:DP:AD	0/0:14:14,0	0/0:14:14,0	0/0:28:28,0	0/0:29:29,0	0/0:3:3,0	0/0:21:21,0	0/1:19:12,7	0/0:38:38,0	0/0:54:54,0	0/1:21:7,14	0/0:29:29,0	0/0:20:20,0	0/1:17:11,6	0/1:25:10,15	0/1:19:9,10	0/0:43:43,0	0/0:26:26,0	0/0:17:17,0	0/0:18:18,0	0/0:22:22,0	0/0:13:13,0	0/0:15:15,0	0/0:21:21,0	0/0:21:21,0	0/0:61:61,0	0/0:14:14,0	0/0:33:33,0	0/0:21:21,0	0/0:30:30,0	0/0:17:17,0	0/0:31:31,0	0/0:11:11,0	0/0:25:25,0	0/0:40:40,0	0/0:31:31,0	0/0:4:4,0	0/0:25:25,0	0/0:10:10,0	0/0:9:9,0	0/0:24:24,0	0/0:17:17,0	0/0:20:20,0	0/0:14:14,0	0/0:18:18,0	0/0:15:15,0	0/0:34:34,0	0/0:15:15,0	0/0:13:13,0	0/0:7:7,0	0/0:39:39,0	0/0:19:19,0	0/0:27:27,0	0/0:29:29,0	0/0:14:14,0	0/1:44:29,15	0/0:22:22,0	0/0:47:47,0	0/0:38:38,0	0/0:29:29,0	0/0:20:20,0	0/0:12:12,0	0/0:28:28,0	0/1:24:12,12	0/1:35:19,16	0/1:17:9,8	0/0:28:28,0	0/1:23:11,12	0/1:23:12,11	0/0:48:48,0	0/0:27:27,0
groupI	8481522	10122_30	G	A	.	PASS	NS=67;AF=0.119	GT:DP:AD	0/0:23:23,0	0/0:29:29,0	0/1:16:8,8	0/0:21:21,0	0/0:6:6,0	0/0:24:24,0	0/0:29:29,0	0/0:40:40,0	0/0:69:69,0	0/0:33:33,0	0/0:36:36,0	0/0:16:16,0	0/0:21:21,0	0/1:31:17,14	0/0:27:27,0	0/0:48:48,0	0/0:35:35,0	0/1:42:23,19	0/0:24:24,0	0/0:41:41,0	0/0:8:8,0	0/0:35:35,0	0/0:14:14,0	0/0:40:40,0	1/1:79:0,79	0/0:22:22,0	0/0:72:72,0	0/0:21:21,0	0/0:33:33,0	0/0:20:20,0	0/0:47:47,0	0/0:14:14,0	0/0:53:53,0	0/0:57:57,0	0/1:31:18,13	0/0:7:7,0	0/1:21:6,15	0/0:18:18,0	0/0:17:17,0	0/0:24:24,0	0/0:24:24,0	0/0:31:31,0	0/1:9:3,6	0/0:20:20,0	0/1:16:8,8	0/0:39:39,0	0/0:24:24,0	./.:36:.,.	./.:16:.,.	0/0:30:30,0	0/1:31:15,16	0/0:27:27,0	0/0:30:30,0	0/1:26:8,18	0/1:24:13,11	0/0:19:19,0	0/0:23:23,0	0/0:21:21,0	0/1:30:13,17	0/1:24:14,10	0/0:21:21,0	0/0:27:27,0	0/0:27:27,0	0/0:41:41,0	./.:7:.,.	0/0:38:38,0	0/0:34:34,0	0/0:35:35,0	0/1:47:25,22	0/1:14:7,7
groupI	8584920	10124_37	C	T	.	PASS	NS=69;AF=0.210	GT:DP:AD	0/0:30:30,0	0/0:27:27,0	0/1:27:11,16	0/0:31:31,0	0/0:18:18,0	0/0:22:22,0	0/0:31:31,0	0/0:53:53,0	0/0:64:64,0	0/0:32:32,0	0/0:41:41,0	0/0:21:21,0	0/1:39:27,12	0/0:32:32,0	0/0:37:37,0	0/0:54:54,0	0/0:38:38,0	0/0:23:23,0	1/1:19:0,19	0/1:38:14,24	0/1:22:17,5	1/1:32:0,32	0/0:44:44,0	0/0:48:48,0	1/1:78:0,78	0/1:18:8,10	0/0:47:47,0	0/0:23:23,0	1/1:43:0,43	0/1:38:15,23	0/1:30:12,18	0/0:16:16,0	0/1:66:32,34	0/1:72:38,34	0/0:37:37,0	0/0:11:11,0	0/1:31:21,10	0/0:21:21,0	0/1:15:11,4	0/1:37:22,15	0/1:26:16,10	0/0:20:20,0	0/1:21:11,10	0/0:24:24,0	0/1:37:17,20	0/0:41:41,0	0/0:33:33,0	0/0:39:39,0	0/0:15:15,0	0/0:41:41,0	0/1:37:19,18	0/0:25:25,0	0/1:41:19,22	0/1:35:16,19	0/0:52:52,0	0/1:30:12,18	0/0:24:24,0	0/0:45:45,0	0/0:31:31,0	0/0:30:30,0	./.:12:.,.	0/0:36:36,0	0/1:35:15,20	0/1:61:29,32	0/0:18:18,0	0/0:56:56,0	0/0:49:49,0	0/0:32:32,0	0/0:61:61,0	0/0:30:30,0
groupI	8593077	10126_24	T	G	.	PASS	NS=69;AF=0.217	GT:DP:AD	0/0:23:23,0	0/0:23:23,0	0/0:33:33,0	0/1:27:11,16	0/0:20:20,0	1/1:28:0,28	0/0:39:39,0	0/0:40:40,0	0/1:56:35,21	0/1:38:24,14	0/0:43:43,0	0/1:29:15,14	0/1:42:21,21	0/1:30:17,13	0/0:37:37,0	0/0:61:61,0	0/0:35:35,0	0/0:42:42,0	0/0:12:12,0	0/0:48:48,0	./.:16:.,.	0/0:29:29,0	0/1:31:21,10	0/0:42:42,0	0/0:72:72,0	0/0:26:26,0	0/0:44:44,0	0/0:31:31,0	0/0:37:37,0	0/1:34:21,13	1/1:57:0,57	1/1:10:0,10	0/1:61:26,35	0/1:79:39,40	0/0:56:56,0	0/0:21:21,0	0/0:22:22,0	0/0:23:23,0	0/0:24:24,0	0/0:53:53,0	0/0:21:21,0	0/0:41:41,0	0/0:18:18,0	0/0:41:41,0	0/0:34:34,0	0/0:31:31,0	0/0:25:25,0	0/0:32:32,0	0/0:12:12,0	0/0:31:31,0	0/0:43:43,0	0/1:32:18,14	0/1:50:26,24	0/0:29:29,0	0/0:41:41,0	0/0:11:11,0	1/1:20:0,20	1/1:12:0,12	0/0:39:39,0	0/0:27:27,0	0/0:18:18,0	1/1:19:0,19	0/0:42:42,0	0/1:41:16,25	0/0:7:7,0	0/0:27:27,0	1/1:27:0,27	0/1:30:13,17	0/1:61:37,24	0/1:32:11,21
groupI	8619897	10133_37	C	T	.	PASS	NS=70;AF=0.100	GT:DP:AD	0/1:29:14,15	0/0:39:39,0	0/1:33:12,21	0/1:32:13,19	0/0:18:18,0	0/0:45:45,0	0/1:36:20,16	0/1:71:21,50	0/1:54:32,22	0/0:22:22,0	0/1:27:18,9	0/1:20:11,9	0/1:44:18,26	0/0:31:31,0	0/1:21:8,13	0/1:38:21,17	0/1:37:15,22	1/1:39:0,39	0/0:25:25,0	0/0:31:31,0	0/0:20:20,0	0/0:25:25,0	0/0:18:18,0	0/0:31:31,0	0/0:82:82,0	0/0:22:22,0	0/0:52:52,0	0/0:37:37,0	0/0:34:34,0	0/0:22:22,0	0/0:49:49,0	0/0:12:12,0	0/0:43:43,0	0/0:44:44,0	0/0:41:41,0	0/0:12:12,0	0/0:35:35,0	0/0:17:17,0	0/0:8:8,0	0/0:40:40,0	0/0:16:16,0	0/0:32:32,0	0/0:19:19,0	0/0:18:18,0	0/0:28:28,0	0/0:49:49,0	0/0:18:18,0	0/0:30:30,0	0/0:14:14,0	0/0:30:30,0	0/0:42:42,0	0/0:27:27,0	0/0:30:30,0	0/0:39:39,0	0/0:40:40,0	0/0:24:24,0	0/0:50:50,0	0/0:24:24,0	0/0:34:34,0	0/0:29:29,0	0/0:14:14,0	0/0:30:30,0	0/0:29:29,0	0/0:51:51,0	0/0:16:16,0	0/0:39:39,0	0/0:30:30,0	0/0:27:27,0	0/0:31:31,0	0/0:16:16,0
groupI	8735212	10136_71	A	G	.	PASS	NS=70;AF=0.050	GT:DP:AD	0/0:16:16,0	0/0:36:36,0	0/0:26:26,0	0/0:31:31,0	0/0:14:14,0	0/0:22:22,0	0/0:28:28,0	0/0:35:35,0	0/0:41:41,0	0/0:36:36,0	0/0:34:34,0	0/0:28:28,0	0/0:26:26,0	0/0:24:24,0	0/0:24:24,0	0/0:56:56,0	0/0:30:30,0	0/0:28:28,0	0/0:27:27,0	0/0:48:48,0	0/0:21:21,0	0/0:23:23,0	0/0:22:22,0	0/0:28:28,0	0/0:63:63,0	0/0:18:18,0	0/0:46:46,0	0/0:15:15,0	0/0:29:29,0	0/0:25:25,0	0/0:56:56,0	0/0:15:15,0	0/0:53:53,0	0/0:34:34,0	0/0:40:40,0	0/0:12:12,0	0/1:23:13,10	0/0:24:24,0	0/0:14:14,0	0/0:42:42,0	0/0:20:20,0	0/1:20:10,10	0/1:13:6,7	0/0:34:34,0	0/0:32:32,0	0/0:38:38,0	0/0:22:22,0	0/0:23:23,0	0/0:9:9,0	0/0:22:22,0	0/1:37:19,18	0/0:30:30,0	0/0:33:33,0	0/0:34:34,0	0/0:29:29,0	0/0:20:20,0	0/0:27:27,0	0/0:17:17,0	0/1:23:12,11	0/0:41:41,0	0/0:9:9,0	0/0:15:15,0	0/0:29:29,0	0/0:34:34,0	0/0:11:11,0	0/1:32:14,18	0/0:26:26,0	0/0:26:26,0	0/1:33:19,14	0/0:19:19,0
groupI	8785460	10140_14	T	C	.	PASS	NS=70;AF=0.064	GT:DP:AD	0/0:21:21,0	0/0:32:32,0	0/0:34:34,0	0/0:34:34,0	0/0:9:9,0	0/1:36:15,21	0/0:18:18,0	0/1:33:14,19	0/0:63:63,0	0/0:17:17,0	0/1:20:8,12	0/0:27:27,0	0/1:18:13,5	0/0:27:27,0	0/1:10:7,3	0/0:32:32,0	0/0:34:34,0	0/0:28:28,0	0/0:12:12,0	0/0:47:47,0	0/0:15:15,0	0/0:18:18,0	0/0:25:25,0	0/0:40:40,0	0/0:50:50,0	0/0:16:16,0	0/0:43:43,0	0/0:20:20,0	0/0:28:28,0	0/0:44:44,0	0/0:36:36,0	0/0:16:16,0	0/0:57:57,0	0/0:45:45,0	0/0:39:39,0	0/0:13:13,0	0/0:28:28,0	0/0:11:11,0	0/0:10:10,0	0/0:35:35,0	0/0:14:14,0	0/0:39:39,0	0/0:10:10,0	0/0:24:24,0	0/0:18:18,0	0/0:37:37,0	0/0:25:25,0	0/0:19:19,0	0/0:19:19,0	0/0:34:34,0	0/0:30:30,0	0/0:17:17,0	0/0:37:37,0	0/0:20:20,0	0/0:29:29,0	0/1:20:11,9	0/0:28:28,0	0/0:26:26,0	0/0:20:20,0	0/0:27:27,0	0/1:7:4,3	0/0:35:35,0	0/1:33:15,18	0/1:38:19,19	0/0:17:17,0	0/0:35:35,0	0/0:24:24,0	0/0:30:30,0	0/0:42:42,0	0/0:17:17,0
groupI	8932137	10150_59	T	C	.	PASS	NS=66;AF=0.379	GT:DP:AD	0/0:27:27,0	0/1:29:16,13	0/1:25:12,13	0/1:24:17,7	0/1:19:13,6	0/1:26:15,11	./.:32:.,.	0/0:40:40,0	0/1:69:38,31	0/1:15:7,8	0/0:47:47,0	0/0:27:27,0	0/1:29:12,17	0/1:26:16,10	0/0:42:42,0	0/0:41:41,0	0/0:26:26,0	1/1:35:0,35	0/0:33:33,0	0/0:38:38,0	0/1:26:16,10	0/0:37:37,0	./.:13:.,.	1/1:34:0,34	0/0:93:93,0	0/1:19:7,12	1/1:54:0,54	1/1:28:0,28	0/1:25:11,14	0/1:38:24,14	1/1:39:0,39	0/1:14:5,9	0/1:41:21,20	0/1:42:19,23	0/1:42:21,21	./.:7:.,.	0/1:24:7,17	0/1:12:6,6	0/0:13:13,0	0/0:45:45,0	0/1:31:11,20	0/1:35:22,13	0/0:16:16,0	0/0:26:26,0	./.:19:.,.	0/1:31:9,22	0/0:18:18,0	0/0:33:33,0	1/1:9:0,9	0/0:27:27,0	0/0:40:40,0	0/0:21:21,0	0/0:35:35,0	1/1:29:0,29	0/1:42:19,23	0/1:26:10,16	0/1:31:13,18	0/1:30:16,14	0/1:31:19,12	0/1:48:21,27	0/1:19:5,14	0/1:29:17,12	0/0:31:31,0	0/0:27:27,0	1/1:11:0,11	0/0:44:44,0	1/1:26:0,26	0/1:21:13,8	0/0:46:46,0	0/1:32:18,14
groupI	9067576	10156_43	A	T	.	PASS	NS=70;AF=0.050	GT:DP:AD	0/0:13:13,0	0/1:40:17,23	0/0:18:18,0	0/0:36:36,0	0/1:18:6,12	0/0:32:32,0	0/1:40:16,24	0/0:48:48,0	0/1:62:22,40	0/1:25:14,11	0/0:38:38,0	0/1:25:11,14	0/1:25:16,9	0/0:29:29,0	0/0:27:27,0	0/0:42:42,0	0/0:32:32,0	0/0:30:30,0	0/0:13:13,0	0/0:41:41,0	0/0:18:18,0	0/0:27:27,0	0/0:14:14,0	0/0:38:38,0	0/0:70:70,0	0/0:14:14,0	0/0:54:54,0	0/0:30:30,0	0/0:34:34,0	0/0:35:35,0	0/0:32:32,0	0/0:20:20,0	0/0:51:51,0	0/0:59:59,0	0/0:41:41,0	0/0:10:10,0	0/0:23:23,0	0/0:9:9,0	0/0:13:13,0	0/0:34:34,0	0/0:21:21,0	0/0:35:35,0	0/0:15:15,0	0/0:26:26,0	0/0:36:36,0	0/0:44:44,0	0/0:33:33,0	0/0:23:23,0	0/0:19:19,0	0/0:29:29,0	0/0:27:27,0	0/0:26:26,0	0/0:37:37,0	0/0:32:32,0	0/0:29:29,0	0/0:37:37,0	0/0:32:32,0	0/0:37:37,0	0/0:41:41,0	0/0:31:31,0	0/0:11:11,0	0/0:31:31,0	0/0:20:20,0	0/0:36:36,0	0/0:9:9,0	0/0:34:34,0	0/0:24:24,0	0/0:32:32,0	0/0:48:48,0	0/0:22:22,0
groupI	9093433	10164_12	A	C	.	PASS	NS=69;AF=0.290	GT:DP:AD	0/1:31:17,14	0/1:29:7,22	0/0:22:22,0	0/1:13:4,9	0/0:15:15,0	0/1:23:13,10	0/0:13:13,0	1/1:28:0,28	0/1:36:21,15	0/0:16:16,0	0/0:33:33,0	0/0:16:16,0	0/0:18:18,0	0/0:20:20,0	0/1:29:15,14	0/1:39:21,18	0/0:26:26,0	0/1:26:18,8	0/0:17:17,0	0/0:37:37,0	0/1:14:9,5	0/0:19:19,0	0/1:25:12,13	0/0:29:29,0	0/0:49:49,0	0/0:17:17,0	0/0:26:26,0	0/0:20:20,0	0/0:34:34,0	0/0:23:23,0	0/1:42:31,11	0/0:11:11,0	0/1:40:17,23	0/0:45:45,0	0/1:29:11,18	0/0:11:11,0	0/0:14:14,0	0/0:14:14,0	1/1:9:0,9	0/1:26:12,14	0/1:11:7,4	0/0:22:22,0	0/0:21:21,0	0/0:25:25,0	0/0:20:20,0	0/0:14:14,0	0/0:19:19,0	0/0:26:26,0	0/0:6:6,0	0/1:23:16,7	0/1:27:11,16	0/0:13:13,0	0/0:30:30,0	1/1:29:0,29	0/1:23:10,13	0/1:20:10,10	0/1:31:14,17	1/1:22:0,22	0/0:30:30,0	./.:19:.,.	0/1:13:6,7	1/1:16:0,16	0/1:32:10,22	0/1:28:19,9	1/1:9:0,9	0/1:17:7,10	0/0:19:19,0	1/1:18:0,18	0/1:16:9,7	0/1:9:6,3
groupI	9250502	10184_21	G	T	.	PASS	NS=70;AF=0.186	GT:DP:AD	0/0:20:20,0	0/0:31:31,0	0/0:22:22,0	0/0:44:44,0	0/0:12:12,0	0/0:41:41,0	0/0:46:46,0	0/0:46:46,0	0/0:57:57,0	0/0:39:39,0	0/0:32:32,0	0/0:26:26,0	0/0:32:32,0	0/0:32:32,0	0/0:25:25,0	0/0:66:66,0	0/0:41:41,0	0/0:31:31,0	0/0:22:22,0	0/0:42:42,0	0/0:19:19,0	0/0:31:31,0	0/0:33:33,0	0/0:38:38,0	0/0:74:74,0	0/0:12:12,0	0/0:44:44,0	0/0:23:23,0	0/0:44:44,0	0/0:18:18,0	0/0:38:38,0	0/0:14:14,0	0/0:45:45,0	0/0:51:51,0	0/1:43:23,20	0/1:17:7,10	1/1:25:0,25	0/1:14:9,5	1/1:18:0,18	1/1:47:0,47	1/1:18:0,18	1/1:26:0,26	0/0:21:21,0	1/1:43:0,43	1/1:36:0,36	1/1:44:0,44	0/0:31:31,0	1/1:28:0,28	0/1:21:10,11	1/1:33:0,33	1/1:31:0,31	0/0:19:19,0	0/0:23:23,0	0/0:33:33,0	0/0:33:33,0	0/0:19:19,0	0/0:43:43,0	0/0:25:25,0	0/0:22:22,0	0/0:8:8,0	0/0:16:16,0	0/0:26:26,0	0/0:35:35,0	0/0:41:41,0	0/0:9:9,0	0/0:39:39,0	0/0:31:31,0	0/0:24:24,0	0/0:36:36,0	0/0:21:21,0
groupI	9359737	10190_78	G	T	.	PASS	NS=68;AF=0.199	GT:DP:AD	0/0:18:18,0	0/1:20:8,12	0/0:20:20,0	0/1:23:11,12	0/1:21:11,10	0/0:20:20,0	0/0:25:25,0	0/1:28:17,11	0/1:44:16,28	0/1:25:13,12	0/0:15:15,0	0/0:10:10,0	0/0:26:26,0	0/1:23:11,12	0/0:18:18,0	0/0:37:37,0	0/0:30:30,0	0/0:21:21,0	1/1:14:0,14	0/1:32:14,18	0/0:12:12,0	0/1:18:8,10	./.:21:.,.	0/0:21:21,0	1/1:50:0,50	0/1:23:13,10	1/1:33:0,33	1/1:17:0,17	0/1:24:9,15	0/1:27:14,13	0/0:29:29,0	./.:7:.,.	0/1:46:14,32	0/1:33:17,16	0/0:44:44,0	0/0:10:10,0	0/0:33:33,0	0/0:11:11,0	0/0:9:9,0	0/0:29:29,0	0/0:19:19,0	0/0:30:30,0	0/0:5:5,0	0/0:24:24,0	0/0:9:9,0	0/0:46:46,0	0/0:25:25,0	0/0:18:18,0	0/0:20:20,0	0/0:21:21,0	0/0:41:41,0	0/0:21:21,0	0/0:35:35,0	0/0:30:30,0	0/0:17:17,0	0/0:27:27,0	0/0:21:21,0	0/0:16:16,0	0/0:22:22,0	0/1:20:10,10	0/0:14:14,0	1/1:20:0,20	0/1:27:13,14	0/0:20:20,0	0/0:10:10,0	0/1:20:11,9	0/0:24:24,0	0/0:25:25,0	0/0:57:57,0	0/0:26:26,0
groupI	9362260	10192_46	G	A	.	PASS	NS=70;AF=0.050	GT:DP:AD	0/0:34:34,0	0/0:24:24,0	0/0:35:35,0	0/0:51:51,0	0/1:23:9,14	0/0:24:24,0	0/0:37:37,0	0/0:32:32,0	0/0:64:64,0	0/0:38:38,0	0/0:31:31,0	0/0:22:22,0	0/0:35:35,0	0/0:30:30,0	0/1:31:22,9	0/1:66:29,37	0/0:44:44,0	0/0:52:52,0	0/1:25:12,13	0/1:47:24,23	0/1:19:10,9	0/1:30:13,17	0/0:24:24,0	0/0:39:39,0	0/0:79:79,0	0/0:25:25,0	0/0:73:73,0	0/0:24:24,0	0/0:54:54,0	0/0:29:29,0	0/0:45:45,0	0/0:8:8,0	0/0:75:75,0	0/0:53:53,0	0/0:49:49,0	0/0:11:11,0	0/0:16:16,0	0/0:16:16,0	0/0:13:13,0	0/0:48:48,0	0/0:27:27,0	0/0:22:22,0	0/0:29:29,0	0/0:19:19,0	0/0:22:22,0	0/0:76:76,0	0/0:29:29,0	0/0:31:31,0	0/0:14:14,0	0/0:59:59,0	0/0:38:38,0	0/0:36:36,0	0/0:49:49,0	0/0:36:36,0	0/0:48:48,0	0/0:30:30,0	0/0:69:69,0	0/0:31:31,0	0/0:32:32,0	0/0:37:37,0	0/0:13:13,0	0/0:33:33,0	0/0:33:33,0	0/0:61:61,0	0/0:18:18,0	0/0:39:39,0	0/0:28:28,0	0/0:58:58,0	0/0:64:64,0	0/0:28:28,0
groupI	9383464	10197_62	C	T	.	PASS	NS=70;AF=0.079	GT:DP:AD	0/0:22:22,0	0/0:22:22,0	0/0:34:34,0	0/0:34:34,0	0/0:17:17,0	0/0:45:45,0	0/0:37:37,0	0/0:45:45,0	0/0:72:72,0	0/0:16:16,0	0/0:51:51,0	0/0:30:30,0	0/0:42:42,0	0/0:56:56,0	0/0:44:44,0	0/0:67:67,0	0/0:44:44,0	0/0:37:37,0	0/0:30:30,0	0/0:59:59,0	0/0:30:30,0	0/0:27:27,0	0/0:28:28,0	0/0:48:48,0	0/0:98:98,0	0/0:35:35,0	0/0:56:56,0	0/0:24:24,0	0/0:33:33,0	0/0:39:39,0	0/0:46:46,0	0/0:23:23,0	0/0:60:60,0	0/0:83:83,0	0/0:39:39,0	0/0:29:29,0	0/0:31:31,0	0/0:21:21,0	0/0:13:13,0	0/0:53:53,0	0/0:21:21,0	0/0:33:33,0	0/0:22:22,0	0/0:39:39,0	0/0:22:22,0	0/0:51:51,0	0/0:39:39,0	0/0:24:24,0	0/0:11:11,0	0/0:38:38,0	0/0:57:57,0	0/0:26:26,0	0/0:39:39,0	0/1:33:15,18	0/1:38:13,25	1/1:28:0,28	0/0:44:44,0	1/1:29:0,29	0/0:40:40,0	0/0:38:38,0	1/1:16:0,16	0/0:39:39,0	0/1:28:16,12	0/0:49:49,0	0/0:10:10,0	0/1:51:30,21	0/0:31:31,0	0/0:30:30,0	0/1:27:16,11	0/0:15:15,0
groupI	9504056	10204_33	G	A	.	PASS	NS=70;AF=0.057	GT:DP:AD	0/1:30:10,20	0/1:38:16,22	0/0:31:31,0	0/0:32:32,0	0/0:18:18,0	0/0:27:27,0	0/0:21:21,0	0/0:37:37,0	0/0:56:56,0	0/0:27:27,0	0/0:31:31,0	0/0:41:41,0	0/0:43:43,0	0/0:43:43,0	0/1:34:12,22	0/0:53:53,0	0/0:32:32,0	0/0:33:33,0	0/0:24:24,0	0/1:53:35,18	0/0:25:25,0	0/0:38:38,0	0/0:29:29,0	0/0:21:21,0	0/0:89:89,0	0/0:20:20,0	0/0:49:49,0	0/0:30:30,0	0/0:37:37,0	0/0:32:32,0	0/0:49:49,0	0/1:12:7,5	0/1:64:29,35	0/0:65:65,0	0/0:46:46,0	0/0:16:16,0	0/0:21:21,0	0/0:12:12,0	0/0:11:11,0	0/0:57:57,0	0/0:19:19,0	0/0:30:30,0	0/0:20:20,0	0/0:19:19,0	0/0:24:24,0	0/0:33:33,0	0/0:27:27,0	0/0:31:31,0	0/0:23:23,0	0/0:24:24,0	0/0:43:43,0	0/0:20:20,0	0/0:33:33,0	0/0:39:39,0	0/0:36:36,0	0/0:19:19,0	0/0:52:52,0	0/0:29:29,0	0/0:26:26,0	0/0:37:37,0	0/0:11:11,0	0/0:37:37,0	0/0:28:28,0	0/1:39:20,19	0/0:9:9,0	0/1:38:14,24	0/0:23:23,0	0/0:35:35,0	0/0:57:57,0	0/0:23:23,0
groupI	9598566	10223_75	C	T	.	PASS	NS=70;AF=0.057	GT:DP:AD	0/0:32:32,0	0/0:37:37,0	0/0:27:27,0	0/0:40:40,0	0/0:26:26,0	0/0:35:35,0	0/0:33:33,0	0/0:47:47,0	0/0:47:47,0	0/0:23:23,0	0/0:37:37,0	0/0:27:27,0	0/0:29:29,0	0/1:21:8,13	0/0:31:31,0	0/0:53:53,0	0/0:30:30,0	0/0:45:45,0	0/0:19:19,0	0/1:31:16,15	0/0:8:8,0	0/1:23:10,13	0/0:23:23,0	0/1:37:18,19	0/0:70:70,0	0/0:15:15,0	0/1:40:14,26	0/1:24:8,16	0/0:36:36,0	0/0:46:46,0	0/0:34:34,0	0/0:8:8,0	0/0:47:47,0	0/0:42:42,0	0/0:40:40,0	0/0:16:16,0	0/0:32:32,0	0/0:22:22,0	0/0:15:15,0	0/0:24:24,0	0/0:26:26,0	0/0:38:38,0	0/0:12:12,0	0/0:20:20,0	0/0:20:20,0	0/0:41:41,0	0/0:38:38,0	0/0:33:33,0	0/0:21:21,0	0/0:25:25,0	0/0:27:27,0	0/0:27:27,0	0/0:38:38,0	0/0:22:22,0	0/0:33:33,0	0/0:17:17,0	0/0:36:36,0	0/0:23:23,0	0/0:25:25,0	0/0:32:32,0	0/0:14:14,0	0/0:26:26,0	0/0:26:26,0	0/0:25:25,0	0/0:12:12,0	0/0:32:32,0	0/0:30:30,0	0/0:25:25,0	0/1:29:15,14	0/1:17:7,10
groupI	9665519	10232_80	A	G	.	PASS	NS=68;AF=0.051	GT:DP:AD	0/0:25:25,0	0/0:30:30,0	0/0:32:32,0	0/0:19:19,0	0/0:15:15,0	0/0:31:31,0	./.:18:.,.	0/0:13:13,0	0/0:19:19,0	0/0:5:5,0	1/1:18:0,18	0/0:14:14,0	0/0:30:30,0	0/0:19:19,0	0/0:5:5,0	./.:27:.,.	0/1:16:7,9	0/0:16:16,0	0/1:11:8,3	0/0:27:27,0	0/0:12:12,0	0/0:18:18,0	0/0:25:25,0	0/1:15:11,4	0/0:56:56,0	0/0:17:17,0	0/0:29:29,0	0/0:13:13,0	0/0:39:39,0	0/0:27:27,0	0/0:16:16,0	0/0:5:5,0	0/0:36:36,0	0/1:36:25,11	0/0:22:22,0	0/0:4:4,0	0/0:32:32,0	0/0:4:4,0	0/0:11:11,0	0/0:35:35,0	0/0:19:19,0	0/0:14:14,0	0/0:19:19,0	0/0:5:5,0	0/0:17:17,0	0/0:20:20,0	0/0:29:29,0	0/0:20:20,0	0/0:13:13,0	0/0:15:15,0	0/0:35:35,0	0/0:11:11,0	0/0:30:30,0	0/1:9:4,5	0/0:20:20,0	0/0:23:23,0	0/0:5:5,0	0/0:22:22,0	0/0:8:8,0	0/0:36:36,0	0/0:14:14,0	0/0:4:4,0	0/0:41:41,0	0/0:33:33,0	0/0:11:11,0	0/0:37:37,0	0/0:19:19,0	0/0:10:10,0	0/0:31:31,0	0/0:16:16,0
groupI	9680883	10233_14	C	T	.	PASS	NS=70;AF=0.050	GT:DP:AD	0/0:22:22,0	0/0:17:17,0	0/0:24:24,0	0/0:24:24,0	0/1:15:7,8	0/0:23:23,0	0/0:22:22,0	0/0:43:43,0	0/0:53:53,0	0/0:26:26,0	0/0:48:48,0	0/0:13:13,0	0/0:32:32,0	0/0:31:31,0	0/0:24:24,0	0/0:42:42,0	0/0:34:34,0	0/0:26:26,0	0/0:26:26,0	0/0:36:36,0	0/0:6:6,0	0/0:28:28,0	0/0:19:19,0	0/1:23:9,14	0/0:71:71,0	0/0:18:18,0	0/1:33:17,16	0/1:25:16,9	0/0:30:30,0	0/0:23:23,0	1/1:34:0,34	0/1:15:5,10	0/0:31:31,0	0/0:40:40,0	0/0:34:34,0	0/0:11:11,0	0/0:14:14,0	0/0:9:9,0	0/0:10:10,0	0/0:38:38,0	0/0:24:24,0	0/0:26:26,0	0/0:10:10,0	0/0:11:11,0	0/0:15:15,0	0/0:11:11,0	0/0:34:34,0	0/0:21:21,0	0/0:17:17,0	0/0:28:28,0	0/0:33:33,0	0/0:11:11,0	0/0:26:26,0	0/0:21:21,0	0/0:31:31,0	0/0:7:7,0	0/0:42:42,0	0/0:14:14,0	0/0:33:33,0	0/0:18:18,0	0/0:17:17,0	0/0:18:18,0	0/0:30:30,0	0/0:38:38,0	0/0:9:9,0	0/0:20:20,0	0/0:19:19,0	0/0:15:15,0	0/0:18:18,0	0/0:14:14,0
groupI	9750823	10240_50	A	C	.	PASS	NS=67;AF=0.231	GT:DP:AD	0/0:12:12,0	0/0:14:14,0	0/0:19:19,0	0/1:23:11,12	0/1:9:4,5	0/1:24:13,11	0/0:12:12,0	0/0:27:27,0	0/0:45:45,0	0/1:14:7,7	0/1:16:8,8	0/1:7:3,4	./.:21:.,.	0/0:21:21,0	0/0:16:16,0	0/0:42:42,0	0/1:24:13,11	0/0:15:15,0	0/0:15:15,0	0/0:25:25,0	0/0:10:10,0	0/1:22:11,11	0/0:16:16,0	0/0:19:19,0	0/0:46:46,0	0/0:13:13,0	0/1:15:11,4	0/1:18:8,10	0/1:28:17,11	0/1:22:10,12	0/0:40:40,0	0/0:8:8,0	0/0:31:31,0	0/0:47:47,0	0/0:30:30,0	0/0:9:9,0	0/1:8:4,4	0/0:9:9,0	0/0:5:5,0	0/0:27:27,0	0/0:20:20,0	0/1:18:9,9	1/1:17:0,17	0/0:14:14,0	0/0:12:12,0	./.:5:.,.	0/0:11:11,0	0/0:14:14,0	0/0:8:8,0	0/0:25:25,0	0/0:27:27,0	0/0:9:9,0	0/0:26:26,0	0/1:24:15,9	0/1:17:9,8	0/1:13:5,8	0/0:38:38,0	1/1:15:0,15	0/0:23:23,0	0/1:17:7,10	1/1:6:0,6	0/0:13:13,0	0/1:23:13,10	0/0:42:42,0	1/1:9:0,9	0/1:31:10,21	./.:9:.,.	0/1:22:15,7	0/1:11:5,6	0/1:9:6,3
groupI	9781293	10246_32	T	C	.	PASS	NS=70;AF=0.129	GT:DP:AD	0/1:23:11,12	0/0:29:29,0	0/0:28:28,0	0/0:22:22,0	0/1:30:19,11	0/1:25:17,8	0/1:26:14,12	0/0:32:32,0	0/0:48:48,0	0/0:29:29,0	0/0:47:47,0	0/0:17:17,0	0/0:29:29,0	0/0:26:26,0	0/0:15:15,0	0/0:44:44,0	0/1:27:14,13	0/0:30:30,0	0/0:35:35,0	0/0:27:27,0	0/0:15:15,0	0/1:20:12,8	0/0:12:12,0	0/0:33:33,0	0/0:61:61,0	0/1:9:5,4	0/0:48:48,0	0/0:16:16,0	0/1:35:14,21	0/0:20:20,0	0/0:39:39,0	0/0:14:14,0	0/0:47:47,0	0/0:53:53,0	0/0:37:37,0	0/0:8:8,0	0/0:31:31,0	0/0:18:18,0	0/0:17:17,0	0/0:25:25,0	0/0:17:17,0	0/0:32:32,0	0/0:18:18,0	0/0:25:25,0	0/0:28:28,0	0/0:35:35,0	0/0:24:24,0	0/0:31:31,0	0/0:20:20,0	0/0:27:27,0	0/0:39:39,0	0/0:39:39,0	0/0:33:33,0	0/1:27:13,14	1/1:36:0,36	0/0:21:21,0	0/0:32:32,0	1/1:24:0,24	0/0:46:46,0	0/0:36:36,0	0/1:10:4,6	1/1:8:0,8	0/0:33:33,0	0/0:53:53,0	0/1:10:4,6	0/0:34:34,0	0/0:32:32,0	0/0:35:35,0	0/0:42:42,0	0/1:22:13,9
groupI	9859008	10253_19	G	A	.	PASS	NS=64;AF=0.117	GT:DP:AD	0/0:6:6,0	0/0:5:5,0	0/0:23:23,0	0/0:6:6,0	0/0:6:6,0	./.:6:.,.	0/0:7:7,0	0/1:9:4,5	0/1:24:9,15	0/0:8:8,0	0/0:10:10,0	0/0:5:5,0	0/1:10:6,4	0/0:7:7,0	0/0:7:7,0	0/0:30:30,0	./.:8:.,.	0/0:7:7,0	0/1:9:3,6	0/0:23:23,0	1/1:7:0,7	0/0:9:9,0	0/1:10:7,3	0/0:21:21,0	0/0:32:32,0	0/0:9:9,0	0/1:18:11,7	0/1:8:3,5	0/0:22:22,0	0/1:14:5,9	0/0:23:23,0	./.:7:.,.	0/0:20:20,0	0/1:23:10,13	0/0:20:20,0	0/0:7:7,0	0/1:16:6,10	./.:0:.,.	0/0:8:8,0	0/0:7:7,0	./.:0:.,.	0/0:7:7,0	0/0:4:4,0	0/0:5:5,0	0/0:9:9,0	0/0:7:7,0	0/0:11:11,0	0/0:8:8,0	0/0:5:5,0	0/0:9:9,0	0/0:10:10,0	0/0:4:4,0	0/0:22:22,0	0/0:16:16,0	0/0:15:15,0	0/1:8:5,3	0/0:17:17,0	0/0:11:11,0	0/0:18:18,0	0/0:11:11,0	0/0:8:8,0	0/0:5:5,0	0/0:14:14,0	0/1:13:7,6	0/0:5:5,0	0/0:17:17,0	./.:9:.,.	0/1:12:8,4	0/0:16:16,0	0/0:4:4,0
groupI	9946050	10259_91	T	C	.	PASS	NS=68;AF=0.162	GT:DP:AD	0/1:27:14,13	0/0:27:27,0	0/0:26:26,0	0/0:35:35,0	0/0:22:22,0	0/0:26:26,0	0/0:26:26,0	0/1:33:11,22	0/0:26:26,0	0/0:22:22,0	0/0:35:35,0	0/0:9:9,0	0/0:21:21,0	0/0:36:36,0	0/0:24:24,0	0/1:40:13,27	0/0:26:26,0	0/0:14:14,0	0/0:17:17,0	0/0:32:32,0	0/1:17:5,12	0/0:25:25,0	0/0:17:17,0	0/0:26:26,0	0/0:49:49,0	0/1:19:8,11	0/0:23:23,0	0/0:14:14,0	0/0:30:30,0	0/1:21:8,13	0/0:42:42,0	0/0:13:13,0	0/0:32:32,0	0/1:46:27,19	0/0:39:39,0	0/0:17:17,0	0/1:26:9,17	0/1:8:4,4	0/0:11:11,0	0/0:38:38,0	0/0:18:18,0	0/0:19:19,0	0/0:17:17,0	0/0:28:28,0	0/0:17:17,0	./.:6:.,.	0/0:31:31,0	0/1:19:8,11	./.:15:.,.	0/0:24:24,0	0/1:39:18,21	0/0:14:14,0	0/0:37:37,0	0/1:20:11,9	1/1:26:0,26	1/1:19:0,19	0/0:46:46,0	1/1:20:0,20	0/0:28:28,0	0/0:14:14,0	0/0:13:13,0	0/1:13:8,5	1/1:34:0,34	0/1:35:18,17	0/0:8:8,0	0/0:31:31,0	0/0:11:11,0	0/0:33:33,0	0/0:14:14,0	0/0:14:14,0
groupI	9954019	10262_80	T	C	.	PASS	NS=69;AF=0.246	GT:DP:AD	0/0:19:19,0	1/1:28:0,28	0/1:25:15,10	0/1:24:15,9	0/1:8:5,3	0/1:19:10,9	0/1:23:13,10	0/0:31:31,0	0/0:42:42,0	0/0:17:17,0	0/0:49:49,0	0/1:23:15,8	0/0:41:41,0	0/1:28:19,9	0/0:27:27,0	0/0:55:55,0	0/0:24:24,0	0/0:27:27,0	0/0:15:15,0	0/1:31:9,22	0/1:13:5,8	0/1:30:9,21	0/0:24:24,0	0/0:15:15,0	0/0:71:71,0	0/0:12:12,0	0/0:47:47,0	0/0:26:26,0	0/0:48:48,0	0/1:28:16,12	0/0:40:40,0	0/0:7:7,0	0/1:55:24,31	0/0:28:28,0	0/0:45:45,0	0/0:11:11,0	0/0:24:24,0	./.:11:.,.	0/1:16:11,5	0/0:56:56,0	0/0:25:25,0	0/0:19:19,0	0/1:10:5,5	0/0:17:17,0	0/0:31:31,0	0/0:40:40,0	0/0:26:26,0	0/0:19:19,0	0/1:15:8,7	0/0:36:36,0	0/0:34:34,0	1/1:25:0,25	1/1:35:0,35	0/1:12:7,5	1/1:44:0,44	1/1:28:0,28	0/0:43:43,0	1/1:36:0,36	0/0:26:26,0	0/0:16:16,0	0/0:9:9,0	0/0:21:21,0	1/1:21:0,21	0/1:29:12,17	0/1:12:4,8	0/0:38:38,0	0/0:23:23,0	0/1:23:9,14	0/1:40:18,22	0/0:16:16,0
groupI	10056304	7860_19	G	T	.	PASS	NS=70;AF=0.057	GT:DP:AD	0/0:36:36,0	0/0:48:48,0	0/0:41:41,0	0/0:36:36,0	0/0:28:28,0	0/0:30:30,0	0/0:41:41,0	0/0:40:40,0	0/0:67:67,0	0/0:26:26,0	0/0:38:38,0	0/0:40:40,0	0/0:31:31,0	0/0:33:33,0	0/0:23:23,0	0/0:50:50,0	0/0:35:35,0	0/0:37:37,0	0/1:21:11,10	0/1:46:25,21	0/0:14:14,0	0/0:26:26,0	0/0:25:25,0	0/0:26:26,0	0/0:96:96,0	0/0:14:14,0	0/0:44:44,0	0/0:26:26,0	0/1:42:26,16	0/0:33:33,0	0/0:44:44,0	0/0:13:13,0	0/0:54:54,0	0/0:79:79,0	0/0:58:58,0	0/0:21:21,0	0/0:35:35,0	0/0:17:17,0	0/0:12:12,0	0/0:50:50,0	0/0:29:29,0	0/0:30:30,0	0/0:22:22,0	0/0:38:38,0	0/0:33:33,0	0/0:39:39,0	0/0:29:29,0	0/0:33:33,0	0/0:21:21,0	0/0:41:41,0	0/0:40:40,0	0/0:28:28,0	0/0:54:54,0	0/1:55:28,27	0/1:34:16,18	0/0:19:19,0	0/0:54:54,0	0/1:40:15,25	0/0:57:57,0	0/0:34:34,0	0/0:14:14,0	0/1:33:16,17	0/0:38:38,0	0/0:43:43,0	0/0:15:15,0	0/0:39:39,0	0/0:25:25,0	0/0:27:27,0	0/1:36:18,18	0/0:18:18,0
groupI	10071423	7862_14	A	G	.	PASS	NS=70;AF=0.064	GT:DP:AD	0/0:15:15,0	0/0:22:22,0	0/0:14:14,0	0/0:14:14,0	0/0:14:14,0	0/0:18:18,0	0/0:13:13,0	0/0:21:21,0	0/0:26:26,0	0/1:9:3,6	0/0:29:29,0	0/0:15:15,0	0/1:11:5,6	0/0:21:21,0	0/0:9:9,0	0/0:38:38,0	0/1:18:10,8	0/0:27:27,0	0/0:9:9,0	0/0:33:33,0	0/0:11:11,0	0/0:22:22,0	0/0:12:12,0	0/0:25:25,0	0/0:46:46,0	0/1:13:8,5	0/0:26:26,0	0/0:22:22,0	0/1:27:19,8	0/1:37:21,16	0/0:30:30,0	0/0:13:13,0	0/0:35:35,0	0/0:41:41,0	0/0:23:23,0	0/0:7:7,0	0/0:9:9,0	0/0:16:16,0	0/0:12:12,0	0/0:27:27,0	0/0:17:17,0	0/0:15:15,0	0/0:4:4,0	0/0:19:19,0	0/0:7:7,0	0/0:33:33,0	0/0:13:13,0	0/0:24:24,0	0/0:8:8,0	0/0:19:19,0	0/0:14:14,0	0/0:20:20,0	0/0:14:14,0	0/0:21:21,0	0/0:16:16,0	0/0:12:12,0	0/0:23:23,0	0/0:15:15,0	0/0:15:15,0	0/0:19:19,0	0/0:11:11,0	0/0:12:12,0	0/0:21:21,0	0/0:35:35,0	0/1:5:2,3	0/0:19:19,0	0/1:15:11,4	0/1:9:3,6	0/0:22:22,0	0/0:10:10,0
groupI	10262672	7871_85	A	G	.	PASS	NS=69;AF=0.152	GT:DP:AD	0/1:41:18,23	0/1:43:16,27	0/1:31:17,14	0/0:33:33,0	0/1:19:10,9	0/1:31:17,14	0/0:29:29,0	0/0:39:39,0	0/0:59:59,0	0/1:27:14,13	0/1:44:29,15	0/1:31:23,8	0/1:29:12,17	0/0:29:29,0	0/0:20:20,0	0/0:53:53,0	0/1:33:19,14	0/0:30:30,0	0/1:20:14,6	0/0:39:39,0	0/0:21:21,0	0/0:25:25,0	0/0:29:29,0	0/0:46:46,0	0/0:71:71,0	0/0:19:19,0	0/1:36:24,12	0/1:34:18,16	0/0:40:40,0	0/1:37:22,15	0/0:40:40,0	0/0:13:13,0	0/1:56:33,23	0/0:55:55,0	0/0:59:59,0	0/0:17:17,0	0/0:12:12,0	0/0:21:21,0	0/0:11:11,0	0/0:37:37,0	0/0:24:24,0	0/0:22:22,0	0/0:17:17,0	0/0:21:21,0	0/0:24:24,0	0/0:37:37,0	0/1:36:18,18	0/0:40:40,0	0/0:16:16,0	0/0:46:46,0	0/0:42:42,0	1/1:16:0,16	0/1:32:17,15	0/0:19:19,0	0/0:29:29,0	0/1:26:13,13	0/0:41:41,0	0/0:24:24,0	0/0:34:34,0	0/1:21:11,10	0/0:18:18,0	./.:13:.,.	0/0:27:27,0	0/0:53:53,0	0/0:15:15,0	0/0:44:44,0	0/0:34:34,0	0/0:30:30,0	0/0:32:32,0	0/0:17:17,0
groupI	10382768	7881_47	A	T	.	PASS	NS=70;AF=0.136	GT:DP:AD	0/0:40:40,0	0/0:37:37,0	0/0:43:43,0	0/0:33:33,0	0/0:16:16,0	0/0:33:33,0	0/1:41:19,22	0/0:39:39,0	0/0:51:51,0	0/0:19:19,0	0/0:36:36,0	0/0:18:18,0	0/0:40:40,0	0/0:45:45,0	0/0:19:19,0	0/0:46:46,0	0/0:34:34,0	0/0:28:28,0	1/1:22:0,22	0/0:58:58,0	0/0:15:15,0	0/0:36:36,0	1/1:26:0,26	0/1:37:18,19	0/0:76:76,0	0/0:20:20,0	0/1:23:10,13	0/1:20:13,7	0/1:37:18,19	1/1:24:0,24	0/0:38:38,0	0/1:10:4,6	0/0:64:64,0	0/0:69:69,0	0/0:49:49,0	0/0:16:16,0	0/0:20:20,0	0/1:16:9,7	0/0:11:11,0	0/0:54:54,0	0/0:26:26,0	0/0:28:28,0	0/1:14:6,8	0/0:17:17,0	0/0:21:21,0	0/0:18:18,0	0/0:25:25,0	0/0:28:28,0	0/1:20:10,10	0/0:37:37,0	0/0:42:42,0	0/0:22:22,0	0/1:34:15,19	0/0:44:44,0	0/0:28:28,0	0/0:15:15,0	0/0:53:53,0	0/0:30:30,0	0/0:19:19,0	0/0:19:19,0	0/1:16:11,5	0/0:24:24,0	0/0:18:18,0	0/0:37:37,0	0/0:12:12,0	0/0:54:54,0	0/1:28:19,9	0/0:20:20,0	0/1:29:14,15	0/0:19:19,0
groupI	10392088	7885_87	A	C	.	PASS	NS=68;AF=0.096	GT:DP:AD	0/0:21:21,0	0/0:17:17,0	0/1:22:16,6	0/0:22:22,0	./.:12:.,.	0/1:28:15,13	0/0:36:36,0	0/0:28:28,0	0/0:54:54,0	0/1:7:3,4	0/1:33:17,16	0/0:26:26,0	0/1:22:14,8	0/0:20:20,0	0/0:32:32,0	0/0:36:36,0	0/0:24:24,0	0/0:22:22,0	0/0:16:16,0	0/0:19:19,0	0/0:16:16,0	0/0:21:21,0	0/0:20:20,0	0/1:31:23,8	0/1:44:27,17	0/0:11:11,0	0/1:32:17,15	0/1:16:12,4	0/1:29:17,12	0/0:21:21,0	0/1:19:10,9	./.:7:.,.	0/0:49:49,0	0/1:30:19,11	0/0:31:31,0	0/0:11:11,0	0/0:17:17,0	0/0:8:8,0	0/0:18:18,0	0/0:32:32,0	0/0:22:22,0	0/0:28:28,0	0/0:19:19,0	0/0:23:23,0	0/0:17:17,0	0/0:38:38,0	0/0:25:25,0	0/0:10:10,0	0/0:9:9,0	0/0:29:29,0	0/0:31:31,0	0/0:18:18,0	0/0:34:34,0	0/0:35:35,0	0/0:30:30,0	0/0:22:22,0	0/0:39:39,0	0/0:19:19,0	0/0:23:23,0	0/0:30:30,0	0/0:8:8,0	0/1:12:7,5	0/0:27:27,0	0/0:40:40,0	0/0:16:16,0	0/0:37:37,0	0/0:11:11,0	0/0:33:33,0	0/0:30:30,0	0/0:17:17,0
groupI	10409863	7886_66	C	T	.	PASS	NS=68;AF=0.051	GT:DP:AD	0/0:22:22,0	0/0:32:32,0	0/0:24:24,0	0/0:31:31,0	0/0:11:11,0	0/0:21:21,0	0/0:32:32,0	0/0:46:46,0	0/0:31:31,0	0/0:26:26,0	0/0:44:44,0	0/0:22:22,0	0/0:34:34,0	0/0:27:27,0	0/0:22:22,0	0/0:45:45,0	0/0:30:30,0	0/0:37:37,0	0/0:15:15,0	0/0:18:18,0	0/0:11:11,0	0/0:35:35,0	0/0:21:21,0	0/0:29:29,0	0/0:59:59,0	0/0:24:24,0	0/0:22:22,0	0/0:20:20,0	0/1:37:24,13	0/0:33:33,0	0/1:61:28,33	0/0:15:15,0	0/0:31:31,0	0/0:40:40,0	0/0:35:35,0	0/0:21:21,0	0/0:23:23,0	0/0:13:13,0	0/0:8:8,0	0/0:29:29,0	./.:28:.,.	0/0:10:10,0	0/0:11:11,0	0/0:17:17,0	0/0:17:17,0	./.:7:.,.	0/0:32:32,0	0/0:19:19,0	0/0:14:14,0	0/0:20:20,0	0/0:23:23,0	0/0:7:7,0	0/0:18:18,0	0/0:27:27,0	0/0:27:27,0	0/0:13:13,0	0/0:47:47,0	0/1:11:6,5	0/0:27:27,0	0/1:21:11,10	0/1:20:11,9	0/0:13:13,0	0/1:24:12,12	0/0:20:20,0	0/0:6:6,0	0/1:31:22,9	0/0:17:17,0	0/0:36:36,0	0/0:24:24,0	0/0:13:13,0
groupI	10445737	7890_22	C	T	.	PASS	NS=70;AF=0.071	GT:DP:AD	0/0:37:37,0	0/0:62:62,0	0/1:41:16,25	0/1:42:27,15	0/0:20:20,0	0/0:42:42,0	0/0:36:36,0	0/0:48:48,0	0/0:67:67,0	0/0:37:37,0	0/0:58:58,0	0/0:47:47,0	0/1:42:22,20	0/0:35:35,0	0/0:40:40,0	0/0:49:49,0	0/0:33:33,0	0/0:34:34,0	0/0:24:24,0	0/0:48:48,0	0/0:12:12,0	0/0:39:39,0	0/0:36:36,0	0/0:40:40,0	0/0:78:78,0	0/0:29:29,0	0/0:52:52,0	0/0:36:36,0	0/0:35:35,0	0/0:43:43,0	0/0:48:48,0	0/0:29:29,0	0/0:61:61,0	0/0:69:69,0	0/0:72:72,0	0/0:13:13,0	0/0:27:27,0	0/0:28:28,0	0/0:20:20,0	0/0:41:41,0	0/0:26:26,0	0/0:28:28,0	0/0:20:20,0	0/0:34:34,0	0/0:32:32,0	0/0:52:52,0	0/0:44:44,0	0/0:36:36,0	0/0:19:19,0	0/0:44:44,0	0/0:48:48,0	0/1:26:6,20	0/1:36:19,17	0/0:43:43,0	0/0:47:47,0	0/0:22:22,0	0/0:43:43,0	0/0:35:35,0	0/0:39:39,0	0/0:50:50,0	0/0:22:22,0	0/1:40:22,18	0/1:40:17,23	0/0:40:40,0	0/1:12:8,4	0/0:69:69,0	0/1:38:20,18	0/1:30:7,23	0/0:44:44,0	0/0:22:22,0
groupI	10590394	7899_37	G	T	.	PASS	NS=70;AF=0.121	GT:DP:AD	0/0:28:28,0	0/0:45:45,0	0/0:25:25,0	0/0:39:39,0	0/0:13:13,0	0/0:25:25,0	0/0:38:38,0	0/0:35:35,0	0/0:55:55,0	0/0:36:36,0	0/0:36:36,0	0/0:22:22,0	0/0:34:34,0	0/0:27:27,0	0/0:21:21,0	0/0:43:43,0	0/0:27:27,0	0/0:27:27,0	0/0:18:18,0	1/1:38:0,38	0/0:12:12,0	0/0:39:39,0	0/1:26:10,16	0/1:40:12,28	0/0:75:75,0	0/0:27:27,0	0/0:35:35,0	0/0:35:35,0	0/0:42:42,0	0/0:32:32,0	0/1:47:26,21	0/0:22:22,0	0/1:54:38,16	0/0:53:53,0	0/0:45:45,0	0/0:9:9,0	0/0:26:26,0	0/0:13:13,0	0/1:21:10,11	0/1:25:16,9	0/0:21:21,0	0/0:29:29,0	0/0:16:16,0	0/1:29:17,12	0/0:21:21,0	0/0:12:12,0	1/1:29:0,29	0/0:31:31,0	0/0:12:12,0	0/0:30:30,0	0/0:47:47,0	0/1:14:10,4	0/0:37:37,0	0/0:31:31,0	0/0:32:32,0	0/0:13:13,0	0/0:42:42,0	0/0:14:14,0	0/1:28:12,16	0/1:19:8,11	0/1:10:6,4	0/0:23:23,0	0/1:30:10,20	0/0:45:45,0	0/0:14:14,0	0/0:28:28,0	0/1:18:11,7	0/0:14:14,0	0/0:36:36,0	0/0:15:15,0
groupI	10611610	7901_30	G	A	.	PASS	NS=68;AF=0.051	GT:DP:AD	0/0:30:30,0	0/0:35:35,0	0/1:20:14,6	0/1:29:14,15	./.:22:.,.	0/0:35:35,0	0/0:43:43,0	1/1:40:0,40	0/0:63:63,0	0/1:31:19,12	0/0:47:47,0	0/1:17:11,6	0/0:38:38,0	0/0:36:36,0	0/1:36:17,19	0/0:61:61,0	0/0:28:28,0	0/0:35:35,0	0/0:32:32,0	0/0:47:47,0	0/0:12:12,0	0/0:30:30,0	0/0:19:19,0	0/0:25:25,0	0/0:74:74,0	0/0:24:24,0	0/0:59:59,0	0/0:42:42,0	0/0:38:38,0	0/0:36:36,0	0/0:49:49,0	0/0:13:13,0	0/0:71:71,0	0/0:48:48,0	0/0:37:37,0	0/0:9:9,0	0/0:37:37,0	0/0:32:32,0	0/0:13:13,0	0/0:43:43,0	0/0:24:24,0	0/0:23:23,0	0/0:27:27,0	0/0:30:30,0	0/0:19:19,0	0/0:19:19,0	0/0:22:22,0	0/0:32:32,0	0/0:14:14,0	0/0:30:30,0	0/0:41:41,0	0/0:26:26,0	0/0:30:30,0	0/0:18:18,0	0/0:21:21,0	0/0:11:11,0	0/0:45:45,0	0/0:21:21,0	0/0:40:40,0	0/0:34:34,0	0/0:11:11,0	0/0:15:15,0	0/0:22:22,0	0/0:33:33,0	./.:3:.,.	0/0:35:35,0	0/0:18:18,0	0/0:15:15,0	0/0:23:23,0	0/0:12:12,0
groupI	10790149	7925_36	C	T	.	PASS	NS=68;AF=0.051	GT:DP:AD	0/0:39:39,0	1/1:27:0,27	0/0:20:20,0	0/0:13:13,0	0/0:15:15,0	0/0:25:25,0	0/0:39:39,0	0/0:23:23,0	0/0:23:23,0	0/0:19:19,0	0/0:14:14,0	0/0:18:18,0	0/1:16:10,6	0/0:24:24,0	0/0:22:22,0	0/0:40:40,0	0/0:28:28,0	0/0:21:21,0	0/1:20:13,7	0/0:28:28,0	0/0:12:12,0	0/0:20:20,0	0/0:19:19,0	0/1:27:14,13	0/0:58:58,0	0/0:6:6,0	0/0:35:35,0	0/0:17:17,0	0/1:24:7,17	0/1:16:5,11	0/0:36:36,0	./.:6:.,.	0/0:30:30,0	0/0:34:34,0	0/0:26:26,0	0/0:11:11,0	0/0:16:16,0	0/0:12:12,0	0/0:8:8,0	0/0:27:27,0	0/0:12:12,0	0/0:18:18,0	0/0:19:19,0	0/0:18:18,0	0/0:20:20,0	0/0:21:21,0	0/0:23:23,0	0/0:21:21,0	0/0:14:14,0	0/0:21:21,0	0/0:19:19,0	0/0:12:12,0	0/0:20:20,0	0/0:17:17,0	0/0:15:15,0	0/0:8:8,0	0/0:27:27,0	0/0:10:10,0	0/0:23:23,0	0/0:19:19,0	0/0:8:8,0	0/0:13:13,0	0/0:15:15,0	0/0:13:13,0	0/0:13:13,0	0/0:20:20,0	./.:11:.,.	0/0:6:6,0	0/0:15:15,0	0/0:15:15,0
groupI	10816907	7928_63	T	C	.	PASS	NS=70;AF=0.371	GT:DP:AD	0/0:28:28,0	0/0:37:37,0	1/1:26:0,26	1/1:31:0,31	0/1:13:7,6	0/0:29:29,0	1/1:26:0,26	1/1:37:0,37	0/0:54:54,0	1/1:29:0,29	0/0:40:40,0	0/1:30:13,17	1/1:36:0,36	0/1:29:14,15	1/1:19:0,19	0/1:64:35,29	0/0:48:48,0	1/1:32:0,32	0/0:28:28,0	1/1:42:0,42	0/1:9:6,3	0/1:23:13,10	1/1:31:0,31	0/1:33:15,18	0/0:81:81,0	0/0:20:20,0	1/1:47:0,47	1/1:25:0,25	1/1:47:0,47	0/1:29:15,14	0/0:57:57,0	0/1:15:10,5	0/0:69:69,0	0/0:64:64,0	0/0:46:46,0	0/1:12:6,6	0/0:29:29,0	0/0:15:15,0	0/0:10:10,0	0/0:36:36,0	0/0:26:26,0	0/0:23:23,0	0/0:22:22,0	0/0:23:23,0	0/1:31:14,17	0/1:34:12,22	0/0:34:34,0	0/0:31:31,0	0/0:27:27,0	0/0:44:44,0	0/0:28:28,0	0/1:9:5,4	0/0:42:42,0	0/1:31:16,15	0/1:36:18,18	0/1:18:12,6	0/1:43:18,25	0/0:22:22,0	0/1:38:14,24	0/0:46:46,0	0/1:14:8,6	0/1:26:18,8	0/1:30:12,18	0/0:49:49,0	0/1:10:3,7	0/1:32:13,19	0/0:21:21,0	0/1:26:16,10	0/1:24:12,12	0/1:20:10,10
groupI	10892441	7932_41	T	A	.	PASS	NS=70;AF=0.057	GT:DP:AD	0/0:27:27,0	0/0:28:28,0	0/0:28:28,0	0/0:37:37,0	0/0:11:11,0	0/0:22:22,0	0/0:20:20,0	0/0:43:43,0	0/0:44:44,0	0/0:20:20,0	0/0:31:31,0	0/0:11:11,0	0/0:26:26,0	0/0:23:23,0	0/0:25:25,0	0/0:50:50,0	0/0:32:32,0	0/0:44:44,0	0/0:25:25,0	0/0:29:29,0	0/0:8:8,0	0/0:26:26,0	0/0:21:21,0	0/0:24:24,0	0/0:73:73,0	0/0:28:28,0	0/0:22:22,0	0/0:23:23,0	0/0:38:38,0	0/0:29:29,0	0/0:42:42,0	0/0:15:15,0	0/0:44:44,0	0/0:56:56,0	0/1:31:17,14	0/1:10:6,4	0/1:19:13,6	0/1:17:8,9	0/0:8:8,0	0/1:25:12,13	0/0:12:12,0	0/0:21:21,0	0/0:21:21,0	0/0:14:14,0	0/1:15:8,7	0/1:8:4,4	0/1:22:10,12	0/0:27:27,0	0/0:16:16,0	0/0:26:26,0	0/0:20:20,0	0/0:9:9,0	0/0:25:25,0	0/0:16:16,0	0/0:16:16,0	0/0:10:10,0	0/0:40:40,0	0/0:9:9,0	0/0:21:21,0	0/0:16:16,0	0/0:10:10,0	0/0:15:15,0	0/0:20:20,0	0/0:45:45,0	0/0:6:6,0	0/0:20:20,0	0/0:20:20,0	0/0:18:18,0	0/0:17:17,0	0/0:10:10,0
groupI	10997020	7936_27	G	A	.	PASS	NS=70;AF=0.100	GT:DP:AD	0/0:22:22,0	0/0:38:38,0	0/0:26:26,0	0/0:49:49,0	0/0:14:14,0	0/0:24:24,0	0/0:27:27,0	0/0:42:42,0	0/0:55:55,0	0/0:31:31,0	0/0:53:53,0	0/0:26:26,0	0/0:32:32,0	0/0:41:41,0	0/0:28:28,0	0/0:45:45,0	0/0:46:46,0	0/0:30:30,0	0/0:25:25,0	0/0:51:51,0	0/0:21:21,0	0/1:17:6,11	0/0:24:24,0	0/0:32:32,0	0/0:86:86,0	0/0:24:24,0	0/0:53:53,0	0/0:18:18,0	0/0:41:41,0	0/0:35:35,0	0/0:46:46,0	0/0:24:24,0	0/0:49:49,0	0/0:39:39,0	0/1:41:22,19	0/0:12:12,0	0/0:31:31,0	0/1:29:15,14	0/1:15:9,6	0/0:47:47,0	0/1:25:12,13	0/1:20:11,9	0/0:21:21,0	0/0:23:23,0	0/0:20:20,0	0/0:65:65,0	0/0:28:28,0	0/1:46:23,23	1/1:14:0,14	0/0:32:32,0	0/0:42:42,0	0/0:40:40,0	0/0:43:43,0	0/0:34:34,0	0/0:42:42,0	0/1:29:13,16	0/0:53:53,0	1/1:38:0,38	0/0:29:29,0	0/0:21:21,0	0/0:17:17,0	0/1:40:28,12	0/0:47:47,0	0/0:46:46,0	0/0:9:9,0	0/0:39:39,0	0/0:41:41,0	0/0:33:33,0	0/1:75:43,32	0/0:43:43,0
groupI	11053048	7940_60	A	T	.	PASS	NS=63;AF=0.095	GT:DP:AD	0/0:14:14,0	0/1:12:8,4	0/0:27:27,0	0/0:8:8,0	./.:7:.,.	0/0:11:11,0	0/0:14:14,0	0/1:9:6,3	0/0:24:24,0	0/0:10:10,0	0/0:13:13,0	0/0:16:16,0	0/0:10:10,0	0/0:18:18,0	0/0:7:7,0	0/0:29:29,0	./.:18:.,.	0/0:19:19,0	0/0:15:15,0	./.:0:.,.	0/0:5:5,0	0/0:3:3,0	0/0:15:15,0	0/0:16:16,0	0/0:46:46,0	./.:0:.,.	0/0:25:25,0	0/0:20:20,0	0/0:11:11,0	0/0:9:9,0	0/0:12:12,0	0/0:8:8,0	0/0:8:8,0	0/0:16:16,0	0/0:46:46,0	0/0:4:4,0	0/0:13:13,0	0/0:12:12,0	0/0:13:13,0	0/0:21:21,0	0/0:19:19,0	0/0:18:18,0	0/0:14:14,0	0/0:6:6,0	0/0:25:25,0	0/0:53:53,0	0/0:18:18,0	0/0:17:17,0	0/0:6:6,0	0/0:7:7,0	0/0:20:20,0	0/0:19:19,0	0/0:27:27,0	1/1:5:0,5	1/1:10:0,10	1/1:7:0,7	0/1:27:21,6	0/0:20:20,0	0/0:16:16,0	1/1:4:0,4	./.:0:.,.	0/0:20:20,0	0/0:13:13,0	0/1:38:22,16	./.:0:.,.	0/0:11:11,0	./.:6:.,.	0/0:3:3,0	0/0:8:8,0	0/0:12:12,0
groupI	11071571	7944_60	A	G	.	PASS	NS=70;AF=0.064	GT:DP:AD	0/0:29:29,0	0/0:37:37,0	0/1:32:14,18	0/0:31:31,0	0/0:12:12,0	0/0:33:33,0	0/1:23:17,6	0/0:53:53,0	0/0:66:66,0	0/0:38:38,0	0/0:38:38,0	0/0:18:18,0	0/0:25:25,0	0/0:33:33,0	0/0:24:24,0	0/0:48:48,0	0/0:38:38,0	0/0:33:33,0	0/1:33:18,15	0/0:57:57,0	0/1:17:10,7	0/0:22:22,0	0/0:34:34,0	0/1:30:14,16	0/0:72:72,0	0/1:9:5,4	0/1:57:28,29	0/1:24:12,12	0/0:40:40,0	0/0:33:33,0	0/0:36:36,0	0/0:15:15,0	0/1:58:34,24	0/0:52:52,0	0/0:46:46,0	0/0:13:13,0	0/0:32:32,0	0/0:15:15,0	0/0:13:13,0	0/0:31:31,0	0/0:16:16,0	0/0:26:26,0	0/0:19:19,0	0/0:21:21,0	0/0:21:21,0	0/0:36:36,0	0/0:32:32,0	0/0:29:29,0	0/0:27:27,0	0/0:36:36,0	0/0:27:27,0	0/0:15:15,0	0/0:31:31,0	0/0:33:33,0	0/0:31:31,0	0/0:23:23,0	0/0:31:31,0	0/0:23:23,0	0/0:19:19,0	0/0:27:27,0	0/0:10:10,0	0/0:33:33,0	0/0:35:35,0	0/0:28:28,0	0/0:11:11,0	0/0:23:23,0	0/0:21:21,0	0/0:31:31,0	0/0:38:38,0	0/0:13:13,0
groupI	11094394	7947_21	C	G	.	PASS	NS=70;AF=0.093	GT:DP:AD	0/0:21:21,0	0/0:22:22,0	0/0:26:26,0	0/0:35:35,0	0/0:13:13,0	0/0:37:37,0	0/0:23:23,0	0/0:30:30,0	0/0:41:41,0	0/0:24:24,0	0/0:51:51,0	0/0:13:13,0	0/0:32:32,0	0/0:16:16,0	0/0:27:27,0	0/0:31:31,0	0/0:28:28,0	0/0:39:39,0	0/0:10:10,0	0/0:44:44,0	0/0:11:11,0	0/0:25:25,0	0/0:16:16,0	0/0:35:35,0	0/0:54:54,0	0/0:23:23,0	0/0:42:42,0	0/0:25:25,0	0/0:34:34,0	0/0:25:25,0	0/1:46:30,16	0/0:5:5,0	0/0:29:29,0	0/1:45:17,28	0/0:49:49,0	0/0:5:5,0	1/1:22:0,22	0/0:21:21,0	0/0:9:9,0	0/1:25:16,9	0/0:26:26,0	0/0:21:21,0	0/0:16:16,0	0/0:30:30,0	0/0:16:16,0	0/1:28:12,16	0/0:34:34,0	0/0:20:20,0	0/0:20:20,0	0/0:21:21,0	0/0:37:37,0	0/0:28:28,0	0/0:31:31,0	0/0:22:22,0	1/1:36:0,36	0/0:20:20,0	0/0:25:25,0	0/1:19:11,8	0/1:32:24,8	0/0:24:24,0	1/1:8:0,8	0/0:19:19,0	0/0:34:34,0	0/0:31:31,0	0/0:11:11,0	0/1:34:17,17	0/0:33:33,0	0/0:30:30,0	0/0:31:31,0	0/0:19:19,0
groupI	11177306	7949_6	C	G	.	PASS	NS=69;AF=0.152	GT:DP:AD	0/0:21:21,0	0/0:31:31,0	0/1:26:10,16	0/0:45:45,0	0/1:13:7,6	0/0:25:25,0	0/0:42:42,0	0/0:49:49,0	0/0:64:64,0	0/0:19:19,0	0/0:40:40,0	0/0:29:29,0	0/0:33:33,0	0/1:33:13,20	0/1:23:10,13	0/0:71:71,0	0/0:44:44,0	0/0:33:33,0	0/0:26:26,0	0/0:32:32,0	0/0:15:15,0	0/1:35:14,21	0/0:29:29,0	0/1:45:22,23	0/1:91:46,45	0/1:14:7,7	0/1:42:14,28	0/1:21:10,11	0/0:43:43,0	0/1:31:12,19	0/0:40:40,0	0/0:16:16,0	1/1:57:0,57	0/0:51:51,0	0/0:37:37,0	0/0:16:16,0	0/0:28:28,0	0/1:15:4,11	0/1:12:6,6	0/1:55:18,37	0/1:27:19,8	0/1:28:9,19	0/0:22:22,0	0/0:17:17,0	0/0:30:30,0	0/0:31:31,0	0/0:29:29,0	0/0:17:17,0	0/1:13:6,7	0/0:31:31,0	0/0:38:38,0	0/0:29:29,0	0/0:27:27,0	0/0:16:16,0	0/0:25:25,0	0/1:18:8,10	0/0:26:26,0	0/0:26:26,0	0/0:33:33,0	0/0:20:20,0	0/0:10:10,0	0/0:41:41,0	0/0:24:24,0	0/1:26:11,15	./.:8:.,.	0/0:48:48,0	0/0:18:18,0	0/0:9:9,0	0/0:30:30,0	0/0:16:16,0
groupI	11229946	7952_65	A	T	.	PASS	NS=70;AF=0.321	GT:DP:AD	0/0:18:18,0	0/0:25:25,0	0/0:34:34,0	0/0:29:29,0	0/1:14:5,9	0/1:29:10,19	0/0:35:35,0	0/0:34:34,0	0/0:61:61,0	0/1:24:11,13	0/0:41:41,0	0/0:32:32,0	0/1:38:23,15	0/0:33:33,0	0/1:31:16,15	0/1:57:27,30	0/1:36:16,20	0/0:38:38,0	1/1:23:0,23	0/0:33:33,0	1/1:20:0,20	1/1:25:0,25	1/1:26:0,26	0/1:32:13,19	0/1:67:42,25	0/1:26:15,11	1/1:54:0,54	1/1:30:0,30	0/1:36:14,22	0/1:30:12,18	0/0:56:56,0	1/1:7:0,7	0/0:47:47,0	0/1:57:32,25	0/0:48:48,0	0/0:18:18,0	0/0:28:28,0	0/0:10:10,0	0/0:7:7,0	0/1:32:16,16	0/0:13:13,0	0/1:24:17,7	0/1:10:5,5	0/1:18:9,9	0/0:24:24,0	0/1:42:19,23	0/0:33:33,0	0/0:17:17,0	0/0:22:22,0	0/0:32:32,0	0/0:33:33,0	0/0:21:21,0	0/0:30:30,0	0/1:27:16,11	0/0:52:52,0	0/1:21:13,8	1/1:43:0,43	1/1:18:0,18	0/1:24:10,14	0/0:33:33,0	0/0:7:7,0	0/0:30:30,0	0/0:29:29,0	0/0:39:39,0	1/1:11:0,11	0/1:42:22,20	0/1:27:8,19	1/1:31:0,31	0/0:33:33,0	0/0:12:12,0
groupI	11344953	7956_23	G	T	.	PASS	NS=70;AF=0.300	GT:DP:AD	0/0:23:23,0	0/0:43:43,0	0/0:34:34,0	0/0:31:31,0	0/0:16:16,0	0/0:38:38,0	0/0:39:39,0	0/0:34:34,0	0/0:71:71,0	0/0:24:24,0	0/0:50:50,0	0/0:30:30,0	0/0:34:34,0	0/0:34:34,0	0/0:22:22,0	0/0:62:62,0	0/0:43:43,0	0/0:36:36,0	0/0:29:29,0	0/0:35:35,0	0/0:36:36,0	1/1:41:0,41	0/0:32:32,0	0/0:24:24,0	0/1:92:49,43	0/0:27:27,0	0/0:50:50,0	0/0:24:24,0	0/1:47:23,24	1/1:28:0,28	1/1:35:0,35	0/1:15:10,5	0/1:61:32,29	0/0:58:58,0	0/1:57:22,35	0/1:16:8,8	1/1:25:0,25	0/1:18:10,8	0/1:21:10,11	1/1:65:0,65	0/1:37:22,15	0/1:29:14,15	0/1:22:6,16	0/0:27:27,0	0/1:42:19,23	0/1:54:27,27	0/1:33:15,18	0/1:26:15,11	0/1:30:12,18	0/0:40:40,0	1/1:34:0,34	0/0:29:29,0	0/0:39:39,0	0/1:34:21,13	1/1:45:0,45	0/1:25:11,14	0/0:42:42,0	0/0:21:21,0	0/1:36:17,19	0/1:21:9,12	0/0:16:16,0	0/1:45:22,23	0/0:28:28,0	1/1:57:0,57	0/0:17:17,0	1/1:44:0,44	0/0:32:32,0	0/0:34:34,0	0/1:48:25,23	1/1:20:0,20
groupI	11360149	7959_50	C	G	.	PASS	NS=69;AF=0.065	GT:DP:AD	0/0:23:23,0	0/1:22:10,12	0/1:18:7,11	0/0:33:33,0	0/1:15:6,9	0/0:27:27,0	0/0:34:34,0	0/1:38:24,14	0/1:63:33,30	0/0:19:19,0	0/1:30:18,12	0/0:15:15,0	0/0:22:22,0	0/0:21:21,0	0/0:23:23,0	0/0:46:46,0	0/0:43:43,0	0/0:14:14,0	0/0:24:24,0	0/0:43:43,0	0/0:7:7,0	0/0:20:20,0	0/0:31:31,0	0/0:29:29,0	0/1:80:48,32	0/0:18:18,0	0/0:33:33,0	0/0:16:16,0	0/0:33:33,0	0/0:28:28,0	0/0:42:42,0	0/0:13:13,0	0/0:37:37,0	0/1:68:22,46	0/0:33:33,0	0/0:11:11,0	0/0:24:24,0	0/0:4:4,0	0/0:13:13,0	0/1:23:11,12	0/0:28:28,0	0/0:18:18,0	0/0:10:10,0	0/0:17:17,0	0/0:14:14,0	0/0:12:12,0	0/0:19:19,0	0/0:15:15,0	0/0:8:8,0	0/0:20:20,0	0/0:31:31,0	0/0:14:14,0	0/0:26:26,0	0/0:26:26,0	0/0:18:18,0	0/0:9:9,0	0/0:36:36,0	0/0:7:7,0	0/0:33:33,0	0/0:24:24,0	0/0:10:10,0	0/0:14:14,0	0/0:26:26,0	0/0:25:25,0	0/0:6:6,0	0/0:31:31,0	./.:8:.,.	0/0:21:21,0	0/0:18:18,0	0/0:12:12,0
groupI	11366608	7960_15	C	T	.	PASS	NS=70;AF=0.193	GT:DP:AD	0/1:19:9,10	0/1:39:19,20	0/1:25:13,12	0/1:23:15,8	0/1:13:8,5	0/0:36:36,0	0/0:35:35,0	0/1:27:14,13	0/1:47:27,20	0/0:12:12,0	0/1:43:24,19	0/0:22:22,0	0/0:34:34,0	0/0:27:27,0	0/0:34:34,0	0/0:56:56,0	0/0:33:33,0	0/0:26:26,0	0/0:16:16,0	0/0:36:36,0	0/0:15:15,0	0/0:23:23,0	0/1:20:10,10	0/0:26:26,0	0/1:71:43,28	0/0:16:16,0	0/1:49:21,28	0/1:23:10,13	0/0:38:38,0	0/0:38:38,0	0/0:33:33,0	0/0:18:18,0	0/0:52:52,0	0/1:46:31,15	0/0:37:37,0	0/1:11:3,8	0/1:19:11,8	0/0:12:12,0	0/0:6:6,0	0/0:22:22,0	0/0:19:19,0	0/0:25:25,0	0/0:13:13,0	0/0:34:34,0	0/0:17:17,0	0/0:59:59,0	0/0:22:22,0	0/0:24:24,0	0/0:15:15,0	0/1:38:22,16	0/0:26:26,0	0/0:28:28,0	0/0:32:32,0	0/1:36:21,15	0/0:16:16,0	0/0:14:14,0	0/1:57:22,35	0/0:31:31,0	0/1:16:7,9	0/0:25:25,0	0/1:9:6,3	1/1:18:0,18	0/1:29:16,13	0/0:51:51,0	0/1:15:8,7	0/0:30:30,0	0/0:44:44,0	0/1:15:9,6	0/1:43:19,24	0/1:17:10,7
groupI	11597126	7968_49	G	A	.	PASS	NS=70;AF=0.193	GT:DP:AD	0/0:13:13,0	0/0:42:42,0	0/0:22:22,0	0/0:31:31,0	0/0:12:12,0	0/0:26:26,0	0/1:25:12,13	0/0:30:30,0	0/0:50:50,0	0/0:31:31,0	1/1:50:0,50	0/0:27:27,0	0/0:30:30,0	0/0:34:34,0	0/1:39:12,27	0/0:51:51,0	0/0:39:39,0	0/1:21:15,6	0/1:31:12,19	0/0:48:48,0	0/0:12:12,0	0/0:25:25,0	0/1:28:17,11	0/0:24:24,0	0/0:77:77,0	0/1:17:8,9	0/1:49:26,23	0/1:27:15,12	0/0:35:35,0	0/0:35:35,0	0/0:44:44,0	0/0:14:14,0	0/0:47:47,0	1/1:59:0,59	0/0:32:32,0	1/1:15:0,15	0/1:23:9,14	0/1:32:19,13	0/0:12:12,0	0/0:29:29,0	0/0:32:32,0	0/0:26:26,0	0/1:13:9,4	1/1:23:0,23	0/1:13:4,9	0/0:47:47,0	0/1:24:14,10	0/0:27:27,0	0/0:20:20,0	1/1:27:0,27	0/1:46:19,27	0/1:26:15,11	0/0:26:26,0	0/0:26:26,0	0/0:35:35,0	0/0:23:23,0	0/0:31:31,0	0/0:37:37,0	0/0:19:19,0	0/1:25:13,12	0/0:8:8,0	0/0:30:30,0	0/0:20:20,0	0/1:46:27,19	0/0:9:9,0	0/0:26:26,0	0/0:35:35,0	0/0:24:24,0	0/0:37:37,0	0/0:20:20,0
groupI	11622178	7970_41	A	C	.	PASS	NS=68;AF=0.074	GT:DP:AD	0/0:26:26,0	0/0:53:53,0	0/0:38:38,0	0/0:24:24,0	0/0:15:15,0	0/0:54:54,0	0/0:22:22,0	0/0:44:44,0	0/0:51:51,0	0/0:28:28,0	0/0:28:28,0	./.:33:.,.	0/0:25:25,0	0/0:31:31,0	0/0:29:29,0	0/0:55:55,0	0/0:38:38,0	0/0:45:45,0	0/0:28:28,0	0/0:21:21,0	0/0:17:17,0	0/0:35:35,0	0/0:32:32,0	0/0:32:32,0	0/0:80:80,0	0/0:24:24,0	0/0:58:58,0	0/0:33:33,0	0/0:47:47,0	0/0:39:39,0	0/0:31:31,0	0/0:18:18,0	0/0:45:45,0	0/0:47:47,0	0/1:44:24,20	0/0:7:7,0	0/0:26:26,0	1/1:18:0,18	0/1:13:7,6	0/1:38:16,22	0/1:23:10,13	0/1:25:13,12	./.:11:.,.	0/1:20:13,7	0/0:34:34,0	0/0:42:42,0	0/0:32:32,0	0/1:29:17,12	0/1:13:6,7	0/0:30:30,0	0/0:38:38,0	0/0:17:17,0	0/0:37:37,0	0/0:22:22,0	0/0:23:23,0	0/0:13:13,0	0/0:30:30,0	0/0:33:33,0	0/0:21:21,0	0/0:34:34,0	0/0:6:6,0	0/0:24:24,0	0/0:40:40,0	0/0:39:39,0	0/0:19:19,0	0/0:34:34,0	0/0:34:34,0	0/0:34:34,0	0/0:40:40,0	0/0:16:16,0
groupI	11674525	7974_6	A	G	.	PASS	NS=70;AF=0.064	GT:DP:AD	0/0:12:12,0	0/0:28:28,0	0/0:32:32,0	0/0:44:44,0	0/0:17:17,0	0/1:24:13,11	0/0:17:17,0	0/0:43:43,0	0/0:54:54,0	0/0:26:26,0	0/0:37:37,0	0/0:25:25,0	0/0:18:18,0	0/0:21:21,0	0/0:29:29,0	0/0:58:58,0	0/0:28:28,0	0/0:24:24,0	0/1:34:19,15	0/0:45:45,0	0/0:20:20,0	0/1:24:11,13	0/1:25:13,12	0/0:36:36,0	0/1:55:27,28	0/0:16:16,0	0/1:44:23,21	0/1:16:12,4	0/0:46:46,0	0/0:30:30,0	0/0:48:48,0	0/0:16:16,0	0/1:36:23,13	0/1:65:36,29	0/0:49:49,0	0/0:11:11,0	0/0:33:33,0	0/0:20:20,0	0/0:15:15,0	0/0:36:36,0	0/0:16:16,0	0/0:29:29,0	0/0:15:15,0	0/0:34:34,0	0/0:25:25,0	0/0:48:48,0	0/0:36:36,0	0/0:34:34,0	0/0:21:21,0	0/0:36:36,0	0/0:50:50,0	0/0:23:23,0	0/0:45:45,0	0/0:24:24,0	0/0:27:27,0	0/0:20:20,0	0/0:41:41,0	0/0:19:19,0	0/0:18:18,0	0/0:21:21,0	0/0:8:8,0	0/0:26:26,0	0/0:29:29,0	0/0:51:51,0	0/0:16:16,0	0/0:32:32,0	0/0:29:29,0	0/0:18:18,0	0/0:37:37,0	0/0:30:30,0
groupI	11809029	7984_39	C	T	.	PASS	NS=69;AF=0.145	GT:DP:AD	0/0:28:28,0	1/1:20:0,20	0/0:36:36,0	0/0:32:32,0	0/1:15:7,8	0/1:24:14,10	0/0:29:29,0	0/0:28:28,0	0/1:52:27,25	0/0:21:21,0	0/0:48:48,0	0/1:30:11,19	0/1:25:7,18	0/0:27:27,0	1/1:26:0,26	0/1:36:16,20	1/1:20:0,20	0/1:26:16,10	0/0:24:24,0	0/0:36:36,0	0/0:15:15,0	0/0:24:24,0	0/0:34:34,0	0/0:21:21,0	0/0:65:65,0	0/0:19:19,0	0/0:58:58,0	0/0:28:28,0	0/0:28:28,0	0/0:31:31,0	0/0:58:58,0	0/1:9:5,4	0/1:58:25,33	0/0:52:52,0	0/0:48:48,0	0/0:10:10,0	0/0:18:18,0	0/0:24:24,0	0/0:11:11,0	0/0:34:34,0	0/0:20:20,0	0/0:23:23,0	0/0:18:18,0	0/0:34:34,0	0/0:33:33,0	0/0:45:45,0	0/0:40:40,0	0/0:27:27,0	0/0:15:15,0	0/0:34:34,0	0/0:37:37,0	0/0:15:15,0	0/0:31:31,0	0/1:30:16,14	0/0:24:24,0	0/0:12:12,0	0/0:37:37,0	0/1:22:14,8	0/1:30:18,12	0/1:21:11,10	./.:10:.,.	0/0:19:19,0	0/0:46:46,0	0/0:41:41,0	0/0:7:7,0	0/0:45:45,0	0/0:16:16,0	0/0:20:20,0	0/1:27:16,11	0/0:31:31,0
groupI	11817393	7986_28	C	T	.	PASS	NS=70;AF=0.179	GT:DP:AD	0/0:15:15,0	0/0:49:49,0	0/0:28:28,0	0/0:38:38,0	0/0:11:11,0	0/0:18:18,0	0/0:21:21,0	0/0:32:32,0	0/0:44:44,0	0/0:14:14,0	0/0:28:28,0	0/1:12:8,4	0/0:21:21,0	0/0:31:31,0	0/0:27:27,0	0/0:57:57,0	0/0:29:29,0	0/0:33:33,0	0/0:24:24,0	0/0:45:45,0	0/0:11:11,0	0/0:28:28,0	0/0:16:16,0	0/0:11:11,0	0/0:60:60,0	0/0:31:31,0	0/0:15:15,0	0/0:20:20,0	0/0:32:32,0	0/0:28:28,0	0/0:51:51,0	0/0:16:16,0	0/0:39:39,0	0/0:51:51,0	1/1:40:0,40	1/1:11:0,11	1/1:27:0,27	0/0:12:12,0	0/1:12:6,6	0/0:26:26,0	0/1:14:5,9	0/0:19:19,0	1/1:15:0,15	1/1:9:0,9	1/1:13:0,13	1/1:6:0,6	0/1:26:8,18	1/1:25:0,25	0/1:8:5,3	1/1:20:0,20	1/1:30:0,30	0/0:7:7,0	0/0:27:27,0	0/0:23:23,0	0/0:9:9,0	0/0:11:11,0	0/0:45:45,0	0/0:13:13,0	0/0:27:27,0	0/0:15:15,0	0/0:8:8,0	0/0:16:16,0	0/0:30:30,0	0/0:41:41,0	0/0:7:7,0	0/0:39:39,0	0/0:18:18,0	0/0:23:23,0	0/0:17:17,0	0/0:6:6,0
groupI	11861209	7990_60	G	A	.	PASS	NS=60;AF=0.325	GT:DP:AD	0/0:14:14,0	0/0:9:9,0	1/1:10:0,10	0/0:10:10,0	0/0:11:11,0	0/0:12:12,0	0/0:5:5,0	0/0:16:16,0	0/0:11:11,0	0/1:9:4,5	0/0:18:18,0	0/0:11:11,0	./.:5:.,.	0/0:10:10,0	0/0:10:10,0	0/0:21:21,0	0/0:17:17,0	0/0:6:6,0	./.:0:.,.	0/0:14:14,0	./.:0:.,.	0/1:10:3,7	0/0:6:6,0	0/0:11:11,0	0/0:19:19,0	0/0:7:7,0	0/0:15:15,0	0/0:14:14,0	0/0:13:13,0	0/0:12:12,0	0/0:9:9,0	./.:0:.,.	0/0:19:19,0	1/1:16:0,16	1/1:12:0,12	./.:0:.,.	0/1:21:7,14	1/1:4:0,4	1/1:4:0,4	0/0:8:8,0	./.:4:.,.	1/1:9:0,9	1/1:3:0,3	1/1:10:0,10	1/1:10:0,10	1/1:13:0,13	1/1:8:0,8	1/1:5:0,5	./.:0:.,.	0/1:16:9,7	1/1:7:0,7	0/0:9:9,0	0/0:18:18,0	1/1:3:0,3	0/0:16:16,0	0/1:6:3,3	0/0:7:7,0	0/0:7:7,0	0/0:9:9,0	1/1:3:0,3	./.:3:.,.	./.:0:.,.	0/0:9:9,0	0/1:21:8,13	0/0:9:9,0	./.:0:.,.	0/1:9:5,4	0/0:10:10,0	0/0:11:11,0	1/1:4:0,4
groupI	11898167	7992_7	T	A	.	PASS	NS=70;AF=0.179	GT:DP:AD	0/0:30:30,0	0/0:27:27,0	0/0:24:24,0	0/0:22:22,0	0/0:10:10,0	0/0:37:37,0	0/0:36:36,0	0/0:38:38,0	0/0:65:65,0	0/0:24:24,0	0/0:39:39,0	0/0:20:20,0	0/0:27:27,0	0/0:25:25,0	0/0:19:19,0	0/0:52:52,0	0/0:27:27,0	0/0:30:30,0	0/0:17:17,0	0/0:45:45,0	0/0:14:14,0	0/0:30:30,0	0/0:29:29,0	0/0:35:35,0	0/0:67:67,0	0/0:20:20,0	0/0:43:43,0	0/0:11:11,0	0/0:41:41,0	0/0:26:26,0	0/0:58:58,0	0/0:10:10,0	0/0:61:61,0	0/0:60:60,0	1/1:43:0,43	0/1:17:8,9	1/1:20:0,20	1/1:17:0,17	0/1:11:5,6	1/1:40:0,40	1/1:20:0,20	1/1:32:0,32	0/1:13:5,8	0/0:29:29,0	0/0:14:14,0	1/1:15:0,15	1/1:29:0,29	1/1:27:0,27	0/1:12:6,6	1/1:32:0,32	0/1:38:13,25	0/0:16:16,0	0/0:33:33,0	0/0:27:27,0	0/0:27:27,0	0/0:17:17,0	0/0:53:53,0	0/0:19:19,0	0/0:35:35,0	0/0:43:43,0	0/0:9:9,0	0/0:16:16,0	0/0:29:29,0	0/0:25:25,0	0/0:6:6,0	0/0:37:37,0	0/0:11:11,0	0/0:11:11,0	0/0:29:29,0	0/0:14:14,0
groupI	11941225	8000_29	G	A	.	PASS	NS=70;AF=0.064	GT:DP:AD	0/1:20:13,7	0/1:34:23,11	0/0:28:28,0	0/0:30:30,0	0/0:8:8,0	0/0:20:20,0	0/0:27:27,0	0/0:19:19,0	0/0:46:46,0	0/0:20:20,0	0/0:20:20,0	0/0:14:14,0	0/1:31:15,16	0/0:21:21,0	0/1:19:11,8	0/0:48:48,0	0/0:33:33,0	1/1:25:0,25	0/0:18:18,0	0/0:38:38,0	0/0:13:13,0	0/0:22:22,0	0/0:20:20,0	0/0:33:33,0	0/0:55:55,0	0/0:23:23,0	0/0:15:15,0	0/0:12:12,0	0/0:29:29,0	0/0:32:32,0	0/0:33:33,0	0/0:16:16,0	0/0:45:45,0	0/0:39:39,0	0/0:24:24,0	0/0:7:7,0	0/0:22:22,0	0/0:14:14,0	0/0:7:7,0	0/0:20:20,0	0/0:15:15,0	0/0:11:11,0	0/0:10:10,0	0/0:15:15,0	0/0:9:9,0	0/0:5:5,0	0/0:19:19,0	0/0:13:13,0	0/0:12:12,0	0/0:29:29,0	0/0:29:29,0	0/0:8:8,0	0/0:32:32,0	0/0:25:25,0	0/0:22:22,0	0/0:8:8,0	0/0:35:35,0	1/1:21:0,21	0/0:25:25,0	0/0:15:15,0	0/0:22:22,0	0/0:22:22,0	0/0:26:26,0	0/0:33:33,0	0/1:9:5,4	0/0:31:31,0	0/0:17:17,0	0/0:27:27,0	0/0:29:29,0	0/0:10:10,0
groupI	11960311	8003_86	A	G	.	PASS	NS=66;AF=0.462	GT:DP:AD	0/0:13:13,0	0/0:27:27,0	1/1:36:0,36	0/0:29:29,0	0/0:13:13,0	1/1:30:0,30	0/1:9:5,4	0/1:10:4,6	0/1:30:15,15	1/1:20:0,20	0/0:40:40,0	0/0:20:20,0	0/0:31:31,0	0/0:30:30,0	0/1:11:7,4	1/1:43:0,43	0/0:27:27,0	0/0:34:34,0	1/1:21:0,21	1/1:49:0,49	0/0:22:22,0	./.:32:.,.	1/1:24:0,24	0/1:18:8,10	0/0:75:75,0	0/1:8:3,5	1/1:59:0,59	1/1:36:0,36	0/1:11:5,6	0/0:38:38,0	0/1:34:20,14	./.:20:.,.	0/1:21:12,9	0/0:57:57,0	0/0:38:38,0	0/0:12:12,0	1/1:25:0,25	1/1:14:0,14	./.:16:.,.	0/1:27:13,14	1/1:21:0,21	0/1:22:11,11	1/1:22:0,22	0/1:21:10,11	1/1:33:0,33	0/1:31:10,21	./.:33:.,.	1/1:39:0,39	1/1:12:0,12	1/1:43:0,43	1/1:30:0,30	0/1:24:12,12	0/0:23:23,0	0/0:41:41,0	0/1:28:12,16	0/1:19:7,12	0/1:41:19,22	0/1:30:21,9	0/1:33:13,20	1/1:21:0,21	0/0:14:14,0	0/0:24:24,0	0/1:31:12,19	0/1:35:12,23	0/1:10:5,5	0/1:34:15,19	0/0:21:21,0	0/0:29:29,0	0/0:40:40,0	0/0:25:25,0
groupI	11973843	8006_49	A	G	.	PASS	NS=68;AF=0.140	GT:DP:AD	0/0:15:15,0	0/0:37:37,0	0/0:30:30,0	0/0:31:31,0	./.:17:.,.	0/0:26:26,0	0/1:41:19,22	1/1:34:0,34	0/0:40:40,0	0/0:24:24,0	0/0:25:25,0	1/1:15:0,15	0/1:20:7,13	0/0:23:23,0	0/0:21:21,0	0/1:32:14,18	0/1:23:11,12	0/0:23:23,0	0/1:31:14,17	1/1:38:0,38	./.:6:.,.	0/0:16:16,0	0/0:20:20,0	0/0:39:39,0	0/0:51:51,0	0/0:21:21,0	0/0:27:27,0	0/0:22:22,0	0/0:36:36,0	0/1:25:7,18	0/0:48:48,0	0/0:15:15,0	0/1:54:33,21	0/0:41:41,0	0/0:23:23,0	0/0:8:8,0	0/0:10:10,0	0/0:9:9,0	0/0:6:6,0	0/0:45:45,0	0/0:28:28,0	0/0:16:16,0	0/0:14:14,0	0/0:25:25,0	0/0:15:15,0	0/0:8:8,0	0/0:10:10,0	0/0:22:22,0	0/0:10:10,0	0/0:28:28,0	0/0:33:33,0	0/0:10:10,0	0/0:20:20,0	0/0:25:25,0	0/0:14:14,0	0/0:17:17,0	0/0:44:44,0	0/0:21:21,0	0/0:30:30,0	0/1:17:9,8	0/1:14:8,6	0/1:9:4,5	0/0:28:28,0	0/0:22:22,0	0/0:4:4,0	0/1:30:16,14	0/0:21:21,0	0/0:23:23,0	0/1:18:10,8	0/1:14:5,9
groupI	12019582	8015_29	A	T	.	PASS	NS=67;AF=0.172	GT:DP:AD	0/0:12:12,0	0/0:28:28,0	0/1:25:15,10	0/1:14:8,6	0/0:14:14,0	0/0:23:23,0	1/1:23:0,23	0/0:23:23,0	0/0:39:39,0	0/0:13:13,0	0/0:27:27,0	0/0:10:10,0	0/0:17:17,0	0/0:15:15,0	0/0:27:27,0	0/0:47:47,0	0/0:18:18,0	0/0:19:19,0	1/1:11:0,11	0/0:26:26,0	0/1:5:2,3	0/0:23:23,0	0/1:26:13,13	0/1:12:8,4	0/1:44:19,25	./.:11:.,.	0/1:17:5,12	1/1:18:0,18	1/1:22:0,22	1/1:12:0,12	0/1:38:21,17	0/0:7:7,0	0/0:17:17,0	1/1:32:0,32	0/0:18:18,0	0/0:6:6,0	0/0:18:18,0	./.:0:.,.	0/0:6:6,0	0/0:26:26,0	0/0:14:14,0	0/0:5:5,0	0/0:20:20,0	0/0:13:13,0	0/0:19:19,0	0/0:9:9,0	0/0:14:14,0	0/0:25:25,0	0/0:4:4,0	0/0:24:24,0	0/0:21:21,0	0/0:4:4,0	0/0:13:13,0	0/0:17:17,0	0/0:6:6,0	0/0:12:12,0	0/0:42:42,0	0/0:14:14,0	0/0:19:19,0	0/0:16:16,0	0/0:6:6,0	0/0:17:17,0	0/0:6:6,0	0/1:22:9,13	./.:3:.,.	0/0:25:25,0	0/1:19:13,6	0/1:10:6,4	0/0:13:13,0	0/0:4:4,0
groupI	12023646	8017_37	G	C	.	PASS	NS=70;AF=0.071	GT:DP:AD	0/0:17:17,0	0/0:36:36,0	0/0:20:20,0	0/0:25:25,0	0/0:15:15,0	0/0:12:12,0	0/0:21:21,0	0/0:35:35,0	0/0:33:33,0	0/0:28:28,0	0/0:34:34,0	0/0:29:29,0	0/0:28:28,0	0/0:33:33,0	0/0:19:19,0	0/0:38:38,0	0/0:42:42,0	0/0:30:30,0	0/0:22:22,0	0/0:29:29,0	0/0:12:12,0	0/0:26:26,0	0/0:33:33,0	0/0:40:40,0	0/0:51:51,0	0/0:20:20,0	0/0:41:41,0	0/0:28:28,0	0/0:55:55,0	0/0:23:23,0	0/0:30:30,0	0/0:11:11,0	0/0:47:47,0	0/0:40:40,0	0/0:41:41,0	0/0:8:8,0	0/0:16:16,0	0/0:25:25,0	0/1:6:3,3	0/0:29:29,0	0/1:27:16,11	0/1:20:8,12	0/1:15:4,11	0/1:16:8,8	0/0:19:19,0	0/1:46:26,20	0/0:24:24,0	0/1:22:14,8	0/1:8:3,5	0/0:42:42,0	0/0:28:28,0	0/0:25:25,0	0/0:37:37,0	0/0:22:22,0	0/0:32:32,0	0/0:27:27,0	0/0:42:42,0	0/0:27:27,0	0/1:28:16,12	0/0:39:39,0	0/0:13:13,0	0/0:29:29,0	0/1:21:14,7	0/0:29:29,0	0/0:9:9,0	0/0:28:28,0	0/0:21:21,0	0/0:12:12,0	0/0:47:47,0	0/0:20:20,0
groupI	12085248	8021_17	T	G	.	PASS	NS=67;AF=0.448	GT:DP:AD	0/0:19:19,0	0/0:32:32,0	0/0:19:19,0	0/0:32:32,0	0/0:14:14,0	0/0:14:14,0	0/1:28:15,13	0/0:32:32,0	0/1:54:29,25	0/0:30:30,0	0/1:46:24,22	0/0:9:9,0	0/1:23:16,7	0/0:24:24,0	0/0:23:23,0	0/0:48:48,0	0/0:23:23,0	0/0:17:17,0	0/1:22:9,13	0/0:34:34,0	0/0:13:13,0	0/0:31:31,0	0/0:17:17,0	0/1:32:13,19	0/1:55:26,29	0/1:9:5,4	0/0:40:40,0	0/0:15:15,0	0/1:48:14,34	0/1:25:10,15	0/0:29:29,0	0/0:14:14,0	1/1:39:0,39	0/1:50:31,19	1/1:42:0,42	1/1:9:0,9	1/1:28:0,28	1/1:7:0,7	./.:12:.,.	1/1:19:0,19	1/1:18:0,18	1/1:31:0,31	1/1:14:0,14	1/1:22:0,22	0/1:16:10,6	1/1:17:0,17	1/1:20:0,20	1/1:26:0,26	1/1:10:0,10	1/1:14:0,14	1/1:28:0,28	0/1:18:6,12	1/1:34:0,34	0/0:18:18,0	0/1:16:7,9	./.:17:.,.	0/0:37:37,0	1/1:11:0,11	0/0:20:20,0	1/1:10:0,10	1/1:7:0,7	0/0:16:16,0	0/1:25:11,14	0/1:28:7,21	./.:8:.,.	0/0:23:23,0	0/1:21:9,12	1/1:20:0,20	0/1:27:11,16	0/0:15:15,0
groupI	12112249	8024_17	A	C	.	PASS	NS=70;AF=0.457	GT:DP:AD	0/1:30:18,12	1/1:40:0,40	1/1:38:0,38	0/1:25:12,13	1/1:16:0,16	1/1:39:0,39	0/1:26:18,8	1/1:41:0,41	1/1:85:0,85	1/1:27:0,27	0/1:40:26,14	0/1:30:13,17	0/1:32:18,14	0/1:31:11,20	1/1:25:0,25	1/1:58:0,58	0/1:34:19,15	0/1:33:23,10	1/1:22:0,22	1/1:44:0,44	0/1:13:8,5	1/1:39:0,39	0/0:30:30,0	0/1:26:9,17	1/1:71:0,71	0/1:29:15,14	0/0:59:59,0	0/0:28:28,0	0/1:41:27,14	0/1:31:20,11	0/1:57:31,26	0/1:17:12,5	0/0:38:38,0	0/1:48:24,24	0/0:52:52,0	0/0:21:21,0	0/0:36:36,0	0/0:22:22,0	0/1:15:11,4	0/0:29:29,0	0/1:24:15,9	0/0:38:38,0	0/0:14:14,0	0/0:33:33,0	0/0:27:27,0	0/1:50:29,21	0/0:17:17,0	0/1:31:12,19	0/0:16:16,0	0/1:31:16,15	0/1:37:15,22	0/1:27:14,13	0/0:31:31,0	0/0:34:34,0	0/0:29:29,0	1/1:18:0,18	0/0:65:65,0	0/1:19:13,6	1/1:26:0,26	1/1:23:0,23	0/1:16:8,8	0/0:16:16,0	0/1:38:13,25	0/0:30:30,0	0/0:15:15,0	0/1:46:31,15	0/1:34:18,16	0/1:18:11,7	0/1:37:16,21	0/1:24:15,9
groupI	12133028	8025_48	G	A	.	PASS	NS=69;AF=0.116	GT:DP:AD	0/1:40:19,21	0/1:25:8,17	0/0:34:34,0	0/1:35:21,14	0/1:22:9,13	0/1:37:25,12	0/1:38:19,19	0/1:36:15,21	0/1:48:27,21	1/1:27:0,27	0/1:59:27,32	0/0:38:38,0	0/0:43:43,0	0/1:37:16,21	1/1:29:0,29	0/0:46:46,0	0/0:33:33,0	0/0:27:27,0	0/0:23:23,0	0/0:57:57,0	0/0:17:17,0	0/0:34:34,0	0/0:27:27,0	0/0:34:34,0	0/0:78:78,0	0/0:25:25,0	0/0:47:47,0	0/0:25:25,0	0/0:40:40,0	0/0:28:28,0	0/0:51:51,0	0/0:10:10,0	0/0:49:49,0	0/0:56:56,0	0/0:46:46,0	./.:13:.,.	0/0:29:29,0	0/0:11:11,0	0/0:18:18,0	0/0:31:31,0	0/0:28:28,0	0/0:28:28,0	0/0:23:23,0	0/0:25:25,0	0/0:20:20,0	0/0:51:51,0	0/0:34:34,0	0/0:36:36,0	0/0:13:13,0	0/0:56:56,0	0/0:35:35,0	0/0:25:25,0	0/0:38:38,0	0/0:34:34,0	0/0:46:46,0	0/0:29:29,0	0/0:53:53,0	0/0:32:32,0	0/0:45:45,0	0/0:35:35,0	0/0:16:16,0	0/0:39:39,0	0/0:36:36,0	0/0:54:54,0	0/0:14:14,0	0/1:47:25,22	0/0:41:41,0	0/0:44:44,0	0/0:44:44,0	0/1:24:9,15
groupI	12211874	8031_90	G	A	.	PASS	NS=70;AF=0.157	GT:DP:AD	0/0:33:33,0	0/1:43:23,20	1/1:32:0,32	0/1:34:14,20	0/1:19:10,9	0/0:34:34,0	1/1:20:0,20	1/1:43:0,43	1/1:72:0,72	0/0:25:25,0	0/1:34:17,17	1/1:33:0,33	0/0:34:34,0	0/1:42:22,20	1/1:29:0,29	0/1:46:19,27	1/1:43:0,43	0/1:42:20,22	0/0:18:18,0	0/0:58:58,0	0/1:15:7,8	0/0:24:24,0	0/0:33:33,0	0/0:39:39,0	0/0:79:79,0	0/0:19:19,0	0/0:52:52,0	0/0:24:24,0	0/0:66:66,0	0/0:35:35,0	0/0:40:40,0	0/0:13:13,0	0/0:55:55,0	0/0:59:59,0	0/0:48:48,0	0/0:10:10,0	0/0:24:24,0	0/0:15:15,0	0/0:16:16,0	0/0:48:48,0	0/0:33:33,0	0/0:24:24,0	0/0:22:22,0	0/0:25:25,0	0/0:25:25,0	0/0:25:25,0	0/0:25:25,0	0/0:28:28,0	0/0:14:14,0	0/0:35:35,0	0/0:49:49,0	0/0:18:18,0	0/0:37:37,0	0/0:47:47,0	0/0:42:42,0	0/0:13:13,0	0/0:42:42,0	0/0:14:14,0	0/0:30:30,0	0/0:12:12,0	0/0:15:15,0	0/0:25:25,0	0/0:33:33,0	0/0:48:48,0	0/0:17:17,0	0/0:49:49,0	0/0:24:24,0	0/0:31:31,0	0/0:21:21,0	0/0:24:24,0
groupI	12220133	8033_46	C	A	.	PASS	NS=68;AF=0.434	GT:DP:AD	0/1:20:9,11	0/0:30:30,0	0/1:29:9,20	0/1:33:15,18	0/1:12:6,6	0/1:14:4,10	0/0:42:42,0	1/1:32:0,32	0/1:46:29,17	0/0:21:21,0	0/0:26:26,0	0/0:17:17,0	0/0:35:35,0	0/1:30:18,12	0/0:19:19,0	0/1:46:16,30	1/1:35:0,35	0/1:35:13,22	0/1:22:8,14	0/0:29:29,0	1/1:23:0,23	1/1:26:0,26	0/1:26:18,8	0/0:35:35,0	0/1:65:33,32	0/0:21:21,0	0/1:44:27,17	0/1:25:13,12	0/1:44:20,24	0/1:26:12,14	1/1:44:0,44	./.:13:.,.	0/1:32:17,15	0/1:33:19,14	0/1:47:24,23	0/0:9:9,0	0/1:27:13,14	0/1:17:5,12	0/1:18:10,8	0/1:29:16,13	0/1:17:9,8	0/1:23:9,14	1/1:24:0,24	1/1:25:0,25	./.:13:.,.	1/1:18:0,18	0/1:22:13,9	0/1:23:7,16	0/1:17:8,9	0/0:32:32,0	1/1:28:0,28	0/1:12:5,7	0/0:26:26,0	0/1:27:11,16	1/1:27:0,27	0/1:26:15,11	1/1:35:0,35	0/0:14:14,0	0/0:21:21,0	1/1:20:0,20	0/0:11:11,0	0/0:16:16,0	0/1:35:25,10	0/1:33:19,14	0/1:6:3,3	0/0:23:23,0	0/0:24:24,0	0/0:22:22,0	0/0:18:18,0	0/1:9:4,5
groupI	12222232	8034_66	A	C	.	PASS	NS=70;AF=0.171	GT:DP:AD	0/1:39:20,19	0/0:37:37,0	0/0:38:38,0	0/0:29:29,0	0/0:20:20,0	1/1:30:0,30	0/0:34:34,0	0/0:28:28,0	0/0:66:66,0	0/0:39:39,0	0/0:36:36,0	0/0:33:33,0	0/0:47:47,0	0/0:33:33,0	0/0:22:22,0	0/1:61:24,37	0/0:50:50,0	0/0:48:48,0	0/0:33:33,0	0/0:42:42,0	0/0:17:17,0	0/1:37:16,21	0/0:27:27,0	0/0:39:39,0	0/1:72:31,41	0/0:16:16,0	0/0:50:50,0	0/0:29:29,0	0/0:44:44,0	0/1:37:23,14	0/1:36:19,17	0/0:16:16,0	1/1:67:0,67	0/0:52:52,0	0/1:60:37,23	0/0:20:20,0	0/0:38:38,0	0/1:11:6,5	0/0:10:10,0	0/0:46:46,0	0/0:35:35,0	0/1:19:12,7	0/0:27:27,0	0/0:24:24,0	0/1:22:9,13	0/0:53:53,0	0/0:38:38,0	0/1:25:12,13	0/1:29:11,18	0/0:42:42,0	0/1:28:16,12	0/0:50:50,0	0/0:46:46,0	0/1:47:21,26	0/0:40:40,0	0/1:36:21,15	0/1:31:16,15	0/0:54:54,0	0/1:47:20,27	0/1:31:12,19	0/0:25:25,0	0/0:33:33,0	0/0:32:32,0	0/1:51:30,21	0/0:27:27,0	0/1:34:24,10	0/0:40:40,0	0/0:59:59,0	0/0:88:88,0	0/0:33:33,0
groupI	12241848	8038_8	T	C	.	PASS	NS=69;AF=0.217	GT:DP:AD	0/0:27:27,0	1/1:30:0,30	0/0:29:29,0	0/0:42:42,0	1/1:14:0,14	0/0:42:42,0	0/0:30:30,0	0/0:43:43,0	0/0:54:54,0	0/1:18:5,13	0/0:20:20,0	0/0:23:23,0	0/1:17:10,7	0/0:50:50,0	0/1:28:15,13	0/1:52:32,20	0/0:28:28,0	0/0:31:31,0	1/1:25:0,25	0/0:41:41,0	0/1:18:7,11	0/0:34:34,0	0/1:23:11,12	0/0:40:40,0	0/1:59:34,25	0/1:24:11,13	0/0:57:57,0	0/0:22:22,0	0/0:34:34,0	1/1:35:0,35	0/0:47:47,0	0/0:17:17,0	0/0:38:38,0	1/1:63:0,63	0/0:39:39,0	0/0:7:7,0	1/1:22:0,22	0/1:16:7,9	./.:14:.,.	0/0:47:47,0	0/0:21:21,0	0/1:36:19,17	0/1:22:13,9	0/1:20:7,13	0/0:28:28,0	0/0:25:25,0	0/0:34:34,0	0/1:36:25,11	0/1:25:11,14	0/0:34:34,0	0/0:38:38,0	0/1:23:9,14	0/1:36:17,19	0/0:42:42,0	0/0:37:37,0	0/0:17:17,0	0/0:43:43,0	0/0:20:20,0	0/0:13:13,0	0/0:16:16,0	0/0:23:23,0	0/0:15:15,0	0/0:30:30,0	1/1:35:0,35	0/0:9:9,0	0/0:38:38,0	0/0:24:24,0	0/0:24:24,0	0/0:30:30,0	0/0:19:19,0
groupI	12268266	8041_33	A	G	.	PASS	NS=70;AF=0.050	GT:DP:AD	0/0:25:25,0	0/0:28:28,0	0/0:30:30,0	0/0:34:34,0	0/0:16:16,0	0/0:21:21,0	0/1:32:12,20	0/0:39:39,0	0/0:62:62,0	0/0:33:33,0	0/0:36:36,0	0/0:15:15,0	0/0:29:29,0	0/0:28:28,0	0/0:25:25,0	0/0:39:39,0	0/0:45:45,0	0/0:38:38,0	0/0:27:27,0	0/0:51:51,0	0/0:20:20,0	0/0:29:29,0	0/0:16:16,0	0/0:32:32,0	0/0:95:95,0	0/0:22:22,0	0/0:37:37,0	0/0:28:28,0	0/0:38:38,0	0/0:30:30,0	0/0:54:54,0	0/0:10:10,0	0/0:55:55,0	0/0:56:56,0	0/0:53:53,0	0/0:6:6,0	0/0:28:28,0	0/1:19:7,12	0/1:22:13,9	0/1:40:24,16	0/1:14:5,9	0/0:34:34,0	0/0:16:16,0	0/0:28:28,0	0/0:24:24,0	0/0:34:34,0	0/0:28:28,0	0/0:27:27,0	0/1:20:12,8	0/1:26:14,12	0/0:36:36,0	0/0:5:5,0	0/0:24:24,0	0/0:22:22,0	0/0:23:23,0	0/0:15:15,0	0/0:47:47,0	0/0:15:15,0	0/0:35:35,0	0/0:14:14,0	0/0:9:9,0	0/0:21:21,0	0/0:33:33,0	0/0:26:26,0	0/0:8:8,0	0/0:39:39,0	0/0:31:31,0	0/0:19:19,0	0/0:30:30,0	0/0:12:12,0
groupI	12278627	8042_9	C	T	.	PASS	NS=68;AF=0.221	GT:DP:AD	0/1:20:12,8	1/1:17:0,17	0/0:19:19,0	1/1:17:0,17	1/1:6:0,6	1/1:19:0,19	1/1:27:0,27	0/0:29:29,0	1/1:53:0,53	0/0:16:16,0	0/0:33:33,0	0/0:30:30,0	0/0:14:14,0	0/1:26:11,15	0/1:16:8,8	0/1:44:19,25	0/0:16:16,0	1/1:41:0,41	0/0:20:20,0	0/0:33:33,0	./.:6:.,.	0/0:18:18,0	0/0:13:13,0	0/0:25:25,0	0/1:52:30,22	0/1:14:4,10	0/1:26:14,12	0/1:7:4,3	0/0:22:22,0	0/0:24:24,0	0/0:25:25,0	0/0:11:11,0	0/0:41:41,0	0/0:36:36,0	0/0:26:26,0	0/0:4:4,0	0/0:8:8,0	./.:5:.,.	0/1:11:5,6	0/0:18:18,0	0/1:18:9,9	0/0:16:16,0	0/0:18:18,0	0/0:11:11,0	0/0:16:16,0	0/0:35:35,0	0/1:16:10,6	0/1:16:8,8	0/1:4:2,2	0/1:30:12,18	0/0:16:16,0	0/0:17:17,0	0/0:37:37,0	0/0:28:28,0	0/0:26:26,0	0/0:20:20,0	0/0:20:20,0	0/1:19:6,13	0/0:33:33,0	0/0:22:22,0	0/0:3:3,0	0/0:22:22,0	0/0:26:26,0	0/0:49:49,0	0/0:9:9,0	0/0:33:33,0	0/1:25:9,16	0/0:34:34,0	0/0:18:18,0	0/0:22:22,0
groupI	12344502	8045_31	G	A	.	PASS	NS=69;AF=0.051	GT:DP:AD	0/0:34:34,0	0/0:21:21,0	0/0:36:36,0	0/0:27:27,0	0/0:24:24,0	0/0:17:17,0	0/0:41:41,0	0/0:35:35,0	0/0:42:42,0	0/0:37:37,0	0/0:41:41,0	0/0:29:29,0	0/0:27:27,0	0/1:27:18,9	0/0:32:32,0	0/0:47:47,0	0/0:31:31,0	0/0:31:31,0	0/0:31:31,0	0/0:47:47,0	0/0:12:12,0	0/0:21:21,0	0/0:19:19,0	0/0:35:35,0	0/0:71:71,0	0/1:21:9,12	0/0:62:62,0	0/0:27:27,0	0/0:32:32,0	0/0:30:30,0	0/0:57:57,0	0/0:16:16,0	0/0:54:54,0	0/0:47:47,0	0/0:48:48,0	0/0:15:15,0	0/0:24:24,0	0/0:19:19,0	0/1:8:3,5	0/0:34:34,0	./.:18:.,.	0/1:25:11,14	0/0:16:16,0	0/1:14:6,8	0/1:32:11,21	0/0:48:48,0	0/0:32:32,0	0/0:22:22,0	0/1:23:13,10	0/0:28:28,0	0/0:32:32,0	0/0:10:10,0	0/0:34:34,0	0/0:23:23,0	0/0:25:25,0	0/0:26:26,0	0/0:28:28,0	0/0:42:42,0	0/0:17:17,0	0/0:22:22,0	0/0:9:9,0	0/0:24:24,0	0/0:27:27,0	0/0:57:57,0	0/0:8:8,0	0/0:40:40,0	0/0:42:42,0	0/0:33:33,0	0/0:51:51,0	0/0:21:21,0
groupI	12365951	8050_66	G	C	.	PASS	NS=70;AF=0.493	GT:DP:AD	0/1:24:16,8	0/1:42:20,22	0/0:20:20,0	0/0:15:15,0	1/1:12:0,12	0/1:26:10,16	0/1:43:32,11	0/0:32:32,0	0/1:65:40,25	0/0:25:25,0	0/1:37:24,13	0/0:29:29,0	1/1:30:0,30	0/0:23:23,0	0/1:32:14,18	0/0:62:62,0	0/0:43:43,0	0/1:24:15,9	0/0:23:23,0	1/1:45:0,45	1/1:13:0,13	1/1:27:0,27	0/0:19:19,0	0/1:26:12,14	0/0:80:80,0	1/1:21:0,21	0/1:47:22,25	0/1:26:19,7	0/1:42:27,15	0/1:38:13,25	1/1:41:0,41	1/1:14:0,14	0/1:55:25,30	0/1:49:24,25	0/0:34:34,0	0/1:18:9,9	0/1:30:17,13	1/1:12:0,12	1/1:18:0,18	1/1:26:0,26	1/1:20:0,20	1/1:29:0,29	0/1:15:8,7	0/1:28:17,11	0/1:28:12,16	0/0:55:55,0	0/1:26:13,13	0/1:39:24,15	1/1:19:0,19	0/1:23:11,12	1/1:39:0,39	0/1:34:20,14	0/1:48:21,27	0/0:26:26,0	0/1:50:24,26	0/0:31:31,0	0/1:29:16,13	0/1:36:16,20	1/1:34:0,34	0/1:22:12,10	0/1:12:5,7	1/1:38:0,38	0/0:25:25,0	1/1:42:0,42	0/1:12:7,5	0/0:38:38,0	0/1:38:17,21	0/0:41:41,0	0/0:55:55,0	0/1:20:11,9
groupI	12385322	8052_67	A	G	.	PASS	NS=70;AF=0.414	GT:DP:AD	1/1:25:0,25	1/1:46:0,46	0/1:16:11,5	1/1:36:0,36	1/1:22:0,22	0/0:25:25,0	0/1:28:16,12	0/0:21:21,0	0/1:43:20,23	0/0:30:30,0	0/0:40:40,0	0/1:18:9,9	0/1:24:10,14	0/0:34:34,0	1/1:27:0,27	0/1:59:27,32	0/0:16:16,0	0/1:38:23,15	0/0:28:28,0	0/0:32:32,0	0/1:18:12,6	0/1:23:11,12	0/0:32:32,0	0/1:36:19,17	0/0:62:62,0	0/1:13:8,5	0/1:51:18,33	0/1:32:14,18	0/1:47:29,18	0/0:16:16,0	0/0:43:43,0	0/0:15:15,0	0/0:41:41,0	0/0:47:47,0	0/1:57:25,32	1/1:14:0,14	0/1:18:13,5	1/1:15:0,15	0/1:12:7,5	0/1:31:14,17	0/1:26:16,10	0/1:27:15,12	1/1:17:0,17	0/1:28:11,17	1/1:21:0,21	1/1:33:0,33	1/1:19:0,19	1/1:22:0,22	0/1:16:9,7	0/1:28:12,16	0/1:31:12,19	0/0:46:46,0	0/1:51:25,26	0/1:39:19,20	0/1:40:18,22	0/1:27:9,18	0/0:30:30,0	0/0:31:31,0	0/1:40:21,19	1/1:26:0,26	0/0:12:12,0	0/1:29:14,15	0/0:34:34,0	0/0:41:41,0	0/0:10:10,0	0/1:35:15,20	0/0:26:26,0	0/0:29:29,0	0/1:53:32,21	0/0:23:23,0
groupI	12389891	8054_52	T	C	.	PASS	NS=70;AF=0.093	GT:DP:AD	0/0:31:31,0	0/0:23:23,0	0/0:26:26,0	0/0:25:25,0	0/0:14:14,0	0/0:37:37,0	0/0:27:27,0	0/0:36:36,0	0/0:47:47,0	0/0:21:21,0	0/0:47:47,0	0/0:26:26,0	0/0:27:27,0	0/0:20:20,0	0/0:31:31,0	0/0:46:46,0	0/0:26:26,0	0/0:34:34,0	0/0:15:15,0	0/0:31:31,0	0/0:22:22,0	0/0:28:28,0	0/0:23:23,0	0/0:25:25,0	0/0:76:76,0	0/0:17:17,0	0/0:46:46,0	0/0:26:26,0	0/0:25:25,0	0/0:24:24,0	0/1:31:20,11	0/0:16:16,0	0/0:46:46,0	0/0:40:40,0	0/0:54:54,0	0/0:12:12,0	0/0:17:17,0	0/0:18:18,0	0/0:18:18,0	0/0:46:46,0	0/0:26:26,0	0/0:23:23,0	0/0:11:11,0	0/0:18:18,0	0/0:19:19,0	0/0:48:48,0	0/0:39:39,0	0/0:15:15,0	0/0:8:8,0	0/0:28:28,0	0/0:35:35,0	0/0:36:36,0	0/0:39:39,0	0/1:39:15,24	1/1:30:0,30	0/0:14:14,0	0/0:33:33,0	0/1:39:18,21	0/0:42:42,0	0/0:34:34,0	1/1:9:0,9	0/1:40:14,26	0/1:38:22,16	0/1:30:19,11	0/0:14:14,0	0/1:27:14,13	0/0:28:28,0	0/0:15:15,0	0/1:49:26,23	0/1:30:14,16
groupI	12515549	8060_72	G	A	.	PASS	NS=70;AF=0.050	GT:DP:AD	0/1:29:16,13	0/0:33:33,0	0/1:29:15,14	0/0:47:47,0	0/0:20:20,0	0/0:32:32,0	0/0:24:24,0	0/0:36:36,0	0/0:77:77,0	0/1:35:23,12	0/0:56:56,0	0/0:26:26,0	0/0:41:41,0	0/0:38:38,0	0/0:32:32,0	0/0:59:59,0	0/0:32:32,0	0/0:43:43,0	0/0:20:20,0	0/0:45:45,0	0/0:15:15,0	0/0:30:30,0	0/0:29:29,0	0/0:45:45,0	0/1:89:47,42	0/0:23:23,0	0/1:50:22,28	0/1:13:7,6	0/0:37:37,0	0/1:39:16,23	0/0:56:56,0	0/0:23:23,0	0/0:56:56,0	0/0:45:45,0	0/0:45:45,0	0/0:13:13,0	0/0:31:31,0	0/0:22:22,0	0/0:20:20,0	0/0:32:32,0	0/0:20:20,0	0/0:31:31,0	0/0:13:13,0	0/0:33:33,0	0/0:16:16,0	0/0:61:61,0	0/0:35:35,0	0/0:17:17,0	0/0:17:17,0	0/0:39:39,0	0/0:27:27,0	0/0:27:27,0	0/0:53:53,0	0/0:41:41,0	0/0:40:40,0	0/0:39:39,0	0/0:59:59,0	0/0:43:43,0	0/0:40:40,0	0/0:35:35,0	0/0:21:21,0	0/0:21:21,0	0/0:49:49,0	0/0:51:51,0	0/0:13:13,0	0/0:40:40,0	0/0:46:46,0	0/0:31:31,0	0/0:54:54,0	0/0:21:21,0
groupI	12545714	8063_55	C	T	.	PASS	NS=70;AF=0.079	GT:DP:AD	0/0:27:27,0	0/0:27:27,0	0/1:31:17,14	0/0:29:29,0	0/0:9:9,0	0/1:23:12,11	0/0:23:23,0	0/0:35:35,0	0/0:61:61,0	0/1:25:14,11	0/1:34:15,19	0/0:22:22,0	0/0:24:24,0	0/1:37:12,25	0/0:24:24,0	0/0:56:56,0	0/1:31:16,15	0/1:19:9,10	0/0:22:22,0	0/0:37:37,0	0/1:22:15,7	0/0:16:16,0	0/0:20:20,0	0/0:25:25,0	0/0:71:71,0	0/0:18:18,0	0/0:31:31,0	0/0:20:20,0	0/1:45:22,23	0/0:31:31,0	0/1:39:24,15	0/0:20:20,0	0/0:40:40,0	0/1:51:14,37	0/0:38:38,0	0/0:9:9,0	0/0:26:26,0	0/0:17:17,0	0/0:16:16,0	0/0:42:42,0	0/0:20:20,0	0/0:28:28,0	0/0:21:21,0	0/0:25:25,0	0/0:19:19,0	0/0:36:36,0	0/0:40:40,0	0/0:16:16,0	0/0:9:9,0	0/0:32:32,0	0/0:44:44,0	0/0:22:22,0	0/0:43:43,0	0/0:22:22,0	0/0:22:22,0	0/0:19:19,0	0/0:39:39,0	0/0:29:29,0	0/0:24:24,0	0/0:28:28,0	0/0:17:17,0	0/0:28:28,0	0/0:15:15,0	0/0:31:31,0	0/0:17:17,0	0/0:41:41,0	0/0:28:28,0	0/0:14:14,0	0/0:37:37,0	0/0:16:16,0
groupI	12674509	8078_53	G	A	.	PASS	NS=68;AF=0.390	GT:DP:AD	0/1:33:22,11	1/1:27:0,27	0/1:29:11,18	0/1:34:15,19	1/1:12:0,12	0/0:29:29,0	0/1:31:16,15	1/1:53:0,53	0/1:56:35,21	0/0:25:25,0	0/1:34:12,22	0/1:23:7,16	0/1:24:14,10	0/0:23:23,0	0/1:31:19,12	0/1:54:29,25	0/0:36:36,0	0/0:14:14,0	1/1:14:0,14	0/0:50:50,0	0/1:25:15,10	1/1:23:0,23	1/1:23:0,23	0/0:18:18,0	0/1:49:31,18	./.:9:.,.	0/0:45:45,0	0/0:24:24,0	0/0:39:39,0	1/1:25:0,25	0/1:42:25,17	0/0:11:11,0	0/1:48:25,23	0/1:35:19,16	0/1:36:16,20	0/0:13:13,0	0/0:20:20,0	0/1:14:9,5	0/0:18:18,0	0/0:31:31,0	0/1:29:9,20	0/0:25:25,0	0/0:26:26,0	0/1:21:9,12	0/1:29:17,12	0/1:36:16,20	0/1:37:18,19	0/1:37:17,20	0/1:15:7,8	0/1:31:21,10	0/0:19:19,0	0/0:17:17,0	0/0:38:38,0	1/1:33:0,33	0/1:35:17,18	0/0:20:20,0	0/1:40:21,19	0/0:23:23,0	0/0:22:22,0	0/1:28:13,15	./.:7:.,.	1/1:22:0,22	0/1:33:16,17	1/1:37:0,37	0/1:14:5,9	0/0:39:39,0	0/1:27:13,14	0/0:38:38,0	0/1:44:23,21	0/1:21:15,6
groupI	12865706	8087_41	G	C	.	PASS	NS=69;AF=0.109	GT:DP:AD	0/0:25:25,0	0/0:30:30,0	0/0:29:29,0	./.:34:.,.	0/0:18:18,0	0/0:22:22,0	0/0:33:33,0	0/0:29:29,0	0/0:60:60,0	0/0:24:24,0	0/0:34:34,0	0/0:24:24,0	0/0:28:28,0	0/0:27:27,0	0/0:35:35,0	0/1:38:20,18	0/0:45:45,0	0/1:25:16,9	0/0:25:25,0	1/1:34:0,34	0/0:37:37,0	0/0:23:23,0	1/1:27:0,27	0/1:32:12,20	0/0:57:57,0	0/0:11:11,0	0/0:47:47,0	0/0:31:31,0	0/1:34:15,19	0/1:32:17,15	0/1:50:23,27	0/0:13:13,0	0/1:39:19,20	0/1:63:43,20	0/1:47:28,19	0/0:10:10,0	0/0:29:29,0	0/0:25:25,0	0/1:14:7,7	0/0:49:49,0	0/0:17:17,0	0/0:12:12,0	0/0:29:29,0	0/0:17:17,0	0/0:29:29,0	0/0:52:52,0	0/0:28:28,0	0/0:24:24,0	0/0:20:20,0	0/0:24:24,0	0/0:36:36,0	0/0:39:39,0	0/0:38:38,0	0/0:27:27,0	0/0:44:44,0	0/0:26:26,0	0/0:45:45,0	0/0:36:36,0	0/0:27:27,0	0/0:34:34,0	0/0:5:5,0	0/0:30:30,0	0/0:41:41,0	0/0:57:57,0	0/0:13:13,0	0/0:34:34,0	0/0:29:29,0	0/1:25:15,10	0/0:62:62,0	0/0:31:31,0
groupI	12941399	8097_78	G	A	.	PASS	NS=70;AF=0.107	GT:DP:AD	0/0:28:28,0	0/1:30:16,14	0/0:46:46,0	0/0:24:24,0	0/0:13:13,0	0/0:28:28,0	0/0:46:46,0	0/0:33:33,0	0/0:79:79,0	0/0:23:23,0	0/0:36:36,0	0/0:17:17,0	0/1:34:22,12	0/0:26:26,0	0/1:25:11,14	0/0:38:38,0	0/0:34:34,0	0/0:33:33,0	0/0:21:21,0	0/0:32:32,0	0/1:16:6,10	0/0:28:28,0	0/1:28:14,14	0/0:41:41,0	0/1:84:54,30	0/0:30:30,0	0/0:44:44,0	0/0:30:30,0	0/1:28:10,18	0/1:31:20,11	0/0:50:50,0	0/1:19:12,7	0/0:57:57,0	0/1:56:24,32	0/0:40:40,0	0/0:13:13,0	0/0:23:23,0	0/0:27:27,0	0/0:15:15,0	0/1:28:20,8	0/0:26:26,0	0/0:32:32,0	0/0:23:23,0	0/0:18:18,0	0/0:31:31,0	0/0:31:31,0	0/0:33:33,0	0/0:23:23,0	0/0:14:14,0	0/0:29:29,0	0/0:46:46,0	0/0:21:21,0	0/0:38:38,0	0/0:32:32,0	0/0:44:44,0	0/0:18:18,0	0/0:58:58,0	0/1:19:8,11	0/0:36:36,0	0/0:39:39,0	0/0:8:8,0	0/0:22:22,0	0/0:41:41,0	0/1:54:33,21	0/0:18:18,0	0/1:32:16,16	0/0:26:26,0	0/0:35:35,0	0/1:38:27,11	0/0:15:15,0
groupI	12947975	8100_73	A	G	.	PASS	NS=64;AF=0.375	GT:DP:AD	1/1:12:0,12	0/0:15:15,0	0/1:12:7,5	0/0:16:16,0	0/1:7:3,4	0/1:16:10,6	1/1:25:0,25	0/0:16:16,0	1/1:23:0,23	1/1:12:0,12	0/1:19:9,10	0/0:24:24,0	0/0:10:10,0	0/1:18:9,9	0/0:19:19,0	0/1:22:7,15	0/1:20:10,10	./.:19:.,.	1/1:4:0,4	1/1:31:0,31	0/1:9:6,3	0/0:14:14,0	1/1:14:0,14	1/1:13:0,13	0/1:37:23,14	1/1:7:0,7	1/1:21:0,21	1/1:11:0,11	1/1:23:0,23	0/1:20:8,12	1/1:30:0,30	0/1:11:5,6	0/0:33:33,0	0/1:32:19,13	0/0:25:25,0	./.:4:.,.	0/0:14:14,0	0/0:8:8,0	0/0:6:6,0	0/0:16:16,0	0/0:8:8,0	0/0:23:23,0	0/0:6:6,0	./.:19:.,.	0/0:14:14,0	0/0:26:26,0	0/1:14:10,4	./.:16:.,.	0/0:9:9,0	0/0:22:22,0	0/0:11:11,0	0/1:8:4,4	0/1:16:5,11	0/1:20:14,6	0/1:26:10,16	0/1:17:11,6	0/0:16:16,0	0/0:24:24,0	0/1:13:6,7	./.:9:.,.	0/1:6:3,3	0/0:14:14,0	0/0:13:13,0	0/1:15:6,9	0/0:6:6,0	0/0:14:14,0	./.:6:.,.	0/1:22:11,11	0/0:23:23,0	0/0:18:18,0
groupI	12991359	8104_56	A	C	.	PASS	NS=67;AF=0.373	GT:DP:AD	0/1:23:14,9	0/1:20:6,14	0/0:33:33,0	0/1:32:12,20	./.:16:.,.	0/0:28:28,0	0/1:23:15,8	0/1:38:16,22	0/0:46:46,0	0/1:22:17,5	0/1:47:29,18	0/0:17:17,0	0/0:20:20,0	0/0:25:25,0	0/1:19:10,9	0/1:37:22,15	0/0:22:22,0	0/0:26:26,0	0/1:20:14,6	0/1:36:10,26	0/1:15:9,6	0/1:25:14,11	0/1:18:7,11	0/0:39:39,0	0/0:60:60,0	0/1:18:9,9	0/0:39:39,0	0/0:9:9,0	0/1:34:15,19	0/0:27:27,0	0/1:44:21,23	1/1:9:0,9	0/0:33:33,0	1/1:50:0,50	0/1:25:13,12	0/1:13:5,8	0/0:18:18,0	0/0:23:23,0	0/0:14:14,0	0/0:36:36,0	0/0:24:24,0	0/0:38:38,0	0/1:24:11,13	0/0:22:22,0	0/0:17:17,0	0/0:36:36,0	0/0:33:33,0	0/1:31:13,18	0/1:19:10,9	./.:51:.,.	0/1:30:17,13	1/1:45:0,45	1/1:36:0,36	./.:28:.,.	1/1:41:0,41	0/1:14:10,4	0/1:38:20,18	0/1:29:12,17	1/1:35:0,35	0/1:26:11,15	0/1:15:8,7	0/0:38:38,0	0/1:33:19,14	1/1:42:0,42	0/0:11:11,0	1/1:37:0,37	0/1:26:14,12	0/1:31:14,17	1/1:48:0,48	0/1:20:12,8
groupI	12994901	8105_74	C	T	.	PASS	NS=68;AF=0.243	GT:DP:AD	0/1:23:10,13	0/0:27:27,0	0/1:31:13,18	0/1:34:16,18	0/0:9:9,0	0/0:22:22,0	0/0:17:17,0	0/1:20:10,10	0/0:65:65,0	0/0:25:25,0	0/1:45:25,20	./.:18:.,.	0/0:17:17,0	0/0:33:33,0	0/0:20:20,0	0/0:53:53,0	0/1:30:18,12	0/0:41:41,0	0/0:21:21,0	0/0:35:35,0	0/0:17:17,0	0/0:36:36,0	0/1:22:10,12	0/0:37:37,0	0/0:64:64,0	0/0:17:17,0	0/1:52:35,17	0/1:31:18,13	0/1:28:13,15	0/0:30:30,0	0/0:36:36,0	0/1:11:6,5	0/0:47:47,0	0/0:61:61,0	0/1:51:23,28	0/0:7:7,0	1/1:25:0,25	0/1:13:9,4	1/1:14:0,14	1/1:36:0,36	1/1:17:0,17	0/1:30:15,15	0/1:27:16,11	1/1:22:0,22	0/1:20:11,9	1/1:43:0,43	1/1:27:0,27	0/1:24:12,12	./.:12:.,.	0/1:34:16,18	0/1:31:20,11	0/0:39:39,0	0/0:23:23,0	0/0:26:26,0	0/0:38:38,0	0/0:27:27,0	0/0:37:37,0	0/0:23:23,0	0/0:34:34,0	0/0:12:12,0	0/0:9:9,0	0/0:34:34,0	0/0:31:31,0	0/0:43:43,0	0/0:5:5,0	0/0:33:33,0	0/0:29:29,0	0/0:43:43,0	0/0:48:48,0	0/0:28:28,0
groupI	13102371	8111_16	A	T	.	PASS	NS=68;AF=0.110	GT:DP:AD	0/1:26:15,11	0/1:24:9,15	0/1:26:13,13	0/0:33:33,0	./.:6:.,.	0/0:25:25,0	0/1:24:15,9	0/0:34:34,0	0/0:54:54,0	0/0:25:25,0	0/0:48:48,0	0/0:31:31,0	0/0:21:21,0	0/0:21:21,0	0/0:16:16,0	0/1:44:23,21	0/0:37:37,0	0/1:30:15,15	0/0:23:23,0	0/0:48:48,0	0/0:15:15,0	0/0:35:35,0	0/0:21:21,0	0/0:32:32,0	0/0:50:50,0	0/0:19:19,0	0/0:47:47,0	0/0:13:13,0	0/0:23:23,0	0/0:29:29,0	0/0:40:40,0	0/0:15:15,0	0/0:47:47,0	0/1:59:28,31	0/0:39:39,0	0/0:8:8,0	0/0:15:15,0	0/1:17:11,6	0/0:7:7,0	0/0:32:32,0	0/0:13:13,0	0/0:28:28,0	0/0:11:11,0	0/0:15:15,0	0/0:17:17,0	0/0:31:31,0	0/0:15:15,0	0/0:21:21,0	0/1:15:7,8	0/0:29:29,0	0/0:28:28,0	0/0:12:12,0	0/0:26:26,0	0/0:13:13,0	0/0:31:31,0	0/0:15:15,0	0/0:26:26,0	0/0:27:27,0	0/0:12:12,0	0/0:19:19,0	0/0:15:15,0	1/1:20:0,20	0/0:37:37,0	0/0:34:34,0	./.:0:.,.	0/1:28:12,16	0/1:17:12,5	0/0:15:15,0	1/1:26:0,26	0/0:18:18,0
groupI	13365872	8123_35	C	T	.	PASS	NS=70;AF=0.064	GT:DP:AD	0/0:18:18,0	0/0:28:28,0	0/0:35:35,0	0/0:28:28,0	0/0:21:21,0	0/0:33:33,0	0/0:32:32,0	0/0:40:40,0	0/0:56:56,0	0/0:27:27,0	0/0:41:41,0	0/0:17:17,0	0/0:35:35,0	0/0:44:44,0	0/0:27:27,0	0/0:49:49,0	0/0:31:31,0	0/0:29:29,0	0/0:29:29,0	0/1:47:26,21	0/0:17:17,0	0/1:25:12,13	0/0:31:31,0	0/0:37:37,0	0/0:76:76,0	0/0:26:26,0	0/1:54:24,30	0/1:26:11,15	0/0:37:37,0	0/0:42:42,0	0/0:34:34,0	0/0:15:15,0	0/0:58:58,0	0/0:49:49,0	0/0:63:63,0	0/0:15:15,0	0/0:24:24,0	0/0:18:18,0	0/0:15:15,0	0/0:38:38,0	0/0:29:29,0	0/0:33:33,0	0/0:17:17,0	0/0:36:36,0	0/0:32:32,0	0/0:59:59,0	0/0:38:38,0	0/0:30:30,0	0/0:9:9,0	0/0:37:37,0	0/0:23:23,0	0/0:32:32,0	0/0:39:39,0	0/0:42:42,0	0/1:43:18,25	0/0:23:23,0	0/0:33:33,0	0/0:47:47,0	0/0:42:42,0	0/1:31:14,17	0/0:12:12,0	0/0:31:31,0	0/1:30:18,12	0/1:49:28,21	0/1:15:11,4	0/0:34:34,0	0/0:35:35,0	0/0:42:42,0	0/0:35:35,0	0/0:16:16,0
groupI	13370400	8125_23	G	A	.	PASS	NS=68;AF=0.051	GT:DP:AD	0/1:20:12,8	0/0:27:27,0	0/0:30:30,0	0/1:23:7,16	0/1:8:3,5	0/0:24:24,0	0/0:30:30,0	0/0:29:29,0	0/0:55:55,0	0/0:14:14,0	0/0:24:24,0	1/1:16:0,16	./.:27:.,.	0/0:25:25,0	0/0:23:23,0	0/0:47:47,0	0/0:24:24,0	0/0:31:31,0	0/0:5:5,0	0/0:51:51,0	0/0:12:12,0	0/1:27:11,16	0/0:16:16,0	0/0:40:40,0	0/0:63:63,0	0/1:11:7,4	0/0:27:27,0	0/0:19:19,0	0/0:31:31,0	0/0:28:28,0	0/0:47:47,0	0/0:15:15,0	0/0:30:30,0	0/0:34:34,0	0/0:35:35,0	0/0:10:10,0	0/0:23:23,0	0/0:9:9,0	0/0:5:5,0	0/0:29:29,0	0/0:19:19,0	0/0:37:37,0	0/0:14:14,0	0/0:16:16,0	./.:19:.,.	0/0:57:57,0	0/0:36:36,0	0/0:18:18,0	0/0:10:10,0	0/0:29:29,0	0/0:21:21,0	0/0:19:19,0	0/0:25:25,0	0/0:16:16,0	0/0:32:32,0	0/0:22:22,0	0/0:41:41,0	0/0:33:33,0	0/0:24:24,0	0/0:19:19,0	0/0:11:11,0	0/0:20:20,0	0/0:17:17,0	0/0:32:32,0	0/0:8:8,0	0/0:34:34,0	0/0:19:19,0	0/0:21:21,0	0/0:52:52,0	0/0:28:28,0
groupI	13376414	8126_36	T	C	.	PASS	NS=70;AF=0.150	GT:DP:AD	0/0:27:27,0	0/0:28:28,0	0/1:33:16,17	0/0:35:35,0	0/0:12:12,0	0/0:30:30,0	0/0:25:25,0	0/0:24:24,0	0/0:49:49,0	0/0:17:17,0	0/0:41:41,0	0/0:17:17,0	0/1:30:17,13	0/0:23:23,0	0/0:17:17,0	0/1:42:12,30	0/0:32:32,0	0/1:45:15,30	0/0:29:29,0	0/0:34:34,0	0/1:21:16,5	0/0:30:30,0	0/0:18:18,0	0/1:40:14,26	0/0:62:62,0	0/1:21:10,11	0/0:40:40,0	0/0:26:26,0	0/0:38:38,0	0/0:20:20,0	0/0:39:39,0	0/0:10:10,0	0/1:47:16,31	0/0:42:42,0	0/0:50:50,0	1/1:22:0,22	0/0:32:32,0	0/0:18:18,0	0/0:16:16,0	1/1:32:0,32	0/1:21:10,11	0/0:32:32,0	0/0:14:14,0	0/0:28:28,0	0/1:33:13,20	0/0:45:45,0	0/1:31:21,10	0/1:27:17,10	0/0:12:12,0	0/0:40:40,0	0/0:56:56,0	0/1:16:6,10	0/0:34:34,0	0/1:24:9,15	0/0:27:27,0	0/0:17:17,0	1/1:37:0,37	0/1:14:8,6	0/0:18:18,0	0/0:20:20,0	0/0:12:12,0	0/0:17:17,0	0/0:22:22,0	0/0:42:42,0	0/0:11:11,0	0/0:29:29,0	0/0:22:22,0	0/0:23:23,0	0/0:28:28,0	0/0:19:19,0
groupI	13515035	8135_39	C	T	.	PASS	NS=69;AF=0.101	GT:DP:AD	0/1:18:9,9	0/1:39:15,24	0/0:32:32,0	0/0:15:15,0	0/0:7:7,0	0/0:25:25,0	0/1:21:8,13	1/1:20:0,20	0/0:47:47,0	0/0:10:10,0	0/1:35:15,20	0/0:12:12,0	0/0:17:17,0	0/0:15:15,0	0/1:21:7,14	0/0:58:58,0	1/1:22:0,22	0/0:28:28,0	0/0:10:10,0	0/0:25:25,0	0/0:10:10,0	0/1:24:13,11	0/0:14:14,0	0/0:32:32,0	0/0:55:55,0	0/0:9:9,0	0/0:29:29,0	0/0:12:12,0	0/1:32:18,14	0/0:20:20,0	0/0:43:43,0	0/0:12:12,0	0/1:69:27,42	0/0:56:56,0	0/0:53:53,0	0/0:14:14,0	0/0:24:24,0	0/0:24:24,0	0/0:6:6,0	0/0:33:33,0	0/0:36:36,0	0/0:27:27,0	0/0:10:10,0	0/0:37:37,0	0/0:17:17,0	0/0:21:21,0	0/0:13:13,0	0/0:29:29,0	0/0:10:10,0	0/1:35:18,17	0/0:42:42,0	0/0:27:27,0	0/0:17:17,0	0/0:16:16,0	./.:0:.,.	0/0:14:14,0	0/0:43:43,0	0/0:15:15,0	0/1:31:19,12	0/0:24:24,0	0/0:7:7,0	0/0:13:13,0	0/0:18:18,0	0/0:43:43,0	0/0:8:8,0	0/0:36:36,0	0/0:26:26,0	0/0:10:10,0	0/0:10:10,0	0/0:8:8,0
groupI	13569720	8141_62	G	T	.	PASS	NS=63;AF=0.167	GT:DP:AD	0/0:7:7,0	0/0:6:6,0	0/0:4:4,0	0/0:6:6,0	0/0:4:4,0	0/0:9:9,0	0/0:14:14,0	0/0:4:4,0	0/0:12:12,0	0/0:12:12,0	0/0:5:5,0	0/0:10:10,0	0/0:14:14,0	0/0:8:8,0	0/0:4:4,0	0/0:14:14,0	./.:0:.,.	0/0:7:7,0	0/1:6:3,3	0/0:3:3,0	1/1:4:0,4	0/0:8:8,0	0/0:7:7,0	0/0:7:7,0	0/0:19:19,0	./.:0:.,.	1/1:16:0,16	1/1:6:0,6	0/0:9:9,0	0/0:7:7,0	0/1:8:5,3	./.:0:.,.	0/1:12:6,6	./.:7:.,.	0/0:12:12,0	0/0:5:5,0	0/0:4:4,0	0/0:12:12,0	0/0:5:5,0	0/0:17:17,0	0/0:8:8,0	0/0:12:12,0	0/0:8:8,0	0/0:10:10,0	0/0:12:12,0	0/0:24:24,0	0/0:13:13,0	0/0:10:10,0	0/0:6:6,0	0/0:8:8,0	0/0:10:10,0	0/1:17:6,11	0/1:8:3,5	0/0:11:11,0	0/0:9:9,0	0/0:13:13,0	./.:4:.,.	1/1:11:0,11	0/0:7:7,0	1/1:10:0,10	./.:4:.,.	./.:6:.,.	0/0:6:6,0	0/0:14:14,0	0/0:11:11,0	1/1:9:0,9	1/1:23:0,23	0/1:12:4,8	0/0:27:27,0	0/1:12:8,4
groupI	13657649	8147_46	A	C	.	PASS	NS=70;AF=0.057	GT:DP:AD	1/1:18:0,18	0/0:36:36,0	0/1:23:11,12	0/0:27:27,0	0/0:23:23,0	0/1:27:13,14	0/0:35:35,0	0/0:24:24,0	0/0:66:66,0	0/1:20:8,12	0/0:32:32,0	0/0:25:25,0	0/1:33:19,14	0/0:45:45,0	0/0:31:31,0	0/1:41:15,26	0/0:45:45,0	0/0:40:40,0	0/0:27:27,0	0/0:29:29,0	0/0:24:24,0	0/0:26:26,0	0/0:20:20,0	0/0:35:35,0	0/0:71:71,0	0/0:24:24,0	0/0:35:35,0	0/0:24:24,0	0/0:40:40,0	0/0:34:34,0	0/0:35:35,0	0/0:15:15,0	0/0:41:41,0	0/0:47:47,0	0/0:35:35,0	0/0:12:12,0	0/0:36:36,0	0/0:13:13,0	0/0:15:15,0	0/0:35:35,0	0/0:29:29,0	0/0:22:22,0	0/0:37:37,0	0/0:26:26,0	0/0:23:23,0	0/0:41:41,0	0/0:35:35,0	0/0:52:52,0	0/0:17:17,0	0/0:41:41,0	0/0:28:28,0	0/0:28:28,0	0/0:39:39,0	0/0:39:39,0	0/0:39:39,0	0/0:35:35,0	0/0:37:37,0	0/1:26:9,17	0/0:42:42,0	0/0:26:26,0	0/0:17:17,0	0/0:37:37,0	0/0:28:28,0	0/0:46:46,0	0/0:14:14,0	0/0:47:47,0	0/0:42:42,0	0/0:37:37,0	0/0:49:49,0	0/0:39:39,0
groupI	13736123	8153_20	C	T	.	PASS	NS=63;AF=0.167	GT:DP:AD	0/0:8:8,0	0/0:6:6,0	0/0:9:9,0	0/0:12:12,0	./.:0:.,.	0/0:11:11,0	0/0:8:8,0	0/0:9:9,0	0/0:13:13,0	0/0:7:7,0	0/0:5:5,0	./.:11:.,.	0/0:8:8,0	0/0:8:8,0	0/0:5:5,0	0/0:15:15,0	0/0:4:4,0	0/0:11:11,0	0/0:10:10,0	0/0:14:14,0	0/0:3:3,0	0/0:9:9,0	./.:5:.,.	./.:8:.,.	0/0:22:22,0	0/0:3:3,0	0/0:14:14,0	0/0:11:11,0	0/1:13:7,6	0/0:5:5,0	0/1:10:6,4	0/0:6:6,0	0/1:10:6,4	0/0:15:15,0	0/1:20:9,11	0/0:3:3,0	0/1:4:2,2	0/0:6:6,0	0/0:4:4,0	0/0:17:17,0	0/0:8:8,0	0/0:7:7,0	./.:0:.,.	1/1:5:0,5	0/0:11:11,0	0/1:21:10,11	0/0:12:12,0	1/1:9:0,9	./.:6:.,.	0/1:9:4,5	0/0:12:12,0	0/1:8:5,3	./.:12:.,.	0/0:3:3,0	1/1:11:0,11	1/1:4:0,4	0/0:8:8,0	0/0:8:8,0	0/1:10:7,3	0/0:5:5,0	0/1:6:3,3	0/0:5:5,0	0/0:12:12,0	0/0:23:23,0	0/0:7:7,0	0/0:5:5,0	0/1:5:3,2	0/0:11:11,0	0/1:18:9,9	0/1:6:3,3
groupI	13777118	8157_38	C	T	.	PASS	NS=69;AF=0.188	GT:DP:AD	0/0:44:44,0	0/0:39:39,0	0/0:41:41,0	1/1:26:0,26	0/0:18:18,0	0/0:30:30,0	0/0:34:34,0	1/1:41:0,41	1/1:52:0,52	0/1:24:11,13	0/0:47:47,0	1/1:40:0,40	1/1:26:0,26	0/1:18:5,13	0/1:24:8,16	0/1:51:25,26	0/0:43:43,0	0/0:41:41,0	0/0:22:22,0	0/0:52:52,0	1/1:11:0,11	0/0:23:23,0	0/0:36:36,0	0/0:43:43,0	0/0:67:67,0	0/0:27:27,0	0/1:45:19,26	0/1:46:24,22	0/0:58:58,0	0/0:52:52,0	0/1:41:24,17	0/1:25:10,15	0/0:57:57,0	0/0:59:59,0	0/0:46:46,0	0/1:14:8,6	0/0:45:45,0	0/0:26:26,0	0/0:11:11,0	0/0:43:43,0	0/0:17:17,0	0/0:39:39,0	0/1:18:10,8	0/0:24:24,0	0/1:22:16,6	0/0:36:36,0	0/0:22:22,0	0/0:30:30,0	./.:19:.,.	0/1:45:28,17	0/1:46:23,23	0/0:20:20,0	0/0:32:32,0	0/0:27:27,0	0/0:37:37,0	0/0:21:21,0	0/1:49:26,23	0/0:18:18,0	0/0:33:33,0	0/0:16:16,0	0/0:8:8,0	0/0:14:14,0	0/0:33:33,0	0/0:41:41,0	0/0:11:11,0	0/0:31:31,0	0/0:27:27,0	0/0:29:29,0	0/0:34:34,0	0/0:8:8,0
groupI	13787748	8161_73	T	A	.	PASS	NS=70;AF=0.071	GT:DP:AD	0/0:33:33,0	0/0:41:41,0	0/0:44:44,0	0/0:35:35,0	0/0:22:22,0	0/0:39:39,0	0/0:24:24,0	0/0:41:41,0	0/0:63:63,0	0/0:34:34,0	0/0:50:50,0	0/0:32:32,0	0/0:35:35,0	0/0:34:34,0	0/1:32:20,12	0/0:71:71,0	0/1:45:18,27	0/1:35:15,20	0/0:25:25,0	0/0:50:50,0	0/0:16:16,0	0/0:31:31,0	0/0:24:24,0	0/0:47:47,0	0/0:91:91,0	0/0:20:20,0	0/0:57:57,0	0/0:16:16,0	0/0:53:53,0	0/0:31:31,0	0/1:56:34,22	0/0:20:20,0	0/0:66:66,0	0/0:70:70,0	0/0:72:72,0	0/0:12:12,0	0/0:39:39,0	0/0:18:18,0	0/0:20:20,0	0/0:32:32,0	0/0:32:32,0	0/0:29:29,0	0/0:22:22,0	0/0:30:30,0	0/0:17:17,0	0/0:63:63,0	0/0:40:40,0	0/0:45:45,0	0/0:17:17,0	0/0:34:34,0	0/1:45:21,24	0/0:28:28,0	0/1:40:22,18	0/0:51:51,0	0/0:39:39,0	0/1:29:13,16	0/0:34:34,0	0/0:36:36,0	0/0:25:25,0	0/1:32:14,18	0/0:11:11,0	0/0:40:40,0	0/0:39:39,0	0/1:57:20,37	0/0:11:11,0	0/0:50:50,0	0/0:25:25,0	0/0:37:37,0	0/1:50:26,24	0/0:36:36,0
groupI	13859783	8173_33	A	G	.	PASS	NS=69;AF=0.123	GT:DP:AD	0/0:33:33,0	0/0:32:32,0	0/0:46:46,0	0/1:28:16,12	0/0:18:18,0	0/0:35:35,0	0/0:40:40,0	0/0:27:27,0	0/0:64:64,0	0/0:24:24,0	0/0:39:39,0	0/0:36:36,0	0/0:23:23,0	0/0:35:35,0	0/0:43:43,0	0/0:56:56,0	0/0:39:39,0	0/0:32:32,0	0/0:32:32,0	0/0:47:47,0	0/1:19:10,9	0/0:24:24,0	0/0:29:29,0	0/0:39:39,0	0/0:68:68,0	0/1:15:6,9	0/0:55:55,0	0/0:19:19,0	0/0:45:45,0	0/0:38:38,0	0/0:52:52,0	0/0:21:21,0	0/0:61:61,0	0/1:59:26,33	0/1:53:25,28	./.:15:.,.	0/0:23:23,0	0/0:24:24,0	0/1:15:5,10	0/0:42:42,0	0/1:26:17,9	0/0:34:34,0	0/1:27:10,17	1/1:25:0,25	0/1:40:30,10	0/0:71:71,0	0/0:33:33,0	0/1:29:15,14	0/1:11:6,5	0/1:19:14,5	0/1:54:23,31	0/0:34:34,0	0/0:54:54,0	0/0:40:40,0	0/1:42:18,24	0/0:23:23,0	0/0:40:40,0	0/0:35:35,0	0/0:32:32,0	0/0:35:35,0	0/0:18:18,0	0/0:35:35,0	0/0:36:36,0	0/0:48:48,0	0/0:14:14,0	0/0:49:49,0	0/0:50:50,0	0/0:42:42,0	0/0:67:67,0	0/1:40:19,21
groupI	13885337	8177_63	T	G	.	PASS	NS=67;AF=0.134	GT:DP:AD	0/0:25:25,0	0/0:21:21,0	0/0:18:18,0	0/0:22:22,0	0/0:7:7,0	0/1:23:12,11	0/0:10:10,0	0/0:26:26,0	0/0:22:22,0	0/0:10:10,0	0/0:23:23,0	0/0:16:16,0	0/0:15:15,0	0/1:14:5,9	0/0:15:15,0	./.:19:.,.	0/0:15:15,0	0/0:18:18,0	0/1:13:8,5	0/0:23:23,0	0/0:6:6,0	0/0:12:12,0	0/1:21:12,9	0/0:10:10,0	1/1:25:0,25	0/0:3:3,0	0/0:30:30,0	0/0:16:16,0	0/0:18:18,0	1/1:13:0,13	0/0:31:31,0	0/0:6:6,0	0/0:23:23,0	0/0:26:26,0	0/0:22:22,0	0/0:9:9,0	0/1:16:7,9	0/0:7:7,0	0/0:16:16,0	0/0:18:18,0	0/0:15:15,0	0/1:19:13,6	0/0:14:14,0	0/0:14:14,0	0/1:10:4,6	1/1:20:0,20	0/0:14:14,0	0/0:20:20,0	0/0:11:11,0	0/0:33:33,0	0/1:20:10,10	0/0:11:11,0	0/0:15:15,0	0/0:16:16,0	0/0:16:16,0	0/0:15:15,0	0/0:29:29,0	./.:11:.,.	0/0:14:14,0	./.:0:.,.	0/0:11:11,0	0/0:6:6,0	0/0:22:22,0	0/0:19:19,0	0/1:14:5,9	0/1:35:20,15	0/0:16:16,0	0/0:19:19,0	0/1:14:6,8	0/1:7:3,4
groupI	13947981	8182_64	C	T	.	PASS	NS=66;AF=0.129	GT:DP:AD	0/1:10:5,5	0/0:12:12,0	0/0:22:22,0	0/1:21:12,9	./.:0:.,.	0/0:10:10,0	0/0:23:23,0	0/0:16:16,0	0/0:24:24,0	0/1:10:6,4	0/1:20:13,7	0/0:15:15,0	0/0:15:15,0	0/0:9:9,0	0/0:14:14,0	1/1:20:0,20	0/0:15:15,0	0/0:13:13,0	0/0:16:16,0	0/0:21:21,0	0/1:7:4,3	0/0:10:10,0	0/0:14:14,0	0/0:9:9,0	0/0:30:30,0	0/0:11:11,0	0/1:26:11,15	0/1:17:10,7	0/0:18:18,0	0/0:15:15,0	0/0:16:16,0	0/0:12:12,0	0/0:14:14,0	0/1:28:19,9	0/1:20:9,11	0/0:11:11,0	0/1:21:9,12	0/0:14:14,0	0/0:11:11,0	0/1:22:7,15	./.:18:.,.	0/1:15:7,8	./.:9:.,.	0/1:10:5,5	0/1:13:4,9	0/0:22:22,0	0/1:14:9,5	0/0:12:12,0	./.:6:.,.	0/0:26:26,0	0/0:16:16,0	0/0:7:7,0	0/0:18:18,0	0/0:25:25,0	0/0:19:19,0	0/0:9:9,0	0/0:35:35,0	0/0:10:10,0	0/0:13:13,0	0/0:14:14,0	0/0:3:3,0	0/0:11:11,0	0/0:27:27,0	0/0:21:21,0	0/0:8:8,0	0/0:15:15,0	0/0:10:10,0	0/0:20:20,0	0/0:25:25,0	0/0:14:14,0
groupI	13973537	8189_55	G	T	.	PASS	NS=70;AF=0.057	GT:DP:AD	0/0:18:18,0	0/0:39:39,0	0/0:52:52,0	0/0:31:31,0	0/0:19:19,0	0/0:27:27,0	0/0:31:31,0	0/0:35:35,0	0/0:48:48,0	0/0:44:44,0	0/0:42:42,0	0/0:14:14,0	0/0:34:34,0	0/0:31:31,0	0/0:24:24,0	0/0:59:59,0	0/0:27:27,0	0/0:29:29,0	0/0:13:13,0	0/0:33:33,0	0/0:17:17,0	0/0:36:36,0	0/0:33:33,0	0/0:31:31,0	0/0:52:52,0	0/0:19:19,0	0/0:25:25,0	0/0:23:23,0	0/0:41:41,0	0/0:35:35,0	0/0:38:38,0	0/0:13:13,0	0/0:47:47,0	0/0:47:47,0	0/0:47:47,0	0/0:19:19,0	0/0:26:26,0	0/0:17:17,0	0/0:15:15,0	0/1:33:13,20	0/0:24:24,0	0/0:28:28,0	0/0:18:18,0	0/1:25:6,19	0/1:23:17,6	0/0:52:52,0	0/1:36:19,17	0/0:20:20,0	0/0:13:13,0	0/0:42:42,0	0/0:50:50,0	0/0:31:31,0	0/0:29:29,0	0/0:22:22,0	0/0:28:28,0	0/0:18:18,0	0/0:33:33,0	0/0:33:33,0	0/0:23:23,0	0/0:33:33,0	0/0:19:19,0	0/0:25:25,0	0/0:37:37,0	0/0:36:36,0	0/1:18:9,9	0/1:44:25,19	0/1:13:9,4	0/0:23:23,0	0/1:31:22,9	0/0:25:25,0
groupI	13979222	8190_64	G	A	.	PASS	NS=70;AF=0.057	GT:DP:AD	0/0:17:17,0	0/0:18:18,0	0/0:12:12,0	0/0:17:17,0	0/0:8:8,0	0/0:17:17,0	0/0:17:17,0	0/0:35:35,0	0/0:35:35,0	0/0:12:12,0	0/0:16:16,0	0/0:20:20,0	0/0:6:6,0	0/0:16:16,0	0/0:27:27,0	0/0:19:19,0	0/0:20:20,0	0/0:21:21,0	0/0:9:9,0	0/0:29:29,0	0/1:17:5,12	0/0:21:21,0	0/0:15:15,0	0/1:20:13,7	0/0:45:45,0	0/1:17:9,8	0/0:22:22,0	0/0:10:10,0	0/0:22:22,0	0/1:24:14,10	0/0:37:37,0	0/0:14:14,0	1/1:22:0,22	0/0:41:41,0	0/0:31:31,0	0/0:4:4,0	0/0:19:19,0	0/0:13:13,0	0/0:7:7,0	0/0:15:15,0	0/0:13:13,0	0/0:16:16,0	0/0:21:21,0	0/0:19:19,0	0/0:11:11,0	0/0:22:22,0	0/0:24:24,0	0/0:18:18,0	0/0:9:9,0	0/0:23:23,0	0/0:39:39,0	0/0:20:20,0	0/0:17:17,0	0/0:33:33,0	0/1:29:12,17	0/0:26:26,0	0/1:31:12,19	0/0:28:28,0	0/0:31:31,0	0/0:25:25,0	0/0:4:4,0	0/0:25:25,0	0/0:27:27,0	0/0:29:29,0	0/0:5:5,0	0/0:33:33,0	0/0:35:35,0	0/0:13:13,0	0/0:43:43,0	0/0:15:15,0
groupI	13989848	8195_25	A	T	.	PASS	NS=67;AF=0.231	GT:DP:AD	0/1:23:8,15	./.:28:.,.	0/1:34:25,9	0/1:30:18,12	0/1:17:8,9	1/1:33:0,33	0/0:26:26,0	0/1:34:22,12	0/1:40:18,22	0/1:24:13,11	0/1:34:18,16	0/0:18:18,0	0/0:39:39,0	0/1:13:6,7	0/1:24:10,14	0/1:45:26,19	1/1:66:0,66	0/1:23:10,13	1/1:23:0,23	0/0:38:38,0	0/0:11:11,0	0/1:22:14,8	0/0:41:41,0	0/1:29:22,7	0/0:57:57,0	0/1:20:12,8	0/0:42:42,0	0/0:27:27,0	0/1:24:12,12	0/0:20:20,0	0/1:37:25,12	0/0:15:15,0	0/1:46:31,15	0/0:35:35,0	0/0:39:39,0	0/0:7:7,0	0/0:17:17,0	0/0:18:18,0	0/0:6:6,0	0/0:39:39,0	0/0:20:20,0	0/0:24:24,0	0/0:13:13,0	0/0:24:24,0	0/1:15:6,9	0/0:28:28,0	0/1:26:20,6	0/0:22:22,0	0/0:14:14,0	0/0:38:38,0	0/0:43:43,0	0/0:18:18,0	0/0:35:35,0	0/0:29:29,0	0/1:16:8,8	0/0:23:23,0	./.:15:.,.	0/1:21:9,12	0/0:36:36,0	0/0:11:11,0	0/0:6:6,0	0/0:16:16,0	0/1:21:13,8	0/0:36:36,0	0/0:13:13,0	0/1:38:23,15	./.:14:.,.	0/1:29:17,12	0/0:36:36,0	0/0:11:11,0
groupI	14210859	8208_49	T	A	.	PASS	NS=70;AF=0.114	GT:DP:AD	0/0:43:43,0	0/0:31:31,0	0/0:34:34,0	0/0:42:42,0	0/0:17:17,0	0/0:41:41,0	0/0:29:29,0	0/0:35:35,0	0/0:61:61,0	1/1:32:0,32	0/0:39:39,0	0/0:28:28,0	0/0:32:32,0	0/0:25:25,0	0/0:34:34,0	0/0:60:60,0	0/0:42:42,0	0/0:32:32,0	1/1:39:0,39	0/0:38:38,0	0/1:9:6,3	0/0:32:32,0	0/0:30:30,0	0/1:35:20,15	0/1:86:49,37	0/1:23:13,10	0/1:57:31,26	0/1:26:9,17	0/0:49:49,0	0/0:23:23,0	0/0:45:45,0	0/0:20:20,0	0/0:54:54,0	0/0:61:61,0	0/0:47:47,0	0/1:10:5,5	0/0:41:41,0	0/0:17:17,0	0/0:14:14,0	0/0:41:41,0	0/0:29:29,0	0/0:29:29,0	0/0:21:21,0	0/0:28:28,0	0/1:29:11,18	0/0:57:57,0	0/0:35:35,0	0/0:33:33,0	0/0:16:16,0	0/1:51:30,21	0/0:46:46,0	0/0:30:30,0	0/0:51:51,0	0/1:37:15,22	0/1:32:17,15	0/0:23:23,0	0/0:54:54,0	0/0:27:27,0	0/0:46:46,0	0/0:33:33,0	0/0:14:14,0	0/0:39:39,0	0/0:40:40,0	0/1:51:23,28	0/0:26:26,0	0/0:42:42,0	0/0:44:44,0	0/0:29:29,0	0/0:64:64,0	0/0:38:38,0
groupI	14294018	8213_7	G	T	.	PASS	NS=70;AF=0.086	GT:DP:AD	0/1:21:10,11	0/0:33:33,0	0/1:36:25,11	0/0:49:49,0	0/0:19:19,0	0/0:43:43,0	0/0:20:20,0	0/0:47:47,0	0/0:59:59,0	0/1:18:11,7	1/1:39:0,39	0/1:23:14,9	0/0:24:24,0	0/0:24:24,0	0/1:18:9,9	0/0:45:45,0	1/1:27:0,27	0/0:26:26,0	0/0:25:25,0	0/1:52:40,12	0/0:13:13,0	0/0:31:31,0	0/0:34:34,0	0/0:29:29,0	0/0:70:70,0	0/0:33:33,0	0/0:35:35,0	0/0:29:29,0	0/0:35:35,0	0/0:34:34,0	0/0:40:40,0	0/0:15:15,0	0/0:53:53,0	0/0:56:56,0	0/0:44:44,0	0/0:17:17,0	0/0:18:18,0	0/0:21:21,0	0/0:11:11,0	0/0:47:47,0	0/0:36:36,0	0/0:22:22,0	0/0:22:22,0	0/0:25:25,0	0/0:34:34,0	0/0:24:24,0	0/0:24:24,0	0/0:15:15,0	0/1:10:3,7	0/0:45:45,0	0/0:44:44,0	0/0:14:14,0	0/0:30:30,0	0/0:29:29,0	0/0:42:42,0	0/0:12:12,0	0/0:40:40,0	0/0:17:17,0	0/0:30:30,0	0/1:20:14,6	0/0:8:8,0	0/0:21:21,0	0/0:29:29,0	0/0:52:52,0	0/0:7:7,0	0/0:42:42,0	0/0:23:23,0	0/0:21:21,0	0/0:25:25,0	0/0:12:12,0
groupI	14355553	8217_51	C	T	.	PASS	NS=70;AF=0.057	GT:DP:AD	0/0:31:31,0	0/0:36:36,0	0/0:37:37,0	0/0:38:38,0	0/0:19:19,0	0/0:39:39,0	0/0:34:34,0	0/0:36:36,0	0/0:66:66,0	0/0:24:24,0	0/0:55:55,0	0/0:45:45,0	0/0:33:33,0	0/0:31:31,0	0/0:41:41,0	0/0:56:56,0	0/0:38:38,0	0/0:33:33,0	0/0:22:22,0	0/0:47:47,0	0/0:19:19,0	0/0:31:31,0	0/0:32:32,0	0/0:36:36,0	0/0:75:75,0	0/0:17:17,0	0/0:42:42,0	0/0:20:20,0	0/0:41:41,0	0/0:27:27,0	0/0:32:32,0	0/0:20:20,0	0/0:50:50,0	0/0:48:48,0	0/0:49:49,0	0/0:18:18,0	0/0:32:32,0	0/0:23:23,0	0/0:16:16,0	0/0:44:44,0	0/0:19:19,0	0/0:24:24,0	0/0:27:27,0	0/0:24:24,0	0/0:26:26,0	0/0:55:55,0	0/0:34:34,0	0/0:35:35,0	0/0:24:24,0	0/0:52:52,0	0/1:50:18,32	0/0:33:33,0	0/0:49:49,0	0/0:34:34,0	0/1:47:28,19	0/1:15:6,9	0/0:32:32,0	0/0:24:24,0	0/1:28:14,14	0/1:24:14,10	0/0:21:21,0	0/0:29:29,0	0/0:50:50,0	0/1:44:25,19	0/1:18:7,11	0/0:49:49,0	0/0:35:35,0	0/0:39:39,0	0/1:35:12,23	0/0:17:17,0
groupI	14574107	8228_59	A	G	.	PASS	NS=69;AF=0.152	GT:DP:AD	0/0:38:38,0	0/0:27:27,0	0/0:47:47,0	0/0:20:20,0	0/1:12:8,4	0/0:21:21,0	0/1:32:14,18	0/0:41:41,0	0/1:34:16,18	1/1:17:0,17	0/0:42:42,0	0/0:22:22,0	0/0:27:27,0	0/0:35:35,0	0/1:17:6,11	1/1:35:0,35	0/1:35:14,21	0/0:30:30,0	0/0:20:20,0	0/0:53:53,0	0/0:16:16,0	0/0:30:30,0	./.:17:.,.	0/0:20:20,0	0/0:74:74,0	0/0:27:27,0	0/0:55:55,0	0/0:21:21,0	0/0:43:43,0	0/0:48:48,0	0/0:37:37,0	0/0:14:14,0	0/0:45:45,0	0/0:67:67,0	0/1:44:20,24	0/0:17:17,0	0/1:22:12,10	0/0:25:25,0	0/0:9:9,0	0/0:34:34,0	0/1:34:13,21	0/1:30:17,13	0/0:16:16,0	0/1:27:19,8	0/1:27:8,19	0/1:41:24,17	0/0:19:19,0	0/1:29:20,9	0/1:18:5,13	1/1:40:0,40	0/1:19:8,11	0/0:18:18,0	0/0:38:38,0	0/0:31:31,0	0/0:34:34,0	0/0:18:18,0	0/0:31:31,0	0/0:36:36,0	0/0:22:22,0	0/0:23:23,0	0/0:14:14,0	0/0:32:32,0	0/0:27:27,0	0/0:36:36,0	0/0:8:8,0	0/0:16:16,0	0/0:37:37,0	0/0:26:26,0	0/0:42:42,0	0/0:17:17,0
groupI	14760625	8241_39	C	T	.	PASS	NS=70;AF=0.443	GT:DP:AD	0/1:34:23,11	0/0:35:35,0	1/1:50:0,50	0/1:39:18,21	1/1:19:0,19	0/1:41:18,23	0/1:44:27,17	0/1:51:23,28	0/1:62:28,34	0/1:29:10,19	0/0:46:46,0	0/1:24:14,10	0/1:40:17,23	0/1:36:22,14	0/1:32:18,14	1/1:46:0,46	1/1:36:0,36	0/1:53:31,22	0/1:18:11,7	0/1:33:21,12	0/1:19:6,13	0/1:30:19,11	0/1:27:17,10	0/0:42:42,0	0/1:66:31,35	1/1:20:0,20	0/0:56:56,0	0/0:27:27,0	1/1:39:0,39	0/1:35:13,22	0/0:39:39,0	0/0:15:15,0	0/1:64:36,28	0/0:63:63,0	0/1:61:24,37	1/1:25:0,25	0/0:30:30,0	0/0:32:32,0	1/1:28:0,28	0/1:38:18,20	0/1:32:20,12	0/0:24:24,0	0/1:14:7,7	1/1:36:0,36	0/1:30:15,15	0/0:56:56,0	0/1:31:18,13	0/1:30:18,12	0/1:18:8,10	0/0:45:45,0	0/0:36:36,0	0/0:45:45,0	0/0:46:46,0	0/0:50:50,0	0/1:32:16,16	0/1:30:11,19	0/1:45:26,19	0/1:37:14,23	0/1:26:12,14	0/0:41:41,0	0/0:15:15,0	0/1:32:16,16	0/1:38:15,23	0/0:63:63,0	1/1:7:0,7	0/1:40:21,19	1/1:50:0,50	0/1:51:33,18	0/1:48:29,19	1/1:32:0,32
groupI	14847164	8243_60	T	A	.	PASS	NS=70;AF=0.157	GT:DP:AD	0/1:39:17,22	0/0:33:33,0	0/0:30:30,0	0/0:28:28,0	0/1:24:16,8	0/0:31:31,0	0/0:38:38,0	0/0:44:44,0	0/0:64:64,0	0/0:35:35,0	0/1:42:25,17	0/0:23:23,0	0/0:35:35,0	0/1:42:28,14	0/0:32:32,0	0/0:59:59,0	0/0:57:57,0	0/0:31:31,0	0/1:26:10,16	0/1:39:12,27	0/1:16:10,6	0/1:36:21,15	0/0:45:45,0	0/0:34:34,0	1/1:76:0,76	0/1:38:22,16	0/0:52:52,0	0/0:33:33,0	0/1:58:29,29	0/0:49:49,0	0/1:45:32,13	0/0:12:12,0	0/1:52:24,28	1/1:47:0,47	0/0:72:72,0	0/0:16:16,0	0/0:29:29,0	0/0:13:13,0	0/0:18:18,0	0/0:40:40,0	1/1:21:0,21	1/1:23:0,23	0/1:15:8,7	0/0:23:23,0	0/0:27:27,0	0/0:62:62,0	0/0:42:42,0	0/0:43:43,0	0/0:17:17,0	0/1:40:23,17	0/0:45:45,0	0/0:31:31,0	0/0:51:51,0	0/0:40:40,0	0/0:44:44,0	0/0:40:40,0	0/0:63:63,0	0/0:27:27,0	0/0:45:45,0	0/0:38:38,0	0/0:17:17,0	0/0:48:48,0	0/0:43:43,0	0/0:47:47,0	0/0:12:12,0	0/0:53:53,0	0/0:40:40,0	0/0:31:31,0	0/0:52:52,0	0/0:25:25,0
groupI	14917272	8250_42	A	T	.	PASS	NS=70;AF=0.143	GT:DP:AD	0/0:29:29,0	0/0:34:34,0	0/0:36:36,0	0/0:30:30,0	0/0:25:25,0	0/0:30:30,0	0/0:39:39,0	0/0:40:40,0	0/1:66:37,29	0/1:31:18,13	0/0:51:51,0	0/1:36:14,22	0/1:31:15,16	0/0:32:32,0	0/0:37:37,0	0/0:58:58,0	0/0:49:49,0	0/0:41:41,0	0/1:25:16,9	1/1:49:0,49	0/1:28:11,17	0/0:33:33,0	0/1:23:9,14	0/0:53:53,0	0/1:90:55,35	0/0:22:22,0	0/1:51:20,31	0/1:30:13,17	0/0:42:42,0	0/1:29:9,20	0/0:45:45,0	0/0:17:17,0	0/1:56:29,27	0/1:71:35,36	0/1:48:24,24	0/0:18:18,0	0/0:23:23,0	0/1:23:12,11	0/0:17:17,0	0/0:43:43,0	0/0:33:33,0	0/1:37:17,20	0/0:34:34,0	0/1:21:10,11	0/0:39:39,0	0/0:60:60,0	0/0:32:32,0	0/1:32:10,22	0/0:22:22,0	0/0:45:45,0	0/0:35:35,0	0/0:28:28,0	0/0:40:40,0	0/0:45:45,0	0/0:43:43,0	0/0:26:26,0	0/0:42:42,0	0/0:32:32,0	0/0:62:62,0	0/0:36:36,0	0/0:21:21,0	0/0:28:28,0	0/0:27:27,0	0/0:39:39,0	0/0:10:10,0	0/0:45:45,0	0/0:25:25,0	0/0:40:40,0	0/0:42:42,0	0/0:36:36,0
groupI	15022117	8257_64	G	A	.	PASS	NS=69;AF=0.087	GT:DP:AD	0/0:20:20,0	0/0:27:27,0	0/0:43:43,0	0/0:40:40,0	0/0:16:16,0	0/1:37:16,21	0/1:30:19,11	0/0:52:52,0	0/0:77:77,0	0/0:22:22,0	0/0:31:31,0	0/0:13:13,0	0/0:32:32,0	0/0:35:35,0	0/0:28:28,0	0/0:46:46,0	0/1:45:30,15	0/0:37:37,0	0/1:24:11,13	0/0:46:46,0	0/0:13:13,0	1/1:29:0,29	0/0:36:36,0	0/0:41:41,0	0/1:79:41,38	0/1:22:12,10	0/0:30:30,0	0/0:34:34,0	0/0:51:51,0	0/1:23:10,13	./.:41:.,.	0/1:15:6,9	0/0:68:68,0	0/0:58:58,0	0/0:55:55,0	0/0:13:13,0	0/0:30:30,0	0/0:18:18,0	0/0:13:13,0	0/0:35:35,0	0/0:13:13,0	0/0:31:31,0	0/0:23:23,0	0/0:26:26,0	0/0:15:15,0	0/0:26:26,0	0/0:38:38,0	0/0:29:29,0	0/0:13:13,0	0/0:39:39,0	0/0:45:45,0	0/0:19:19,0	0/0:33:33,0	0/0:35:35,0	0/0:54:54,0	0/0:21:21,0	0/0:46:46,0	0/0:22:22,0	0/0:43:43,0	0/0:13:13,0	0/0:16:16,0	0/0:22:22,0	0/0:47:47,0	0/0:46:46,0	0/0:8:8,0	0/0:32:32,0	0/1:20:8,12	0/0:36:36,0	0/0:26:26,0	0/1:19:8,11
groupI	15031273	8261_67	C	T	.	PASS	NS=67;AF=0.209	GT:DP:AD	0/0:34:34,0	0/1:29:18,11	0/0:38:38,0	0/1:28:9,19	./.:18:.,.	0/0:38:38,0	0/0:29:29,0	0/0:43:43,0	0/0:74:74,0	0/0:32:32,0	0/1:38:18,20	0/0:41:41,0	0/1:27:7,20	0/0:37:37,0	0/0:23:23,0	0/0:44:44,0	0/1:34:20,14	0/0:32:32,0	0/1:32:17,15	0/0:36:36,0	0/0:24:24,0	0/0:35:35,0	0/1:25:16,9	0/0:34:34,0	0/0:82:82,0	1/1:29:0,29	0/0:52:52,0	0/0:23:23,0	0/1:45:28,17	0/1:33:25,8	0/0:65:65,0	0/0:22:22,0	0/0:44:44,0	0/0:67:67,0	0/1:43:20,23	./.:5:.,.	./.:26:.,.	0/0:17:17,0	0/1:18:9,9	0/0:35:35,0	0/1:25:10,15	0/0:28:28,0	0/0:18:18,0	0/0:23:23,0	0/0:21:21,0	0/0:30:30,0	0/0:20:20,0	0/1:12:4,8	0/1:17:8,9	0/1:37:25,12	0/0:45:45,0	0/0:23:23,0	0/1:33:11,22	0/0:32:32,0	0/0:35:35,0	0/1:16:6,10	0/0:53:53,0	0/1:34:17,17	0/0:38:38,0	0/0:25:25,0	0/1:10:3,7	0/0:23:23,0	1/1:33:0,33	0/1:49:21,28	0/1:11:7,4	0/0:51:51,0	0/1:33:18,15	0/1:31:12,19	0/1:34:17,17	0/0:20:20,0
groupI	15108937	8271_49	A	G	.	PASS	NS=68;AF=0.184	GT:DP:AD	0/0:15:15,0	0/0:26:26,0	0/0:44:44,0	0/1:30:15,15	0/0:17:17,0	0/0:18:18,0	0/0:15:15,0	0/1:26:8,18	0/0:50:50,0	0/0:21:21,0	0/0:17:17,0	0/0:10:10,0	0/0:22:22,0	0/0:17:17,0	./.:24:.,.	0/0:36:36,0	0/0:30:30,0	0/0:44:44,0	0/0:16:16,0	0/0:36:36,0	0/0:16:16,0	0/1:19:14,5	1/1:31:0,31	0/0:41:41,0	0/0:55:55,0	0/0:14:14,0	0/0:22:22,0	0/0:18:18,0	0/0:26:26,0	0/1:17:9,8	0/1:49:22,27	0/0:15:15,0	0/0:52:52,0	0/1:35:18,17	0/0:28:28,0	0/0:13:13,0	0/0:24:24,0	0/0:10:10,0	0/0:12:12,0	0/0:23:23,0	0/0:14:14,0	0/0:14:14,0	0/1:12:8,4	0/1:15:6,9	0/0:19:19,0	0/1:20:12,8	0/0:18:18,0	0/0:20:20,0	0/0:11:11,0	0/0:36:36,0	0/0:29:29,0	0/1:13:6,7	0/1:22:6,16	0/0:26:26,0	0/1:24:11,13	0/1:13:6,7	0/1:36:17,19	0/1:15:10,5	0/0:17:17,0	1/1:23:0,23	./.:12:.,.	0/1:24:14,10	0/0:33:33,0	0/0:27:27,0	1/1:9:0,9	0/0:30:30,0	1/1:22:0,22	0/0:21:21,0	0/1:21:9,12	0/0:11:11,0
groupI	15126661	8275_52	G	A	.	PASS	NS=69;AF=0.246	GT:DP:AD	0/0:30:30,0	0/0:22:22,0	0/0:43:43,0	0/0:27:27,0	./.:6:.,.	0/0:26:26,0	0/1:32:17,15	0/0:44:44,0	0/0:33:33,0	0/0:30:30,0	0/0:43:43,0	0/0:21:21,0	0/1:22:9,13	0/0:23:23,0	0/1:20:9,11	0/0:33:33,0	0/0:22:22,0	0/0:35:35,0	0/0:24:24,0	0/1:18:8,10	0/0:13:13,0	0/1:33:18,15	0/1:17:6,11	0/0:40:40,0	0/1:60:33,27	0/0:12:12,0	1/1:40:0,40	1/1:26:0,26	0/0:32:32,0	0/0:34:34,0	0/0:44:44,0	0/0:9:9,0	0/0:29:29,0	0/0:29:29,0	0/0:43:43,0	0/0:13:13,0	0/0:27:27,0	0/0:16:16,0	0/0:19:19,0	0/0:48:48,0	0/0:19:19,0	0/0:19:19,0	0/0:19:19,0	0/0:17:17,0	0/0:32:32,0	0/0:37:37,0	0/0:29:29,0	0/0:20:20,0	0/0:12:12,0	0/0:31:31,0	0/0:43:43,0	1/1:20:0,20	0/1:20:12,8	0/1:40:26,14	0/1:28:15,13	0/1:8:5,3	1/1:35:0,35	1/1:26:0,26	0/0:28:28,0	1/1:14:0,14	0/1:19:8,11	0/1:23:10,13	0/1:22:10,12	0/1:52:18,34	0/0:8:8,0	1/1:30:0,30	0/0:23:23,0	1/1:16:0,16	0/1:19:13,6	1/1:14:0,14
groupI	15285251	8281_42	G	T	.	PASS	NS=70;AF=0.264	GT:DP:AD	0/1:33:13,20	0/1:37:15,22	0/1:38:20,18	1/1:26:0,26	0/1:17:6,11	0/1:27:17,10	1/1:37:0,37	0/1:50:28,22	0/1:78:36,42	0/1:44:24,20	0/0:36:36,0	0/0:24:24,0	0/0:36:36,0	0/0:34:34,0	0/1:24:11,13	0/1:49:27,22	0/1:42:23,19	0/1:34:20,14	0/1:31:18,13	0/1:37:18,19	0/1:20:7,13	1/1:30:0,30	0/0:19:19,0	0/0:43:43,0	0/1:84:51,33	0/1:22:8,14	1/1:72:0,72	1/1:23:0,23	0/1:61:17,44	0/1:39:19,20	0/1:60:23,37	1/1:26:0,26	0/1:55:25,30	0/1:45:29,16	0/0:48:48,0	0/0:16:16,0	0/0:31:31,0	0/0:22:22,0	0/0:19:19,0	0/0:35:35,0	0/0:29:29,0	0/0:28:28,0	0/0:24:24,0	0/0:27:27,0	0/0:23:23,0	0/0:58:58,0	0/0:27:27,0	0/0:38:38,0	0/0:15:15,0	0/0:40:40,0	0/0:49:49,0	0/0:26:26,0	0/0:29:29,0	0/0:27:27,0	0/0:53:53,0	0/0:20:20,0	0/0:43:43,0	0/0:28:28,0	0/0:24:24,0	0/1:26:9,17	0/0:21:21,0	0/0:29:29,0	0/1:35:23,12	0/0:51:51,0	0/0:10:10,0	0/0:47:47,0	0/0:23:23,0	0/0:29:29,0	0/0:44:44,0	0/1:22:6,16
groupI	15536760	8293_8	C	T	.	PASS	NS=70;AF=0.064	GT:DP:AD	0/0:19:19,0	0/1:30:13,17	0/0:24:24,0	0/0:22:22,0	0/1:24:16,8	0/0:33:33,0	0/0:38:38,0	0/0:33:33,0	0/0:66:66,0	0/0:13:13,0	0/0:44:44,0	0/0:15:15,0	0/1:15:8,7	0/1:29:14,15	0/0:25:25,0	0/0:50:50,0	0/0:41:41,0	0/0:29:29,0	0/0:24:24,0	0/1:29:19,10	0/0:21:21,0	0/0:30:30,0	0/1:19:6,13	0/0:29:29,0	0/0:89:89,0	0/0:17:17,0	0/0:36:36,0	0/0:30:30,0	0/0:45:45,0	0/0:37:37,0	0/0:56:56,0	0/1:13:9,4	0/0:47:47,0	0/0:75:75,0	0/0:39:39,0	0/0:17:17,0	0/0:21:21,0	0/1:19:11,8	0/0:7:7,0	0/0:32:32,0	0/0:26:26,0	0/0:24:24,0	0/0:20:20,0	0/0:28:28,0	0/0:25:25,0	0/0:33:33,0	0/0:22:22,0	0/0:23:23,0	0/0:16:16,0	0/0:57:57,0	0/0:19:19,0	0/0:29:29,0	0/0:22:22,0	0/0:26:26,0	0/0:25:25,0	0/0:17:17,0	0/0:30:30,0	0/0:19:19,0	0/0:34:34,0	0/0:25:25,0	0/1:15:6,9	0/0:32:32,0	0/0:22:22,0	0/0:39:39,0	0/0:13:13,0	0/0:30:30,0	0/0:20:20,0	0/0:24:24,0	0/0:28:28,0	0/0:22:22,0
groupI	15539835	8295_22	C	T	.	PASS	NS=70;AF=0.050	GT:DP:AD	0/0:28:28,0	0/0:38:38,0	0/0:30:30,0	0/0:25:25,0	0/0:19:19,0	0/0:27:27,0	0/0:30:30,0	0/0:31:31,0	0/0:48:48,0	0/0:23:23,0	0/0:37:37,0	0/0:30:30,0	0/0:31:31,0	0/0:31:31,0	0/0:31:31,0	0/0:55:55,0	0/0:51:51,0	0/0:29:29,0	0/0:23:23,0	0/0:50:50,0	0/1:22:12,10	0/0:28:28,0	0/0:31:31,0	0/0:50:50,0	0/0:64:64,0	0/0:16:16,0	0/0:47:47,0	0/0:23:23,0	0/0:37:37,0	0/1:22:11,11	0/0:54:54,0	0/0:12:12,0	0/0:67:67,0	0/0:67:67,0	0/0:38:38,0	0/0:10:10,0	0/0:48:48,0	0/0:27:27,0	1/1:12:0,12	0/0:42:42,0	0/0:27:27,0	0/0:23:23,0	0/0:29:29,0	0/0:26:26,0	0/1:18:11,7	0/0:57:57,0	0/0:33:33,0	0/0:28:28,0	0/0:18:18,0	0/1:28:21,7	0/0:40:40,0	0/0:29:29,0	0/0:47:47,0	0/0:32:32,0	0/0:30:30,0	0/0:23:23,0	0/0:35:35,0	0/0:27:27,0	0/0:26:26,0	0/0:23:23,0	0/0:18:18,0	0/0:28:28,0	0/0:34:34,0	0/0:37:37,0	0/0:17:17,0	0/0:34:34,0	0/0:44:44,0	0/0:31:31,0	0/1:36:24,12	0/0:31:31,0
groupI	15781170	8304_66	G	A	.	PASS	NS=70;AF=0.064	GT:DP:AD	0/0:27:27,0	0/0:38:38,0	0/0:26:26,0	0/0:39:39,0	0/0:24:24,0	0/0:18:18,0	0/0:39:39,0	0/0:38:38,0	0/0:56:56,0	0/0:31:31,0	0/0:36:36,0	0/0:26:26,0	0/0:27:27,0	0/0:38:38,0	0/0:30:30,0	0/0:50:50,0	0/0:33:33,0	0/0:24:24,0	0/0:13:13,0	0/0:38:38,0	0/0:14:14,0	0/0:33:33,0	0/0:36:36,0	0/0:36:36,0	0/0:79:79,0	0/0:12:12,0	0/0:48:48,0	0/0:21:21,0	0/0:47:47,0	0/0:38:38,0	0/0:46:46,0	0/0:13:13,0	0/0:55:55,0	0/0:59:59,0	0/0:44:44,0	0/0:6:6,0	0/0:22:22,0	0/1:13:9,4	0/1:12:6,6	0/0:51:51,0	0/1:19:7,12	0/1:41:19,22	0/0:20:20,0	0/0:27:27,0	0/1:32:22,10	0/1:45:20,25	0/1:23:13,10	0/0:21:21,0	0/1:11:8,3	0/0:35:35,0	0/0:39:39,0	0/0:26:26,0	0/0:43:43,0	0/0:30:30,0	0/0:44:44,0	0/0:28:28,0	0/0:48:48,0	0/0:22:22,0	0/0:36:36,0	0/1:41:21,20	0/0:14:14,0	0/0:20:20,0	0/0:35:35,0	0/0:46:46,0	0/0:13:13,0	0/0:35:35,0	0/0:29:29,0	0/0:30:30,0	0/0:33:33,0	0/0:24:24,0
groupI	15799443	8307_14	G	T	.	PASS	NS=70;AF=0.064	GT:DP:AD	0/0:23:23,0	0/0:26:26,0	0/0:22:22,0	0/0:32:32,0	0/1:9:3,6	0/1:21:11,10	0/1:19:9,10	0/0:22:22,0	0/0:23:23,0	0/0:13:13,0	0/0:32:32,0	0/0:5:5,0	0/0:31:31,0	0/0:23:23,0	0/0:16:16,0	0/0:41:41,0	0/0:26:26,0	0/0:25:25,0	0/0:12:12,0	0/0:27:27,0	0/1:10:5,5	0/0:13:13,0	0/1:17:8,9	0/0:19:19,0	0/0:31:31,0	0/0:8:8,0	0/1:11:6,5	0/1:17:6,11	0/0:20:20,0	0/0:25:25,0	0/0:20:20,0	0/0:15:15,0	0/0:31:31,0	0/1:48:30,18	0/0:27:27,0	0/0:5:5,0	0/0:11:11,0	0/0:9:9,0	0/0:7:7,0	0/1:12:4,8	0/0:9:9,0	0/0:28:28,0	0/0:11:11,0	0/0:14:14,0	0/0:10:10,0	0/0:6:6,0	0/0:16:16,0	0/0:16:16,0	0/0:5:5,0	0/0:32:32,0	0/0:24:24,0	0/0:9:9,0	0/0:14:14,0	0/0:23:23,0	0/0:17:17,0	0/0:8:8,0	0/0:32:32,0	0/0:16:16,0	0/0:16:16,0	0/0:16:16,0	0/0:11:11,0	0/0:21:21,0	0/0:11:11,0	0/0:25:25,0	0/0:3:3,0	0/0:20:20,0	0/0:16:16,0	0/0:11:11,0	0/0:15:15,0	0/0:10:10,0
groupI	15819273	8310_38	G	T	.	PASS	NS=69;AF=0.333	GT:DP:AD	0/0:28:28,0	0/0:10:10,0	0/1:39:13,26	0/0:19:19,0	0/1:12:7,5	0/0:20:20,0	0/0:43:43,0	0/0:27:27,0	0/0:43:43,0	0/0:28:28,0	0/0:12:12,0	0/0:25:25,0	0/0:32:32,0	0/0:27:27,0	0/0:22:22,0	./.:0:.,.	0/0:20:20,0	0/0:31:31,0	0/0:32:32,0	0/0:42:42,0	0/0:21:21,0	0/1:23:14,9	1/1:18:0,18	0/1:39:22,17	0/0:95:95,0	0/1:17:6,11	0/0:41:41,0	0/0:25:25,0	0/1:50:27,23	0/0:31:31,0	0/0:31:31,0	0/0:15:15,0	0/1:56:32,24	0/0:19:19,0	0/0:38:38,0	0/1:19:11,8	0/0:28:28,0	0/1:20:13,7	1/1:9:0,9	1/1:47:0,47	0/1:37:15,22	0/1:36:21,15	0/1:24:15,9	0/1:29:16,13	0/1:26:13,13	0/0:38:38,0	0/0:32:32,0	0/1:35:22,13	0/1:14:10,4	0/1:32:20,12	1/1:41:0,41	1/1:15:0,15	0/1:44:22,22	0/1:35:22,13	1/1:20:0,20	1/1:23:0,23	0/0:49:49,0	1/1:26:0,26	0/0:37:37,0	0/0:16:16,0	0/1:17:9,8	0/1:15:6,9	0/1:21:9,12	1/1:36:0,36	0/0:5:5,0	0/0:14:14,0	1/1:12:0,12	0/0:29:29,0	1/1:37:0,37	1/1:19:0,19
groupI	15851785	8315_30	C	T	.	PASS	NS=70;AF=0.193	GT:DP:AD	0/0:36:36,0	0/1:36:21,15	0/0:28:28,0	0/1:34:16,18	0/0:17:17,0	0/0:28:28,0	0/0:25:25,0	0/0:43:43,0	0/0:55:55,0	0/0:30:30,0	0/1:41:16,25	0/0:42:42,0	0/0:39:39,0	0/0:31:31,0	0/0:28:28,0	0/1:48:27,21	0/0:27:27,0	0/1:35:23,12	0/0:21:21,0	0/0:46:46,0	0/0:23:23,0	0/1:35:19,16	0/0:38:38,0	0/0:26:26,0	0/0:76:76,0	0/0:13:13,0	0/1:53:22,31	0/1:21:11,10	0/1:35:20,15	0/0:42:42,0	0/0:55:55,0	0/0:17:17,0	0/0:54:54,0	0/0:67:67,0	0/1:35:12,23	0/1:18:12,6	0/1:34:11,23	0/0:19:19,0	0/1:16:7,9	0/0:33:33,0	0/0:23:23,0	0/1:22:11,11	0/0:25:25,0	0/1:17:9,8	0/1:25:15,10	0/0:47:47,0	1/1:26:0,26	0/0:23:23,0	0/1:20:10,10	0/1:22:14,8	0/1:44:32,12	0/0:21:21,0	0/0:34:34,0	0/1:37:18,19	0/0:33:33,0	0/0:19:19,0	0/0:33:33,0	0/1:28:14,14	0/1:34:17,17	0/0:31:31,0	0/1:10:6,4	0/1:16:7,9	0/0:23:23,0	0/0:64:64,0	0/0:10:10,0	0/0:36:36,0	0/0:24:24,0	0/0:23:23,0	0/1:33:23,10	0/0:12:12,0
groupI	15855858	8317_41	C	T	.	PASS	NS=69;AF=0.167	GT:DP:AD	0/0:23:23,0	0/0:30:30,0	0/0:28:28,0	0/0:35:35,0	0/0:13:13,0	0/0:23:23,0	0/0:36:36,0	0/0:17:17,0	0/1:46:26,20	1/1:20:0,20	0/0:33:33,0	0/0:23:23,0	0/1:21:9,12	0/0:29:29,0	0/0:32:32,0	0/1:50:20,30	0/0:43:43,0	0/0:26:26,0	0/0:13:13,0	0/0:33:33,0	0/0:12:12,0	0/1:23:8,15	0/1:15:5,10	0/0:22:22,0	1/1:52:0,52	0/0:20:20,0	0/0:27:27,0	0/0:17:17,0	0/0:25:25,0	0/0:20:20,0	1/1:49:0,49	0/0:8:8,0	0/0:44:44,0	0/1:45:21,24	0/0:46:46,0	0/0:11:11,0	0/1:24:8,16	0/0:18:18,0	0/0:6:6,0	0/0:37:37,0	0/0:24:24,0	0/0:36:36,0	0/0:8:8,0	0/0:16:16,0	0/0:14:14,0	0/0:55:55,0	0/0:31:31,0	0/1:21:12,9	./.:14:.,.	0/0:22:22,0	0/0:25:25,0	0/1:23:13,10	0/0:42:42,0	0/1:28:12,16	0/1:15:8,7	0/0:12:12,0	0/1:22:9,13	0/0:22:22,0	0/0:23:23,0	0/1:25:11,14	0/1:11:8,3	0/0:17:17,0	0/0:28:28,0	0/0:38:38,0	0/0:16:16,0	0/1:32:15,17	0/0:18:18,0	1/1:25:0,25	0/0:30:30,0	0/0:14:14,0
groupI	15858898	8319_74	C	G	.	PASS	NS=69;AF=0.471	GT:DP:AD	0/1:30:16,14	0/1:28:18,10	0/0:29:29,0	0/0:27:27,0	0/1:12:5,7	0/1:26:10,16	0/1:18:12,6	1/1:34:0,34	0/1:40:13,27	1/1:30:0,30	1/1:33:0,33	0/1:21:8,13	1/1:43:0,43	0/1:33:17,16	0/0:25:25,0	0/1:39:23,16	0/1:35:16,19	0/0:24:24,0	0/1:21:10,11	0/1:35:20,15	0/1:21:8,13	0/0:23:23,0	0/1:15:8,7	0/1:27:14,13	1/1:75:0,75	1/1:19:0,19	1/1:43:0,43	1/1:14:0,14	0/1:36:22,14	0/1:26:13,13	1/1:39:0,39	1/1:6:0,6	1/1:44:0,44	1/1:62:0,62	0/1:47:16,31	0/0:12:12,0	1/1:24:0,24	0/0:26:26,0	0/0:15:15,0	0/1:27:9,18	0/1:25:8,17	0/0:33:33,0	0/0:20:20,0	0/1:21:9,12	0/0:25:25,0	0/1:56:27,29	0/0:23:23,0	0/1:29:16,13	./.:14:.,.	0/0:29:29,0	0/0:20:20,0	0/1:26:16,10	0/1:36:17,19	0/1:23:12,11	0/1:41:21,20	0/1:18:8,10	0/1:40:21,19	0/0:31:31,0	0/0:35:35,0	0/1:36:17,19	0/1:11:6,5	0/1:29:17,12	0/1:34:17,17	0/0:50:50,0	0/1:15:7,8	1/1:40:0,40	0/1:26:15,11	1/1:27:0,27	0/0:34:34,0	0/0:17:17,0
groupI	15869242	8321_26	C	T	.	PASS	NS=69;AF=0.210	GT:DP:AD	0/0:22:22,0	0/1:39:21,18	0/1:26:14,12	0/0:26:26,0	0/0:14:14,0	0/0:25:25,0	0/0:42:42,0	0/0:45:45,0	0/0:58:58,0	0/0:26:26,0	0/0:35:35,0	0/0:37:37,0	0/0:22:22,0	0/0:17:17,0	0/0:25:25,0	0/0:57:57,0	0/1:29:16,13	0/0:29:29,0	0/0:34:34,0	0/0:63:63,0	0/0:17:17,0	0/1:33:20,13	0/0:16:16,0	0/1:40:16,24	0/0:77:77,0	0/0:32:32,0	0/0:43:43,0	0/0:19:19,0	0/1:27:14,13	0/0:33:33,0	0/1:50:23,27	0/0:17:17,0	0/0:62:62,0	0/0:63:63,0	0/1:47:21,26	0/1:13:9,4	0/0:26:26,0	1/1:19:0,19	0/1:8:5,3	0/1:37:20,17	0/1:25:14,11	1/1:37:0,37	0/1:14:8,6	0/0:12:12,0	0/0:31:31,0	0/1:36:16,20	0/0:34:34,0	0/0:26:26,0	0/1:15:6,9	0/0:28:28,0	1/1:34:0,34	./.:16:.,.	0/0:42:42,0	0/0:32:32,0	0/0:32:32,0	0/0:22:22,0	0/1:31:17,14	0/0:31:31,0	0/0:32:32,0	0/0:36:36,0	0/0:12:12,0	0/0:31:31,0	0/0:27:27,0	0/1:45:27,18	0/0:10:10,0	0/1:41:22,19	0/1:27:14,13	1/1:15:0,15	0/0:35:35,0	1/1:8:0,8
groupI	15912839	8325_58	A	G	.	PASS	NS=69;AF=0.072	GT:DP:AD	0/1:26:17,9	0/1:36:15,21	0/0:31:31,0	0/0:20:20,0	./.:12:.,.	0/0:18:18,0	0/0:34:34,0	0/0:50:50,0	0/0:68:68,0	0/0:32:32,0	0/0:23:23,0	0/0:33:33,0	0/0:24:24,0	0/0:44:44,0	0/1:20:13,7	0/1:57:33,24	0/1:33:15,18	0/0:18:18,0	0/0:28:28,0	0/0:51:51,0	0/0:21:21,0	0/1:21:12,9	0/0:30:30,0	0/0:33:33,0	0/1:61:30,31	0/0:16:16,0	0/0:45:45,0	0/0:31:31,0	0/0:38:38,0	0/1:37:21,16	0/0:41:41,0	0/1:14:8,6	0/0:41:41,0	0/0:54:54,0	0/0:19:19,0	0/0:8:8,0	0/0:19:19,0	0/0:18:18,0	0/0:11:11,0	0/0:35:35,0	0/0:26:26,0	0/0:22:22,0	0/0:19:19,0	0/0:28:28,0	0/0:21:21,0	0/0:23:23,0	0/0:24:24,0	0/0:25:25,0	0/0:10:10,0	0/0:30:30,0	0/0:35:35,0	0/0:10:10,0	0/1:25:13,12	0/0:35:35,0	0/0:27:27,0	0/0:18:18,0	0/0:30:30,0	0/0:16:16,0	0/0:28:28,0	0/0:21:21,0	0/0:12:12,0	0/0:28:28,0	0/0:43:43,0	0/0:45:45,0	0/0:6:6,0	0/0:31:31,0	0/0:20:20,0	0/0:20:20,0	0/0:31:31,0	0/0:18:18,0
groupI	15970044	8331_72	T	C	.	PASS	NS=70;AF=0.121	GT:DP:AD	0/0:21:21,0	0/0:28:28,0	0/0:25:25,0	0/1:28:12,16	0/0:15:15,0	0/0:30:30,0	0/0:40:40,0	0/0:46:46,0	0/0:69:69,0	0/0:37:37,0	0/0:37:37,0	0/0:19:19,0	0/0:27:27,0	0/0:30:30,0	0/0:36:36,0	0/0:51:51,0	0/0:30:30,0	0/0:22:22,0	0/0:23:23,0	0/1:36:17,19	0/1:18:9,9	0/0:24:24,0	0/0:17:17,0	0/0:30:30,0	0/1:73:33,40	0/0:19:19,0	0/0:35:35,0	0/0:26:26,0	0/0:53:53,0	0/1:36:22,14	0/0:45:45,0	0/1:29:15,14	1/1:50:0,50	0/0:50:50,0	0/0:38:38,0	0/0:15:15,0	0/0:29:29,0	0/0:23:23,0	0/0:10:10,0	0/0:38:38,0	0/0:23:23,0	0/0:34:34,0	0/0:18:18,0	0/0:27:27,0	0/0:24:24,0	0/0:49:49,0	0/0:25:25,0	0/0:49:49,0	0/0:20:20,0	0/0:40:40,0	0/0:34:34,0	0/1:28:19,9	0/1:33:20,13	0/1:39:17,22	0/1:43:24,19	0/1:29:10,19	0/0:46:46,0	0/0:30:30,0	0/0:47:47,0	0/0:39:39,0	0/0:10:10,0	0/1:37:18,19	0/0:33:33,0	0/1:57:22,35	0/0:10:10,0	0/0:50:50,0	0/1:40:23,17	0/0:39:39,0	0/1:60:33,27	0/0:26:26,0
groupI	15990512	8332_58	G	C	.	PASS	NS=70;AF=0.114	GT:DP:AD	0/0:29:29,0	0/0:28:28,0	0/0:37:37,0	0/0:39:39,0	0/1:22:7,15	0/0:37:37,0	0/0:34:34,0	0/1:42:19,23	0/0:54:54,0	0/0:32:32,0	0/0:38:38,0	0/0:46:46,0	0/0:32:32,0	0/0:42:42,0	0/1:22:12,10	0/1:68:37,31	0/0:36:36,0	0/0:34:34,0	0/1:19:12,7	0/1:54:30,24	0/1:25:13,12	0/1:21:9,12	0/0:34:34,0	0/1:41:23,18	0/0:58:58,0	0/0:25:25,0	0/0:64:64,0	0/0:41:41,0	0/1:32:24,8	0/0:36:36,0	0/0:37:37,0	0/1:17:10,7	0/1:34:17,17	0/0:49:49,0	0/0:47:47,0	0/0:30:30,0	0/0:37:37,0	0/0:25:25,0	0/0:23:23,0	0/0:53:53,0	0/0:28:28,0	0/0:26:26,0	0/0:33:33,0	0/0:33:33,0	0/0:30:30,0	0/0:70:70,0	0/0:29:29,0	0/0:26:26,0	0/0:13:13,0	0/0:52:52,0	0/0:35:35,0	0/0:45:45,0	0/1:52:31,21	0/0:40:40,0	0/0:48:48,0	0/1:23:8,15	0/0:43:43,0	0/0:46:46,0	0/0:29:29,0	0/0:33:33,0	0/0:13:13,0	0/0:31:31,0	0/0:54:54,0	0/1:52:21,31	0/0:10:10,0	0/0:50:50,0	0/0:46:46,0	0/0:33:33,0	0/1:56:27,29	0/0:36:36,0
groupI	16076815	8348_90	A	C	.	PASS	NS=70;AF=0.436	GT:DP:AD	0/0:28:28,0	0/1:22:13,9	0/0:24:24,0	0/1:27:12,15	0/1:16:6,10	0/0:31:31,0	0/0:25:25,0	0/0:41:41,0	0/1:60:39,21	0/0:26:26,0	0/1:33:18,15	0/0:34:34,0	0/1:29:17,12	0/0:36:36,0	0/0:28:28,0	0/1:49:21,28	0/1:42:18,24	0/1:33:22,11	1/1:26:0,26	0/0:48:48,0	0/1:21:10,11	1/1:32:0,32	0/1:21:10,11	0/0:34:34,0	0/1:64:32,32	0/1:17:7,10	1/1:51:0,51	1/1:32:0,32	0/0:41:41,0	1/1:36:0,36	0/0:48:48,0	0/1:7:4,3	1/1:61:0,61	0/0:58:58,0	0/0:47:47,0	1/1:12:0,12	1/1:29:0,29	0/0:17:17,0	0/1:9:3,6	0/1:37:19,18	0/0:25:25,0	0/1:32:15,17	0/0:16:16,0	0/1:19:10,9	0/1:29:18,11	0/1:23:11,12	0/0:25:25,0	1/1:28:0,28	0/1:18:8,10	0/1:36:18,18	0/0:37:37,0	0/1:12:6,6	0/1:32:15,17	0/0:26:26,0	0/0:32:32,0	1/1:27:0,27	0/1:31:17,14	0/0:22:22,0	0/1:33:15,18	0/1:28:13,15	0/1:13:5,8	1/1:24:0,24	1/1:37:0,37	0/1:39:19,20	1/1:7:0,7	0/1:29:17,12	1/1:23:0,23	0/1:17:6,11	0/1:35:13,22	0/1:14:7,7
groupI	16088745	8351_35	G	T	.	PASS	NS=70;AF=0.157	GT:DP:AD	0/1:20:9,11	0/0:41:41,0	1/1:18:0,18	0/0:42:42,0	0/0:18:18,0	0/1:31:8,23	1/1:25:0,25	0/0:30:30,0	0/1:55:29,26	1/1:32:0,32	1/1:35:0,35	0/1:24:13,11	0/0:19:19,0	1/1:17:0,17	0/1:14:5,9	0/0:56:56,0	0/1:37:15,22	0/0:27:27,0	0/0:29:29,0	0/0:29:29,0	0/0:12:12,0	0/0:28:28,0	0/0:12:12,0	0/0:36:36,0	0/0:69:69,0	0/0:13:13,0	0/0:51:51,0	0/0:24:24,0	0/0:32:32,0	0/1:33:17,16	0/0:42:42,0	0/1:18:8,10	0/1:39:23,16	0/1:66:30,36	0/0:46:46,0	0/0:9:9,0	0/0:29:29,0	0/0:18:18,0	0/0:6:6,0	0/0:31:31,0	0/0:20:20,0	0/0:33:33,0	0/0:22:22,0	0/0:27:27,0	0/0:33:33,0	0/0:60:60,0	0/0:26:26,0	0/0:29:29,0	0/0:12:12,0	0/1:35:19,16	0/0:35:35,0	0/0:29:29,0	0/0:41:41,0	0/0:29:29,0	0/0:34:34,0	0/0:30:30,0	0/0:46:46,0	0/1:38:13,25	0/0:35:35,0	0/0:32:32,0	0/0:15:15,0	0/0:35:35,0	0/0:42:42,0	0/0:45:45,0	0/0:18:18,0	0/0:28:28,0	0/0:26:26,0	0/0:33:33,0	0/0:32:32,0	0/0:22:22,0
groupI	16150922	8364_72	C	A	.	PASS	NS=67;AF=0.194	GT:DP:AD	0/0:23:23,0	./.:17:.,.	0/0:39:39,0	0/0:20:20,0	./.:6:.,.	0/1:21:8,13	0/1:38:20,18	0/0:42:42,0	0/0:34:34,0	0/0:22:22,0	0/0:26:26,0	0/0:24:24,0	0/0:26:26,0	0/0:40:40,0	0/0:12:12,0	0/1:43:25,18	0/0:35:35,0	0/0:25:25,0	0/0:15:15,0	0/1:29:20,9	0/0:11:11,0	0/0:20:20,0	0/1:21:11,10	0/0:26:26,0	0/0:47:47,0	0/0:20:20,0	0/0:36:36,0	0/0:24:24,0	0/0:40:40,0	0/0:20:20,0	0/0:24:24,0	0/1:10:3,7	0/0:39:39,0	0/1:29:22,7	0/0:38:38,0	0/1:18:10,8	0/0:21:21,0	./.:6:.,.	1/1:6:0,6	0/0:21:21,0	1/1:14:0,14	0/1:18:12,6	0/1:12:8,4	0/1:15:10,5	1/1:16:0,16	0/0:16:16,0	0/1:13:9,4	0/1:13:5,8	0/1:13:7,6	0/0:28:28,0	0/1:17:6,11	0/0:23:23,0	0/1:40:22,18	0/0:18:18,0	0/1:27:14,13	0/1:11:8,3	0/0:30:30,0	0/0:21:21,0	0/0:14:14,0	0/0:18:18,0	0/0:7:7,0	0/1:11:8,3	0/0:22:22,0	0/0:29:29,0	0/0:6:6,0	0/0:22:22,0	0/0:9:9,0	0/0:34:34,0	0/0:37:37,0	0/1:9:4,5
groupI	16177455	8367_24	C	T	.	PASS	NS=69;AF=0.080	GT:DP:AD	0/0:19:19,0	0/0:29:29,0	0/0:30:30,0	0/0:23:23,0	0/0:7:7,0	0/0:7:7,0	0/0:14:14,0	0/0:17:17,0	0/0:32:32,0	0/0:16:16,0	0/0:24:24,0	./.:12:.,.	0/0:19:19,0	0/0:13:13,0	0/0:10:10,0	0/0:28:28,0	0/0:29:29,0	0/0:26:26,0	0/0:17:17,0	0/0:19:19,0	0/0:6:6,0	0/0:20:20,0	0/0:15:15,0	0/0:22:22,0	0/0:41:41,0	0/0:8:8,0	0/0:24:24,0	0/0:10:10,0	0/0:39:39,0	0/0:25:25,0	0/0:25:25,0	0/0:3:3,0	0/0:36:36,0	0/0:29:29,0	0/1:18:7,11	0/0:4:4,0	1/1:13:0,13	0/0:12:12,0	0/0:8:8,0	0/0:13:13,0	0/1:15:6,9	0/1:19:12,7	0/0:4:4,0	0/0:20:20,0	1/1:16:0,16	0/0:13:13,0	0/0:16:16,0	0/1:14:6,8	1/1:15:0,15	0/1:18:8,10	0/0:27:27,0	0/0:8:8,0	0/0:22:22,0	0/0:21:21,0	0/0:9:9,0	0/0:5:5,0	0/0:23:23,0	0/0:16:16,0	0/0:16:16,0	0/0:18:18,0	0/0:8:8,0	0/0:11:11,0	0/0:19:19,0	0/0:13:13,0	0/0:7:7,0	0/0:14:14,0	0/0:11:11,0	0/0:10:10,0	0/0:15:15,0	0/0:12:12,0
groupI	16237291	8370_91	C	T	.	PASS	NS=69;AF=0.275	GT:DP:AD	0/0:22:22,0	0/0:40:40,0	0/0:34:34,0	1/1:17:0,17	0/0:11:11,0	0/0:37:37,0	0/0:42:42,0	0/0:53:53,0	1/1:63:0,63	0/0:30:30,0	0/0:44:44,0	0/1:40:16,24	0/0:55:55,0	1/1:27:0,27	0/0:23:23,0	0/0:46:46,0	0/1:35:17,18	0/0:34:34,0	0/1:30:15,15	1/1:35:0,35	1/1:15:0,15	0/0:29:29,0	0/1:26:13,13	0/0:37:37,0	0/0:84:84,0	0/0:20:20,0	0/0:51:51,0	0/0:18:18,0	0/0:36:36,0	0/0:25:25,0	0/0:33:33,0	0/0:26:26,0	0/0:59:59,0	0/0:44:44,0	1/1:46:0,46	0/1:14:8,6	0/1:23:12,11	0/0:15:15,0	0/1:17:7,10	0/1:40:17,23	0/0:25:25,0	0/0:23:23,0	0/1:21:9,12	0/0:29:29,0	0/1:20:13,7	0/0:54:54,0	0/0:25:25,0	0/1:32:14,18	0/0:15:15,0	0/0:28:28,0	0/0:34:34,0	0/0:26:26,0	0/1:38:20,18	0/0:34:34,0	0/1:40:14,26	./.:15:.,.	0/0:33:33,0	1/1:25:0,25	0/1:39:26,13	0/1:16:9,7	0/1:13:6,7	0/1:18:7,11	0/1:28:20,8	0/1:40:19,21	1/1:7:0,7	0/1:47:20,27	0/0:28:28,0	0/1:26:9,17	0/1:39:18,21	0/0:26:26,0
groupI	16355777	8378_46	C	A	.	PASS	NS=70;AF=0.057	GT:DP:AD	0/0:27:27,0	0/0:30:30,0	0/0:52:52,0	0/0:63:63,0	0/0:31:31,0	0/0:38:38,0	0/0:38:38,0	0/0:53:53,0	0/0:48:48,0	0/0:31:31,0	0/0:33:33,0	0/0:36:36,0	0/0:49:49,0	0/0:33:33,0	0/0:34:34,0	0/0:61:61,0	0/0:54:54,0	0/0:47:47,0	0/0:31:31,0	0/0:42:42,0	0/0:21:21,0	0/0:33:33,0	0/0:40:40,0	0/0:36:36,0	0/0:97:97,0	0/0:19:19,0	0/0:60:60,0	0/0:31:31,0	0/0:50:50,0	0/0:44:44,0	0/0:58:58,0	0/0:14:14,0	0/0:77:77,0	0/0:68:68,0	0/1:63:40,23	0/1:20:13,7	0/0:25:25,0	0/0:27:27,0	0/0:23:23,0	1/1:48:0,48	0/0:40:40,0	0/0:21:21,0	0/1:27:13,14	0/0:38:38,0	1/1:36:0,36	0/0:50:50,0	0/0:30:30,0	0/1:27:12,15	0/0:29:29,0	0/0:28:28,0	0/0:62:62,0	0/0:19:19,0	0/0:41:41,0	0/0:34:34,0	0/0:47:47,0	0/0:23:23,0	0/0:43:43,0	0/0:41:41,0	0/0:31:31,0	0/0:30:30,0	0/0:18:18,0	0/0:34:34,0	0/0:45:45,0	0/0:65:65,0	0/0:13:13,0	0/0:30:30,0	0/0:35:35,0	0/0:52:52,0	0/0:48:48,0	0/0:39:39,0
groupI	16370782	8381_42	A	C	.	PASS	NS=70;AF=0.164	GT:DP:AD	0/0:20:20,0	0/1:17:10,7	0/0:34:34,0	0/0:48:48,0	0/1:16:5,11	0/1:36:23,13	0/1:20:9,11	0/0:27:27,0	0/0:43:43,0	0/0:23:23,0	0/1:45:18,27	0/0:23:23,0	0/0:21:21,0	0/0:17:17,0	0/0:22:22,0	1/1:47:0,47	0/0:30:30,0	0/0:26:26,0	0/1:20:7,13	0/1:46:21,25	0/0:12:12,0	0/1:18:9,9	0/1:28:9,19	0/1:20:7,13	0/1:59:39,20	0/0:10:10,0	0/1:50:24,26	0/1:38:16,22	0/0:36:36,0	1/1:32:0,32	0/0:30:30,0	0/0:12:12,0	0/0:38:38,0	0/1:58:28,30	0/0:51:51,0	0/0:16:16,0	0/0:14:14,0	0/0:25:25,0	0/0:8:8,0	0/0:46:46,0	0/0:19:19,0	0/1:28:17,11	0/0:22:22,0	0/0:17:17,0	0/0:25:25,0	0/1:58:30,28	0/0:31:31,0	0/1:33:13,20	0/0:15:15,0	0/0:26:26,0	0/0:34:34,0	0/0:26:26,0	0/0:37:37,0	0/0:25:25,0	0/0:32:32,0	0/1:23:12,11	0/0:35:35,0	0/0:30:30,0	0/0:26:26,0	0/0:27:27,0	0/0:12:12,0	0/1:28:17,11	0/0:35:35,0	0/0:33:33,0	0/0:13:13,0	0/0:44:44,0	0/0:41:41,0	0/0:28:28,0	0/0:36:36,0	0/0:29:29,0
groupI	16388858	8382_6	C	T	.	PASS	NS=69;AF=0.449	GT:DP:AD	0/0:27:27,0	0/0:47:47,0	0/0:39:39,0	0/1:32:9,23	0/0:21:21,0	0/0:45:45,0	0/0:31:31,0	0/0:44:44,0	0/1:69:32,37	1/1:41:0,41	0/0:48:48,0	0/1:36:25,11	0/1:30:15,15	0/0:26:26,0	0/1:29:15,14	0/0:66:66,0	0/1:25:15,10	0/1:42:17,25	0/1:30:18,12	0/0:42:42,0	0/0:25:25,0	0/0:35:35,0	0/0:27:27,0	0/1:35:24,11	0/0:77:77,0	0/0:23:23,0	0/1:88:36,52	0/1:21:12,9	0/1:41:13,28	0/1:25:15,10	0/1:37:23,14	0/0:19:19,0	0/0:45:45,0	0/1:59:38,21	0/1:57:33,24	1/1:29:0,29	1/1:28:0,28	0/1:18:12,6	0/1:17:8,9	0/1:39:25,14	0/0:28:28,0	1/1:36:0,36	0/1:23:17,6	1/1:23:0,23	0/0:41:41,0	1/1:67:0,67	0/1:27:9,18	0/1:41:24,17	1/1:28:0,28	0/1:39:22,17	0/1:45:16,29	0/1:36:14,22	0/1:49:22,27	1/1:40:0,40	1/1:45:0,45	0/1:29:13,16	0/1:61:30,31	0/0:39:39,0	1/1:35:0,35	0/1:31:13,18	./.:15:.,.	1/1:31:0,31	0/1:39:20,19	1/1:55:0,55	1/1:23:0,23	0/1:43:20,23	1/1:43:0,43	0/1:40:17,23	0/1:64:30,34	0/1:31:13,18
groupI	16409979	8385_83	C	A	.	PASS	NS=70;AF=0.221	GT:DP:AD	1/1:53:0,53	0/1:44:19,25	1/1:44:0,44	0/0:46:46,0	0/0:27:27,0	0/0:45:45,0	0/0:50:50,0	1/1:50:0,50	0/1:66:27,39	1/1:34:0,34	0/1:40:17,23	0/1:27:15,12	0/1:48:27,21	0/1:33:19,14	0/1:26:12,14	0/0:52:52,0	1/1:54:0,54	0/0:32:32,0	0/0:22:22,0	0/0:55:55,0	0/0:14:14,0	0/0:35:35,0	0/0:30:30,0	0/0:34:34,0	0/1:74:41,33	0/1:30:10,20	0/1:58:25,33	0/1:36:20,16	0/1:43:24,19	0/0:35:35,0	0/0:47:47,0	0/0:17:17,0	0/0:68:68,0	0/1:70:40,30	0/0:43:43,0	0/0:16:16,0	0/0:27:27,0	0/0:23:23,0	0/0:14:14,0	0/0:44:44,0	0/0:27:27,0	0/0:29:29,0	0/0:36:36,0	0/0:31:31,0	0/0:19:19,0	0/0:48:48,0	0/0:35:35,0	0/0:30:30,0	0/0:20:20,0	0/0:40:40,0	0/0:36:36,0	0/1:36:19,17	0/1:45:25,20	0/0:45:45,0	0/1:53:22,31	0/0:17:17,0	0/0:43:43,0	0/1:39:11,28	0/0:48:48,0	0/1:31:10,21	0/0:23:23,0	0/0:38:38,0	0/0:40:40,0	0/1:54:30,24	0/0:14:14,0	0/0:52:52,0	0/0:38:38,0	0/1:31:14,17	0/1:40:22,18	0/0:17:17,0
groupI	16424133	8386_73	C	A	.	PASS	NS=65;AF=0.062	GT:DP:AD	0/1:25:19,6	./.:6:.,.	0/1:20:9,11	0/0:13:13,0	0/1:8:3,5	0/0:7:7,0	0/0:14:14,0	0/1:17:7,10	0/1:16:7,9	0/1:7:4,3	0/0:11:11,0	0/0:5:5,0	0/0:11:11,0	0/1:10:5,5	./.:8:.,.	0/0:20:20,0	0/1:21:13,8	0/0:14:14,0	0/0:11:11,0	0/0:33:33,0	0/0:5:5,0	0/0:18:18,0	0/0:12:12,0	0/0:9:9,0	0/0:41:41,0	0/0:6:6,0	0/0:23:23,0	0/0:8:8,0	0/0:21:21,0	0/0:6:6,0	0/0:10:10,0	0/0:8:8,0	0/0:35:35,0	0/0:9:9,0	0/0:20:20,0	0/0:9:9,0	0/0:11:11,0	0/0:8:8,0	./.:0:.,.	0/0:14:14,0	0/0:7:7,0	0/0:11:11,0	0/0:14:14,0	0/0:9:9,0	0/0:5:5,0	0/0:7:7,0	0/0:12:12,0	0/0:13:13,0	0/0:5:5,0	0/0:8:8,0	0/0:11:11,0	0/0:9:9,0	0/0:12:12,0	0/0:8:8,0	0/0:18:18,0	./.:0:.,.	0/0:17:17,0	0/0:7:7,0	0/0:10:10,0	0/0:7:7,0	0/0:4:4,0	0/0:10:10,0	./.:6:.,.	0/0:13:13,0	0/0:6:6,0	0/0:11:11,0	0/0:8:8,0	0/0:6:6,0	0/0:3:3,0	0/0:5:5,0
groupI	16469338	8390_62	T	C	.	PASS	NS=68;AF=0.235	GT:DP:AD	0/1:31:16,15	0/0:45:45,0	0/0:59:59,0	0/1:41:19,22	./.:11:.,.	0/0:36:36,0	0/0:47:47,0	0/0:52:52,0	0/1:70:33,37	0/0:41:41,0	0/1:40:19,21	0/0:27:27,0	0/0:33:33,0	0/0:32:32,0	0/1:25:17,8	0/1:63:33,30	0/0:36:36,0	0/0:43:43,0	0/1:36:22,14	0/1:54:34,20	0/0:16:16,0	0/1:28:15,13	1/1:33:0,33	1/1:25:0,25	0/1:81:51,30	0/0:23:23,0	0/0:57:57,0	0/0:42:42,0	1/1:40:0,40	0/1:51:22,29	0/0:42:42,0	0/0:22:22,0	0/0:56:56,0	0/1:51:19,32	0/0:50:50,0	0/0:20:20,0	0/0:51:51,0	0/0:32:32,0	0/1:22:10,12	0/0:53:53,0	./.:19:.,.	0/0:36:36,0	0/0:18:18,0	0/1:35:18,17	0/0:31:31,0	0/0:70:70,0	0/1:33:13,20	0/0:36:36,0	0/1:28:12,16	0/0:47:47,0	0/0:45:45,0	0/0:41:41,0	0/0:49:49,0	0/0:42:42,0	0/0:40:40,0	0/1:31:18,13	0/1:52:22,30	1/1:16:0,16	0/1:30:15,15	0/1:38:17,21	0/0:17:17,0	0/1:33:18,15	0/1:34:17,17	0/0:43:43,0	0/1:24:13,11	0/0:47:47,0	0/1:57:29,28	0/0:35:35,0	0/0:28:28,0	0/0:23:23,0
groupI	16494681	8392_40	A	G	.	PASS	NS=70;AF=0.064	GT:DP:AD	0/0:20:20,0	0/1:29:15,14	0/0:37:37,0	0/0:33:33,0	0/0:22:22,0	0/1:34:17,17	0/1:41:18,23	0/0:23:23,0	0/0:55:55,0	0/1:17:11,6	0/0:45:45,0	0/0:20:20,0	0/0:32:32,0	0/0:39:39,0	0/0:24:24,0	0/1:41:26,15	0/0:31:31,0	0/0:37:37,0	0/0:22:22,0	0/0:40:40,0	0/0:12:12,0	0/0:26:26,0	0/0:21:21,0	0/0:36:36,0	0/0:68:68,0	0/0:18:18,0	1/1:49:0,49	1/1:11:0,11	0/0:36:36,0	0/0:28:28,0	0/0:55:55,0	0/0:21:21,0	0/0:57:57,0	0/0:56:56,0	0/0:36:36,0	0/0:13:13,0	0/0:19:19,0	0/0:21:21,0	0/0:20:20,0	0/0:37:37,0	0/0:28:28,0	0/0:29:29,0	0/0:16:16,0	0/0:25:25,0	0/0:42:42,0	0/0:59:59,0	0/0:29:29,0	0/0:35:35,0	0/0:17:17,0	0/0:28:28,0	0/0:25:25,0	0/0:21:21,0	0/0:45:45,0	0/0:20:20,0	0/0:34:34,0	0/0:18:18,0	0/0:53:53,0	0/0:36:36,0	0/0:29:29,0	0/0:25:25,0	0/0:19:19,0	0/0:21:21,0	0/0:28:28,0	0/0:57:57,0	0/0:10:10,0	0/0:35:35,0	0/0:34:34,0	0/0:18:18,0	0/0:47:47,0	0/0:22:22,0
groupI	16502040	8396_8	G	A	.	PASS	NS=70;AF=0.050	GT:DP:AD	0/0:32:32,0	0/0:49:49,0	0/0:68:68,0	0/0:49:49,0	0/0:25:25,0	0/0:55:55,0	0/0:51:51,0	0/0:39:39,0	0/0:73:73,0	0/0:28:28,0	0/0:47:47,0	0/0:41:41,0	0/0:31:31,0	0/0:50:50,0	0/0:41:41,0	0/0:69:69,0	0/0:55:55,0	0/0:41:41,0	0/0:46:46,0	0/0:71:71,0	0/0:16:16,0	0/0:44:44,0	0/0:33:33,0	0/0:39:39,0	0/0:106:106,0	0/0:31:31,0	0/0:64:64,0	0/0:28:28,0	0/0:54:54,0	0/0:36:36,0	0/0:74:74,0	0/0:16:16,0	0/0:88:88,0	0/0:71:71,0	0/0:61:61,0	0/0:25:25,0	0/0:38:38,0	0/0:26:26,0	0/0:22:22,0	0/0:47:47,0	0/0:38:38,0	0/0:37:37,0	0/0:33:33,0	0/0:35:35,0	0/0:33:33,0	0/0:43:43,0	0/0:52:52,0	0/0:36:36,0	0/0:24:24,0	0/0:45:45,0	0/0:42:42,0	0/0:33:33,0	0/0:59:59,0	0/1:49:24,25	0/0:58:58,0	0/0:17:17,0	0/0:56:56,0	0/0:32:32,0	0/1:65:34,31	0/0:34:34,0	0/0:21:21,0	0/0:30:30,0	1/1:51:0,51	0/0:63:63,0	0/0:24:24,0	0/1:44:26,18	0/0:43:43,0	0/1:36:17,19	0/0:57:57,0	0/1:29:15,14
groupI	16513837	8399_49	G	A	.	PASS	NS=70;AF=0.193	GT:DP:AD	0/0:32:32,0	0/0:39:39,0	0/0:33:33,0	0/0:50:50,0	0/0:19:19,0	0/0:44:44,0	0/0:33:33,0	0/0:41:41,0	0/0:73:73,0	0/0:33:33,0	0/0:46:46,0	0/0:25:25,0	0/0:47:47,0	0/0:26:26,0	0/0:38:38,0	0/0:53:53,0	0/0:44:44,0	0/0:31:31,0	0/0:19:19,0	0/0:55:55,0	0/0:15:15,0	0/0:32:32,0	0/0:37:37,0	0/0:30:30,0	0/0:85:85,0	0/0:26:26,0	0/0:40:40,0	0/0:39:39,0	0/0:46:46,0	0/0:32:32,0	0/0:43:43,0	0/0:15:15,0	0/0:60:60,0	0/0:64:64,0	0/0:46:46,0	1/1:15:0,15	1/1:25:0,25	1/1:19:0,19	1/1:14:0,14	0/0:45:45,0	0/0:31:31,0	0/1:27:19,8	0/1:24:10,14	1/1:43:0,43	1/1:16:0,16	1/1:32:0,32	1/1:36:0,36	1/1:35:0,35	0/1:20:11,9	0/1:40:23,17	1/1:40:0,40	0/1:45:24,21	0/0:65:65,0	0/1:32:18,14	0/0:57:57,0	0/0:19:19,0	0/0:55:55,0	0/0:25:25,0	0/0:57:57,0	0/0:43:43,0	0/0:20:20,0	0/0:35:35,0	0/0:42:42,0	0/0:50:50,0	0/0:20:20,0	0/0:64:64,0	0/0:35:35,0	0/0:48:48,0	0/0:52:52,0	0/1:23:10,13
groupI	16599339	8404_16	T	C	.	PASS	NS=65;AF=0.492	GT:DP:AD	1/1:24:0,24	0/1:32:18,14	0/0:23:23,0	0/0:21:21,0	0/1:11:3,8	0/0:21:21,0	0/1:18:10,8	0/0:31:31,0	0/1:47:25,22	0/0:28:28,0	0/0:24:24,0	./.:6:.,.	1/1:29:0,29	0/0:35:35,0	0/0:17:17,0	0/1:32:12,20	0/0:28:28,0	0/1:38:16,22	0/0:15:15,0	0/0:48:48,0	0/0:17:17,0	1/1:16:0,16	0/1:20:9,11	1/1:26:0,26	0/0:56:56,0	0/1:16:8,8	0/0:35:35,0	0/0:21:21,0	0/1:52:31,21	1/1:19:0,19	0/1:27:13,14	0/0:9:9,0	0/0:34:34,0	1/1:55:0,55	0/1:36:19,17	0/1:23:11,12	1/1:16:0,16	0/1:18:9,9	./.:6:.,.	0/1:18:7,11	1/1:17:0,17	1/1:23:0,23	./.:12:.,.	0/0:22:22,0	1/1:17:0,17	1/1:10:0,10	0/1:32:21,11	0/1:24:8,16	1/1:6:0,6	1/1:25:0,25	0/1:32:16,16	1/1:9:0,9	0/1:20:6,14	./.:19:.,.	0/1:14:8,6	1/1:4:0,4	0/1:33:19,14	1/1:11:0,11	1/1:29:0,29	0/1:10:5,5	1/1:11:0,11	0/0:11:11,0	0/1:23:12,11	0/1:21:12,9	1/1:6:0,6	0/1:31:15,16	0/1:5:2,3	./.:12:.,.	0/0:18:18,0	0/1:11:5,6
groupI	16633775	8408_20	A	G	.	PASS	NS=68;AF=0.368	GT:DP:AD	0/1:29:14,15	0/0:34:34,0	1/1:25:0,25	1/1:32:0,32	0/1:14:5,9	1/1:26:0,26	0/0:22:22,0	0/1:24:10,14	1/1:55:0,55	0/1:21:10,11	0/0:35:35,0	0/1:18:10,8	0/1:20:12,8	0/1:26:12,14	./.:0:.,.	0/0:58:58,0	0/1:44:22,22	0/0:12:12,0	0/0:25:25,0	0/1:41:18,23	1/1:10:0,10	0/1:29:19,10	0/0:7:7,0	0/0:21:21,0	0/1:63:33,30	1/1:14:0,14	0/0:41:41,0	0/0:26:26,0	0/1:31:10,21	0/0:12:12,0	0/0:36:36,0	0/0:13:13,0	0/0:37:37,0	./.:0:.,.	0/0:36:36,0	0/0:26:26,0	0/0:23:23,0	0/0:14:14,0	0/0:10:10,0	0/0:37:37,0	0/1:28:11,17	0/0:23:23,0	0/0:12:12,0	0/0:24:24,0	0/0:20:20,0	0/1:54:30,24	0/1:35:18,17	0/0:18:18,0	0/0:6:6,0	0/0:21:21,0	0/0:42:42,0	1/1:27:0,27	1/1:28:0,28	0/1:31:18,13	1/1:36:0,36	0/0:20:20,0	1/1:39:0,39	1/1:32:0,32	1/1:25:0,25	0/1:20:12,8	0/1:14:6,8	0/0:22:22,0	0/0:19:19,0	1/1:37:0,37	0/1:13:5,8	0/1:42:17,25	0/1:45:11,34	0/1:30:17,13	0/1:45:21,24	0/1:18:11,7
groupI	16640686	8410_88	G	A	.	PASS	NS=70;AF=0.057	GT:DP:AD	0/0:44:44,0	0/0:43:43,0	0/0:34:34,0	0/0:35:35,0	0/0:27:27,0	0/0:39:39,0	0/0:39:39,0	0/0:41:41,0	0/0:40:40,0	0/0:31:31,0	0/0:51:51,0	0/0:18:18,0	0/0:45:45,0	0/0:37:37,0	0/0:35:35,0	0/0:68:68,0	0/0:48:48,0	0/0:45:45,0	0/1:15:6,9	0/0:48:48,0	0/0:12:12,0	0/0:23:23,0	0/0:45:45,0	0/0:27:27,0	0/0:74:74,0	0/0:23:23,0	0/0:47:47,0	0/0:15:15,0	0/0:33:33,0	0/0:31:31,0	0/1:45:27,18	0/0:21:21,0	0/0:46:46,0	0/0:71:71,0	0/1:42:25,17	0/1:25:12,13	0/1:28:15,13	0/0:17:17,0	0/0:11:11,0	0/1:25:14,11	0/0:29:29,0	0/0:26:26,0	0/1:22:16,6	0/0:35:35,0	0/0:39:39,0	0/0:61:61,0	0/0:36:36,0	0/1:29:13,16	0/0:17:17,0	0/0:31:31,0	0/0:37:37,0	0/0:27:27,0	0/0:35:35,0	0/0:22:22,0	0/0:46:46,0	0/0:14:14,0	0/0:38:38,0	0/0:29:29,0	0/0:18:18,0	0/0:25:25,0	0/0:10:10,0	0/0:19:19,0	0/0:16:16,0	0/0:36:36,0	0/0:9:9,0	0/0:32:32,0	0/0:41:41,0	0/0:32:32,0	0/0:40:40,0	0/0:11:11,0
groupI	16702063	8424_25	T	G	.	PASS	NS=65;AF=0.492	GT:DP:AD	0/1:33:21,12	0/1:27:11,16	0/1:30:13,17	1/1:30:0,30	./.:7:.,.	0/1:27:12,15	1/1:23:0,23	0/1:48:25,23	0/1:59:30,29	0/1:31:16,15	0/1:30:17,13	./.:20:.,.	0/0:23:23,0	0/1:31:17,14	0/1:33:16,17	0/1:54:32,22	0/1:22:9,13	1/1:33:0,33	0/1:22:9,13	0/1:21:8,13	./.:5:.,.	0/1:24:9,15	0/1:9:5,4	1/1:26:0,26	0/0:60:60,0	0/1:12:5,7	0/1:45:17,28	0/1:29:12,17	1/1:43:0,43	1/1:26:0,26	1/1:46:0,46	0/1:10:4,6	0/0:48:48,0	0/0:62:62,0	0/1:30:16,14	1/1:13:0,13	0/0:31:31,0	0/1:20:12,8	0/0:10:10,0	0/0:14:14,0	0/1:16:10,6	0/0:42:42,0	0/1:18:10,8	0/1:27:11,16	0/0:29:29,0	0/0:52:52,0	0/1:27:17,10	0/1:28:15,13	0/1:12:4,8	1/1:18:0,18	0/1:36:19,17	0/0:27:27,0	1/1:44:0,44	0/0:30:30,0	0/1:37:21,16	0/1:17:10,7	0/0:42:42,0	1/1:26:0,26	0/1:27:13,14	0/0:34:34,0	0/1:17:6,11	1/1:30:0,30	0/1:24:15,9	1/1:37:0,37	./.:5:.,.	0/1:38:21,17	./.:24:.,.	0/1:32:20,12	0/1:38:19,19	0/1:19:10,9
groupI	16706269	8426_85	A	G	.	PASS	NS=67;AF=0.112	GT:DP:AD	0/0:11:11,0	0/0:16:16,0	0/0:35:35,0	0/1:31:9,22	./.:14:.,.	0/0:38:38,0	0/0:38:38,0	0/0:34:34,0	0/0:57:57,0	0/0:25:25,0	0/0:15:15,0	0/0:23:23,0	0/0:21:21,0	0/1:18:8,10	0/0:16:16,0	0/0:66:66,0	0/0:42:42,0	0/0:19:19,0	0/0:16:16,0	0/0:34:34,0	./.:8:.,.	0/0:31:31,0	0/0:16:16,0	0/1:28:17,11	1/1:65:0,65	0/0:18:18,0	0/0:42:42,0	0/0:15:15,0	0/0:31:31,0	0/0:22:22,0	0/0:31:31,0	0/0:20:20,0	0/1:44:19,25	0/0:46:46,0	0/0:40:40,0	./.:12:.,.	0/0:17:17,0	0/0:12:12,0	0/0:8:8,0	0/0:35:35,0	0/1:14:8,6	0/1:20:14,6	0/1:19:10,9	0/1:20:10,10	0/0:20:20,0	0/0:61:61,0	1/1:20:0,20	0/0:31:31,0	0/1:16:7,9	0/1:24:16,8	0/0:32:32,0	0/0:33:33,0	0/0:27:27,0	0/0:28:28,0	0/0:29:29,0	0/0:19:19,0	0/0:37:37,0	0/0:29:29,0	0/0:30:30,0	0/0:28:28,0	0/0:7:7,0	0/1:34:17,17	0/0:22:22,0	0/0:21:21,0	0/0:7:7,0	0/0:27:27,0	0/0:21:21,0	0/0:25:25,0	0/0:31:31,0	0/0:25:25,0
groupI	16708815	8428_26	C	G	.	PASS	NS=68;AF=0.463	GT:DP:AD	0/1:9:5,4	0/1:19:7,12	0/1:32:13,19	0/1:24:12,12	0/1:12:5,7	0/0:26:26,0	1/1:19:0,19	1/1:20:0,20	0/0:43:43,0	1/1:15:0,15	0/0:26:26,0	0/0:25:25,0	0/1:17:11,6	0/0:24:24,0	0/1:25:13,12	0/1:30:10,20	0/0:29:29,0	0/1:24:14,10	0/0:16:16,0	0/0:28:28,0	0/1:11:3,8	1/1:25:0,25	0/0:13:13,0	0/1:21:14,7	0/1:40:20,20	0/0:9:9,0	0/1:37:15,22	0/1:21:13,8	0/1:31:11,20	0/1:24:8,16	1/1:37:0,37	0/0:11:11,0	0/1:50:26,24	0/0:35:35,0	0/0:30:30,0	1/1:8:0,8	0/1:15:4,11	./.:17:.,.	0/0:14:14,0	0/1:32:17,15	0/0:26:26,0	1/1:29:0,29	0/1:17:8,9	./.:17:.,.	0/0:12:12,0	0/0:46:46,0	0/1:26:10,16	1/1:25:0,25	0/0:5:5,0	1/1:40:0,40	0/1:21:11,10	1/1:16:0,16	1/1:26:0,26	0/1:21:10,11	0/1:17:9,8	0/1:18:6,12	0/1:32:20,12	0/1:15:9,6	0/1:24:12,12	0/1:18:10,8	0/1:10:3,7	0/1:26:13,13	0/1:15:7,8	1/1:39:0,39	0/1:10:4,6	0/1:18:8,10	1/1:21:0,21	1/1:31:0,31	0/1:25:11,14	0/0:25:25,0
groupI	16774021	8431_47	G	T	.	PASS	NS=70;AF=0.214	GT:DP:AD	0/0:23:23,0	0/0:35:35,0	0/0:14:14,0	0/0:23:23,0	0/0:21:21,0	0/0:20:20,0	0/0:30:30,0	0/0:23:23,0	0/0:52:52,0	0/0:34:34,0	0/0:42:42,0	0/0:25:25,0	0/0:34:34,0	0/0:34:34,0	0/0:27:27,0	0/0:46:46,0	0/0:29:29,0	0/0:25:25,0	0/0:34:34,0	0/1:39:24,15	0/0:20:20,0	0/1:17:7,10	0/0:28:28,0	0/0:30:30,0	0/1:71:42,29	0/0:19:19,0	0/1:42:24,18	0/1:19:10,9	0/1:37:19,18	0/0:31:31,0	0/0:41:41,0	0/0:23:23,0	0/0:59:59,0	0/0:52:52,0	0/0:47:47,0	0/0:4:4,0	0/0:26:26,0	0/0:17:17,0	0/0:20:20,0	0/0:37:37,0	0/0:25:25,0	0/0:33:33,0	0/0:19:19,0	0/0:22:22,0	0/0:29:29,0	0/0:35:35,0	0/0:19:19,0	0/0:21:21,0	0/1:10:4,6	0/1:21:15,6	0/1:39:19,20	0/1:37:19,18	0/0:38:38,0	0/1:43:11,32	0/1:22:8,14	1/1:17:0,17	0/0:26:26,0	0/1:25:19,6	0/1:54:25,29	0/0:29:29,0	0/0:20:20,0	1/1:33:0,33	0/1:32:15,17	0/1:39:27,12	1/1:16:0,16	0/1:39:18,21	1/1:33:0,33	0/1:21:9,12	1/1:48:0,48	1/1:32:0,32
groupI	16806883	8436_46	A	G	.	PASS	NS=70;AF=0.079	GT:DP:AD	0/1:22:8,14	0/0:27:27,0	0/0:24:24,0	0/1:26:11,15	0/0:15:15,0	0/0:23:23,0	0/0:24:24,0	0/0:31:31,0	0/0:50:50,0	0/1:18:11,7	0/0:25:25,0	0/0:25:25,0	0/0:26:26,0	0/0:31:31,0	0/0:25:25,0	0/1:42:24,18	0/0:32:32,0	0/0:30:30,0	0/0:21:21,0	0/0:39:39,0	0/0:7:7,0	0/0:26:26,0	0/0:33:33,0	0/0:18:18,0	0/0:51:51,0	0/0:19:19,0	0/0:54:54,0	0/0:17:17,0	0/0:33:33,0	0/0:31:31,0	0/0:36:36,0	0/0:12:12,0	0/0:36:36,0	0/0:47:47,0	0/0:61:61,0	0/0:14:14,0	0/0:27:27,0	0/0:21:21,0	1/1:20:0,20	0/0:39:39,0	0/0:28:28,0	0/1:33:17,16	0/0:17:17,0	0/1:25:15,10	0/0:19:19,0	0/0:61:61,0	0/0:30:30,0	0/0:22:22,0	0/1:17:10,7	0/1:35:19,16	0/1:23:12,11	0/0:36:36,0	0/0:38:38,0	0/0:27:27,0	0/0:36:36,0	0/0:27:27,0	0/0:30:30,0	0/0:26:26,0	0/0:24:24,0	0/0:27:27,0	0/0:6:6,0	0/0:28:28,0	0/0:25:25,0	0/0:43:43,0	0/0:18:18,0	0/0:29:29,0	0/0:50:50,0	0/0:41:41,0	0/0:53:53,0	0/0:33:33,0
groupI	16831341	8439_44	A	T	.	PASS	NS=70;AF=0.164	GT:DP:AD	0/0:14:14,0	0/0:21:21,0	0/0:18:18,0	0/0:16:16,0	0/1:11:6,5	0/1:15:6,9	0/0:21:21,0	0/0:15:15,0	0/0:38:38,0	0/0:16:16,0	0/0:21:21,0	0/0:9:9,0	0/0:29:29,0	0/0:11:11,0	0/0:10:10,0	0/0:46:46,0	0/1:23:12,11	0/0:14:14,0	0/0:16:16,0	1/1:18:0,18	0/0:15:15,0	0/0:28:28,0	0/1:18:11,7	0/1:16:9,7	0/0:49:49,0	0/1:18:7,11	1/1:21:0,21	1/1:20:0,20	1/1:19:0,19	0/0:14:14,0	0/0:26:26,0	0/1:5:3,2	0/1:31:12,19	0/0:48:48,0	0/0:37:37,0	0/0:10:10,0	0/0:23:23,0	0/0:13:13,0	0/0:11:11,0	0/0:25:25,0	0/0:18:18,0	0/0:31:31,0	0/0:17:17,0	0/0:13:13,0	0/0:16:16,0	0/0:37:37,0	0/0:17:17,0	0/0:23:23,0	0/0:15:15,0	0/0:24:24,0	0/0:28:28,0	0/1:21:14,7	0/0:18:18,0	0/0:23:23,0	0/0:18:18,0	0/1:16:11,5	0/1:36:16,20	0/0:18:18,0	0/0:20:20,0	0/0:13:13,0	0/0:11:11,0	0/0:22:22,0	0/1:24:10,14	0/0:44:44,0	0/0:10:10,0	0/1:32:12,20	0/0:27:27,0	0/1:21:11,10	0/1:34:15,19	0/0:20:20,0
groupI	16834220	8443_74	G	A	.	PASS	NS=70;AF=0.257	GT:DP:AD	0/0:22:22,0	0/0:27:27,0	0/0:30:30,0	0/0:20:20,0	0/0:14:14,0	0/0:39:39,0	0/0:41:41,0	0/0:47:47,0	0/0:60:60,0	0/0:34:34,0	0/0:45:45,0	0/0:32:32,0	0/0:37:37,0	0/0:49:49,0	0/1:28:12,16	0/0:48:48,0	0/0:46:46,0	0/0:33:33,0	0/1:23:9,14	1/1:38:0,38	0/1:11:6,5	0/0:30:30,0	0/1:25:10,15	0/0:54:54,0	0/0:72:72,0	0/1:20:8,12	0/0:72:72,0	0/0:22:22,0	0/0:60:60,0	0/0:33:33,0	0/1:50:34,16	0/0:18:18,0	0/1:56:25,31	0/0:48:48,0	0/0:58:58,0	0/0:8:8,0	0/0:23:23,0	0/0:11:11,0	0/0:13:13,0	0/0:35:35,0	1/1:19:0,19	0/1:31:18,13	0/0:22:22,0	0/1:28:16,12	0/0:31:31,0	1/1:61:0,61	0/0:21:21,0	0/1:19:7,12	0/0:14:14,0	1/1:44:0,44	0/1:41:23,18	0/0:32:32,0	1/1:45:0,45	0/0:35:35,0	0/0:53:53,0	0/1:26:11,15	0/0:46:46,0	1/1:31:0,31	0/0:31:31,0	1/1:40:0,40	1/1:20:0,20	0/0:30:30,0	1/1:57:0,57	0/1:50:23,27	0/0:12:12,0	0/1:53:26,27	0/0:52:52,0	0/1:25:13,12	1/1:33:0,33	0/1:16:11,5
groupI	16847780	8445_12	T	A	.	PASS	NS=69;AF=0.181	GT:DP:AD	0/0:41:41,0	0/1:46:16,30	1/1:26:0,26	0/1:36:13,23	0/1:23:14,9	0/0:35:35,0	0/0:41:41,0	0/1:47:24,23	0/1:66:35,31	0/0:28:28,0	0/0:51:51,0	0/1:35:15,20	0/0:32:32,0	0/0:39:39,0	0/1:31:12,19	0/0:65:65,0	1/1:32:0,32	0/1:29:16,13	0/0:32:32,0	0/1:40:20,20	0/1:16:6,10	0/1:40:21,19	0/0:24:24,0	0/1:31:11,20	0/0:80:80,0	0/0:22:22,0	0/0:49:49,0	0/0:24:24,0	0/0:47:47,0	0/0:31:31,0	0/0:46:46,0	0/0:18:18,0	0/0:62:62,0	0/0:60:60,0	0/0:40:40,0	0/1:16:9,7	0/0:26:26,0	1/1:11:0,11	1/1:15:0,15	0/0:45:45,0	0/1:22:10,12	0/0:24:24,0	0/0:18:18,0	0/1:33:20,13	0/0:42:42,0	0/1:47:20,27	0/0:32:32,0	0/1:22:13,9	0/0:18:18,0	0/0:44:44,0	0/0:44:44,0	0/0:18:18,0	0/0:47:47,0	0/0:28:28,0	0/0:37:37,0	0/0:29:29,0	0/0:56:56,0	0/0:26:26,0	0/0:31:31,0	0/0:30:30,0	./.:17:.,.	0/0:30:30,0	0/0:44:44,0	0/0:51:51,0	0/0:14:14,0	0/0:45:45,0	0/0:33:33,0	0/0:37:37,0	0/0:48:48,0	0/0:17:17,0
groupI	16856132	8448_63	G	T	.	PASS	NS=69;AF=0.051	GT:DP:AD	0/0:30:30,0	0/0:29:29,0	0/1:30:11,19	0/0:33:33,0	./.:20:.,.	0/0:23:23,0	0/0:32:32,0	0/0:27:27,0	1/1:58:0,58	0/0:32:32,0	0/0:44:44,0	0/1:25:16,9	0/0:38:38,0	0/0:45:45,0	0/0:17:17,0	0/0:59:59,0	0/0:27:27,0	0/0:36:36,0	0/0:17:17,0	0/0:40:40,0	0/0:14:14,0	0/0:25:25,0	0/0:23:23,0	0/0:23:23,0	0/0:76:76,0	0/0:16:16,0	0/0:53:53,0	0/0:23:23,0	0/0:54:54,0	0/0:38:38,0	0/0:36:36,0	0/0:23:23,0	0/0:48:48,0	0/0:48:48,0	0/0:50:50,0	0/0:14:14,0	0/0:34:34,0	0/0:24:24,0	0/0:15:15,0	0/0:42:42,0	0/0:37:37,0	0/0:21:21,0	0/0:28:28,0	0/0:29:29,0	0/0:32:32,0	0/0:50:50,0	0/1:42:24,18	0/0:42:42,0	0/0:18:18,0	0/0:37:37,0	0/0:50:50,0	0/0:25:25,0	0/0:35:35,0	0/0:39:39,0	0/0:43:43,0	0/0:18:18,0	0/0:33:33,0	0/0:27:27,0	0/0:35:35,0	0/0:34:34,0	0/0:20:20,0	0/0:23:23,0	0/0:33:33,0	0/0:41:41,0	0/1:9:6,3	0/0:46:46,0	0/1:33:16,17	0/0:23:23,0	0/0:49:49,0	0/0:27:27,0
groupI	16957700	8462_69	C	T	.	PASS	NS=69;AF=0.261	GT:DP:AD	0/1:21:11,10	1/1:44:0,44	0/0:28:28,0	0/1:23:14,9	1/1:20:0,20	0/1:22:15,7	0/1:28:7,21	1/1:29:0,29	1/1:58:0,58	1/1:11:0,11	0/0:34:34,0	./.:18:.,.	0/1:43:11,32	0/1:46:28,18	0/1:21:8,13	0/1:52:19,33	1/1:36:0,36	0/1:24:13,11	0/1:22:11,11	0/0:36:36,0	0/0:9:9,0	0/1:15:10,5	0/0:22:22,0	0/1:31:15,16	0/0:83:83,0	0/0:18:18,0	0/0:51:51,0	0/0:24:24,0	0/1:40:24,16	0/1:20:9,11	0/1:46:23,23	0/0:22:22,0	1/1:50:0,50	0/0:23:23,0	0/0:28:28,0	0/0:16:16,0	0/0:33:33,0	0/0:20:20,0	0/0:16:16,0	0/0:33:33,0	0/0:10:10,0	0/0:35:35,0	0/0:25:25,0	0/0:20:20,0	0/1:32:16,16	0/1:32:15,17	0/0:20:20,0	0/0:22:22,0	0/0:23:23,0	0/0:26:26,0	0/0:30:30,0	0/1:30:19,11	0/0:37:37,0	0/0:34:34,0	0/0:40:40,0	0/0:16:16,0	0/1:45:25,20	0/0:22:22,0	0/0:31:31,0	0/0:23:23,0	0/0:18:18,0	0/1:23:7,16	0/0:21:21,0	0/0:37:37,0	0/0:13:13,0	0/0:32:32,0	0/0:36:36,0	0/1:20:13,7	0/0:37:37,0	0/1:15:6,9
groupI	16977884	8464_23	A	G	.	PASS	NS=70;AF=0.250	GT:DP:AD	0/1:23:9,14	0/0:31:31,0	0/0:29:29,0	0/1:32:14,18	0/0:23:23,0	1/1:27:0,27	1/1:31:0,31	0/0:40:40,0	0/0:55:55,0	0/0:28:28,0	0/1:31:16,15	0/1:16:7,9	0/0:38:38,0	0/1:29:7,22	0/1:27:13,14	1/1:59:0,59	0/1:34:12,22	1/1:25:0,25	0/1:27:14,13	0/1:55:24,31	0/0:19:19,0	0/1:33:14,19	0/0:25:25,0	0/1:33:12,21	0/1:69:41,28	0/0:21:21,0	0/0:41:41,0	0/0:22:22,0	0/1:36:11,25	0/1:22:6,16	0/0:32:32,0	0/1:11:5,6	0/1:31:14,17	0/1:55:37,18	0/0:51:51,0	0/0:18:18,0	0/0:26:26,0	0/0:25:25,0	0/1:7:4,3	0/0:37:37,0	0/0:27:27,0	0/0:22:22,0	0/0:27:27,0	0/0:24:24,0	0/0:18:18,0	0/0:14:14,0	0/0:24:24,0	0/0:26:26,0	0/0:10:10,0	0/0:40:40,0	0/0:24:24,0	0/1:19:7,12	0/0:34:34,0	0/0:29:29,0	0/0:34:34,0	0/0:13:13,0	0/1:52:21,31	0/1:30:14,16	0/1:41:22,19	0/0:28:28,0	0/0:12:12,0	1/1:21:0,21	0/1:45:29,16	0/0:36:36,0	0/0:12:12,0	0/0:42:42,0	0/0:26:26,0	0/1:22:14,8	0/0:23:23,0	0/1:10:5,5
groupI	16987427	8467_33	G	T	.	PASS	NS=70;AF=0.086	GT:DP:AD	0/0:23:23,0	0/1:24:9,15	0/1:25:9,16	0/0:27:27,0	0/0:13:13,0	0/0:26:26,0	0/1:29:17,12	0/0:43:43,0	0/0:59:59,0	0/0:30:30,0	0/1:47:23,24	0/0:23:23,0	0/0:22:22,0	0/0:34:34,0	0/0:20:20,0	0/1:40:18,22	0/1:37:20,17	0/0:28:28,0	0/0:16:16,0	0/0:40:40,0	0/0:34:34,0	0/0:31:31,0	0/0:32:32,0	0/0:44:44,0	0/0:74:74,0	0/0:17:17,0	0/0:38:38,0	0/0:25:25,0	0/1:45:25,20	0/0:24:24,0	0/0:40:40,0	0/0:18:18,0	0/0:59:59,0	0/0:52:52,0	0/1:47:26,21	0/0:7:7,0	0/1:45:22,23	0/0:15:15,0	0/0:16:16,0	0/1:44:20,24	0/0:32:32,0	0/0:30:30,0	0/0:10:10,0	0/0:27:27,0	0/0:30:30,0	0/0:50:50,0	0/0:19:19,0	0/0:31:31,0	0/0:20:20,0	0/0:36:36,0	0/0:35:35,0	0/0:43:43,0	0/0:39:39,0	0/0:25:25,0	0/0:39:39,0	0/1:14:8,6	0/0:40:40,0	0/0:20:20,0	0/0:31:31,0	0/0:28:28,0	0/0:14:14,0	0/1:26:15,11	0/0:34:34,0	0/0:60:60,0	0/0:25:25,0	0/0:31:31,0	0/0:32:32,0	0/0:34:34,0	0/0:37:37,0	0/0:25:25,0
groupI	17006574	8471_85	C	T	.	PASS	NS=70;AF=0.064	GT:DP:AD	0/0:29:29,0	0/0:31:31,0	0/0:53:53,0	0/0:41:41,0	0/0:22:22,0	0/0:40:40,0	0/0:45:45,0	0/0:54:54,0	0/0:107:107,0	0/0:32:32,0	0/0:41:41,0	0/0:26:26,0	0/0:34:34,0	0/0:37:37,0	0/0:36:36,0	0/0:53:53,0	0/0:55:55,0	0/0:33:33,0	0/0:35:35,0	0/0:51:51,0	0/0:15:15,0	0/0:37:37,0	0/0:26:26,0	0/1:43:21,22	0/0:103:103,0	0/0:24:24,0	0/0:45:45,0	0/0:35:35,0	0/0:57:57,0	0/0:15:15,0	0/0:44:44,0	0/1:16:12,4	0/0:71:71,0	0/1:48:18,30	0/0:71:71,0	0/0:24:24,0	0/0:29:29,0	0/0:16:16,0	0/0:13:13,0	0/0:70:70,0	0/0:26:26,0	0/0:29:29,0	0/0:15:15,0	0/0:22:22,0	0/0:28:28,0	0/0:50:50,0	0/0:31:31,0	0/0:26:26,0	0/0:20:20,0	0/0:59:59,0	0/0:31:31,0	0/1:37:15,22	0/0:53:53,0	0/0:34:34,0	0/1:55:29,26	0/0:34:34,0	0/1:44:23,21	0/0:19:19,0	0/0:20:20,0	0/0:40:40,0	0/1:17:9,8	0/0:38:38,0	0/0:42:42,0	0/0:44:44,0	0/0:12:12,0	0/0:46:46,0	0/0:29:29,0	0/1:24:13,11	0/0:57:57,0	0/1:26:10,16
groupI	17028484	8472_80	C	A	.	PASS	NS=68;AF=0.382	GT:DP:AD	0/0:21:21,0	0/1:24:18,6	0/1:27:15,12	0/1:27:12,15	0/0:9:9,0	0/1:26:12,14	0/1:30:20,10	0/1:25:11,14	0/1:61:28,33	1/1:25:0,25	0/0:22:22,0	0/0:17:17,0	0/1:29:17,12	0/0:14:14,0	1/1:20:0,20	0/1:53:28,25	0/0:28:28,0	0/1:29:8,21	0/0:16:16,0	0/1:24:13,11	0/1:21:9,12	0/1:29:14,15	0/1:27:13,14	0/0:31:31,0	0/1:51:26,25	0/0:15:15,0	0/0:35:35,0	0/0:19:19,0	0/0:31:31,0	0/1:30:18,12	1/1:39:0,39	0/1:17:11,6	0/0:43:43,0	0/0:53:53,0	1/1:38:0,38	1/1:6:0,6	0/1:30:21,9	./.:19:.,.	1/1:15:0,15	0/1:25:13,12	1/1:20:0,20	1/1:17:0,17	0/1:13:9,4	0/1:30:18,12	0/1:26:13,13	0/1:46:20,26	1/1:19:0,19	1/1:13:0,13	1/1:12:0,12	0/1:33:15,18	0/1:18:10,8	0/0:25:25,0	0/1:32:17,15	0/0:27:27,0	0/0:34:34,0	0/1:25:14,11	0/0:33:33,0	0/0:27:27,0	0/0:40:40,0	0/1:22:14,8	0/0:9:9,0	0/0:33:33,0	0/0:22:22,0	0/1:39:22,17	0/0:6:6,0	0/0:40:40,0	./.:33:.,.	0/1:24:10,14	0/0:50:50,0	0/0:17:17,0
groupI	17049267	8476_61	A	G	.	PASS	NS=70;AF=0.121	GT:DP:AD	0/1:44:29,15	0/1:29:11,18	0/0:31:31,0	0/1:17:9,8	0/1:20:7,13	0/0:38:38,0	0/1:32:18,14	0/1:36:23,13	1/1:56:0,56	0/1:42:20,22	0/0:36:36,0	1/1:31:0,31	0/0:33:33,0	0/0:24:24,0	1/1:20:0,20	0/0:55:55,0	0/0:34:34,0	0/1:31:20,11	0/0:20:20,0	0/0:46:46,0	0/0:15:15,0	0/0:46:46,0	0/0:21:21,0	0/1:48:22,26	0/0:73:73,0	0/1:17:5,12	0/0:45:45,0	0/0:43:43,0	0/0:33:33,0	0/0:42:42,0	0/0:45:45,0	0/0:12:12,0	0/0:52:52,0	0/1:60:29,31	0/0:65:65,0	0/0:9:9,0	0/0:21:21,0	0/0:19:19,0	0/0:20:20,0	0/0:37:37,0	0/0:18:18,0	0/0:25:25,0	0/0:31:31,0	0/0:29:29,0	0/0:24:24,0	0/0:58:58,0	0/0:23:23,0	0/0:29:29,0	0/0:15:15,0	0/0:34:34,0	0/0:44:44,0	0/0:28:28,0	0/0:53:53,0	0/0:37:37,0	0/0:38:38,0	0/0:25:25,0	0/0:46:46,0	0/0:45:45,0	0/0:47:47,0	0/0:34:34,0	0/0:10:10,0	0/0:32:32,0	0/0:36:36,0	0/0:63:63,0	0/0:11:11,0	0/0:36:36,0	0/0:39:39,0	0/0:43:43,0	0/0:49:49,0	0/0:24:24,0
groupI	17082104	8478_15	G	A	.	PASS	NS=70;AF=0.079	GT:DP:AD	0/0:36:36,0	0/0:40:40,0	0/0:43:43,0	0/0:28:28,0	0/0:21:21,0	0/0:27:27,0	0/0:36:36,0	0/0:32:32,0	0/0:58:58,0	0/0:32:32,0	0/1:40:12,28	0/0:40:40,0	0/0:30:30,0	0/0:27:27,0	0/0:23:23,0	0/0:60:60,0	0/0:41:41,0	0/0:30:30,0	0/1:21:11,10	0/0:66:66,0	0/0:13:13,0	0/0:26:26,0	0/0:25:25,0	0/1:34:19,15	0/0:89:89,0	0/1:28:16,12	0/1:45:26,19	0/1:29:14,15	0/0:52:52,0	0/1:33:17,16	0/0:54:54,0	0/0:21:21,0	0/0:53:53,0	0/1:49:29,20	0/0:45:45,0	0/1:17:12,5	0/0:36:36,0	0/0:5:5,0	0/1:15:10,5	0/0:39:39,0	0/0:14:14,0	0/0:26:26,0	0/0:19:19,0	0/0:22:22,0	0/0:20:20,0	0/0:50:50,0	0/0:29:29,0	0/0:33:33,0	0/0:15:15,0	0/0:34:34,0	0/0:24:24,0	0/0:25:25,0	0/0:37:37,0	0/0:12:12,0	0/1:36:19,17	0/0:18:18,0	0/0:34:34,0	0/0:26:26,0	0/0:30:30,0	0/0:32:32,0	0/0:19:19,0	0/0:23:23,0	0/0:40:40,0	0/0:37:37,0	0/0:17:17,0	0/0:53:53,0	0/0:33:33,0	0/0:29:29,0	0/0:55:55,0	0/0:19:19,0
groupI	17173288	8489_14	C	T	.	PASS	NS=70;AF=0.164	GT:DP:AD	0/0:30:30,0	0/1:31:14,17	0/0:35:35,0	0/0:33:33,0	0/0:24:24,0	0/0:31:31,0	0/0:33:33,0	0/0:33:33,0	0/0:43:43,0	0/0:31:31,0	0/0:33:33,0	0/0:9:9,0	0/1:28:16,12	0/0:31:31,0	0/0:23:23,0	0/0:49:49,0	0/0:36:36,0	0/0:26:26,0	0/0:29:29,0	0/1:33:18,15	0/1:16:6,10	0/0:32:32,0	0/0:23:23,0	0/0:22:22,0	0/0:69:69,0	0/0:27:27,0	0/0:38:38,0	0/0:21:21,0	0/1:34:16,18	0/0:21:21,0	0/0:34:34,0	0/0:16:16,0	0/0:36:36,0	0/0:48:48,0	0/1:37:19,18	0/0:14:14,0	0/0:27:27,0	0/0:22:22,0	1/1:6:0,6	0/1:44:21,23	0/1:13:6,7	0/1:20:14,6	0/1:20:8,12	0/1:22:11,11	0/1:25:14,11	0/0:18:18,0	0/1:34:15,19	0/1:26:17,9	0/0:15:15,0	0/1:28:16,12	0/1:33:21,12	0/0:17:17,0	0/0:41:41,0	0/0:29:29,0	0/0:41:41,0	0/0:17:17,0	0/1:53:23,30	0/0:14:14,0	0/1:33:20,13	0/1:18:12,6	0/0:17:17,0	0/0:23:23,0	0/0:31:31,0	0/0:51:51,0	0/0:10:10,0	0/0:35:35,0	0/0:18:18,0	0/0:31:31,0	1/1:27:0,27	0/0:20:20,0
groupI	17207438	8493_75	G	T	.	PASS	NS=70;AF=0.436	GT:DP:AD	0/0:37:37,0	0/1:34:24,10	0/0:27:27,0	0/0:33:33,0	1/1:20:0,20	0/0:37:37,0	0/0:36:36,0	0/0:37:37,0	0/1:61:29,32	0/0:35:35,0	0/0:42:42,0	0/1:30:23,7	0/1:25:18,7	0/0:37:37,0	0/1:37:18,19	0/0:60:60,0	0/0:36:36,0	0/0:28:28,0	0/1:20:10,10	0/1:32:14,18	0/0:10:10,0	0/0:25:25,0	0/0:15:15,0	0/1:39:15,24	0/0:79:79,0	0/0:21:21,0	0/1:39:24,15	0/1:23:12,11	0/1:44:25,19	0/0:24:24,0	0/1:47:19,28	0/1:11:5,6	0/1:55:28,27	0/0:65:65,0	1/1:36:0,36	1/1:20:0,20	1/1:30:0,30	1/1:22:0,22	0/1:12:5,7	0/1:29:15,14	1/1:23:0,23	1/1:35:0,35	1/1:26:0,26	0/1:17:8,9	0/1:20:11,9	1/1:53:0,53	1/1:29:0,29	1/1:24:0,24	1/1:7:0,7	1/1:20:0,20	1/1:26:0,26	0/1:36:16,20	0/1:30:15,15	0/1:22:10,12	0/1:30:15,15	1/1:26:0,26	0/0:46:46,0	0/1:24:14,10	1/1:35:0,35	0/0:35:35,0	0/0:12:12,0	0/1:30:21,9	0/0:28:28,0	0/1:29:16,13	0/1:16:6,10	0/0:47:47,0	0/1:45:20,25	0/0:35:35,0	0/0:31:31,0	1/1:19:0,19
groupI	17244233	8494_44	T	C	.	PASS	NS=70;AF=0.100	GT:DP:AD	0/0:10:10,0	0/0:39:39,0	0/1:30:13,17	0/0:24:24,0	0/0:6:6,0	0/0:31:31,0	0/0:26:26,0	0/0:27:27,0	0/0:16:16,0	0/0:13:13,0	0/0:24:24,0	0/0:18:18,0	0/0:27:27,0	0/0:23:23,0	0/0:14:14,0	0/0:21:21,0	0/0:10:10,0	0/0:26:26,0	0/0:9:9,0	0/1:13:7,6	0/0:7:7,0	0/0:27:27,0	0/0:14:14,0	0/0:29:29,0	0/0:64:64,0	0/0:19:19,0	0/0:53:53,0	0/0:21:21,0	0/1:39:10,29	0/1:17:10,7	0/0:26:26,0	0/0:9:9,0	0/0:46:46,0	0/0:40:40,0	0/0:36:36,0	0/0:13:13,0	0/1:9:4,5	0/0:6:6,0	0/0:10:10,0	0/1:22:11,11	0/1:22:10,12	0/0:24:24,0	0/0:12:12,0	0/0:16:16,0	0/0:19:19,0	0/0:21:21,0	0/1:32:14,18	0/0:19:19,0	0/0:3:3,0	0/0:13:13,0	0/0:22:22,0	0/0:10:10,0	0/1:27:16,11	0/0:20:20,0	0/1:30:20,10	0/0:14:14,0	0/0:25:25,0	0/1:18:11,7	0/1:16:11,5	0/0:14:14,0	0/0:15:15,0	0/0:21:21,0	0/0:33:33,0	0/1:17:9,8	0/0:7:7,0	0/0:16:16,0	0/0:24:24,0	0/0:19:19,0	0/0:28:28,0	0/1:25:10,15
groupI	17247602	8496_70	A	G	.	PASS	NS=68;AF=0.353	GT:DP:AD	0/0:23:23,0	0/0:43:43,0	1/1:38:0,38	1/1:36:0,36	./.:16:.,.	1/1:38:0,38	0/1:32:13,19	0/1:27:12,15	0/0:67:67,0	0/0:20:20,0	1/1:31:0,31	0/1:27:13,14	0/1:24:18,6	0/1:35:13,22	0/1:25:14,11	0/1:57:34,23	0/1:36:22,14	0/1:34:15,19	0/0:11:11,0	0/1:44:26,18	0/1:26:16,10	0/0:27:27,0	0/0:20:20,0	0/1:22:9,13	0/0:75:75,0	0/0:15:15,0	0/0:64:64,0	0/0:26:26,0	0/0:37:37,0	0/1:26:14,12	0/1:49:30,19	0/0:18:18,0	0/1:49:20,29	0/0:49:49,0	0/1:49:26,23	1/1:11:0,11	0/0:29:29,0	0/1:17:11,6	./.:8:.,.	0/1:47:24,23	0/1:20:6,14	1/1:18:0,18	0/0:18:18,0	1/1:33:0,33	1/1:27:0,27	0/1:48:29,19	0/0:28:28,0	1/1:29:0,29	0/1:14:6,8	0/1:35:17,18	0/1:28:13,15	0/1:25:17,8	0/0:42:42,0	0/1:31:16,15	0/0:38:38,0	0/1:23:11,12	0/0:46:46,0	0/0:31:31,0	0/1:36:21,15	1/1:23:0,23	0/0:9:9,0	0/0:26:26,0	0/0:23:23,0	0/0:40:40,0	0/1:12:6,6	0/0:28:28,0	0/0:33:33,0	0/0:26:26,0	0/0:41:41,0	0/0:12:12,0
groupI	17262802	8499_29	C	A	.	PASS	NS=66;AF=0.280	GT:DP:AD	0/1:22:10,12	1/1:25:0,25	0/1:20:11,9	0/1:41:23,18	1/1:17:0,17	1/1:33:0,33	0/1:40:18,22	0/0:45:45,0	0/0:55:55,0	0/1:24:8,16	0/0:41:41,0	0/1:23:11,12	0/0:34:34,0	0/1:42:21,21	0/1:19:11,8	0/1:55:25,30	0/0:44:44,0	0/1:30:15,15	0/0:25:25,0	0/1:35:18,17	0/1:15:5,10	0/1:16:9,7	0/0:24:24,0	0/0:37:37,0	0/0:47:47,0	0/0:15:15,0	0/1:42:16,26	0/1:17:10,7	0/0:34:34,0	0/0:32:32,0	0/0:34:34,0	0/0:16:16,0	0/0:44:44,0	0/0:55:55,0	0/0:25:25,0	./.:11:.,.	./.:17:.,.	./.:9:.,.	0/0:7:7,0	0/1:37:18,19	0/1:23:9,14	0/1:32:10,22	0/0:11:11,0	0/1:24:12,12	0/1:24:8,16	0/0:43:43,0	0/0:33:33,0	0/1:12:6,6	1/1:11:0,11	0/1:24:8,16	0/1:30:14,16	0/0:17:17,0	0/0:21:21,0	0/1:23:11,12	0/0:39:39,0	0/0:17:17,0	0/0:32:32,0	0/0:19:19,0	0/0:29:29,0	0/0:28:28,0	./.:13:.,.	0/0:11:11,0	1/1:29:0,29	0/0:33:33,0	0/1:10:3,7	1/1:33:0,33	0/0:13:13,0	0/0:18:18,0	0/0:42:42,0	0/0:23:23,0
groupI	17383679	8506_17	A	G	.	PASS	NS=69;AF=0.058	GT:DP:AD	0/1:23:14,9	0/0:40:40,0	0/0:31:31,0	0/1:22:15,7	0/0:10:10,0	0/0:28:28,0	0/0:43:43,0	0/1:34:18,16	0/0:39:39,0	0/0:25:25,0	0/0:27:27,0	./.:11:.,.	0/1:39:10,29	0/0:29:29,0	0/0:28:28,0	0/1:41:21,20	0/0:41:41,0	0/0:26:26,0	0/0:31:31,0	0/1:33:17,16	0/0:19:19,0	0/0:19:19,0	0/0:28:28,0	0/1:26:10,16	0/0:55:55,0	0/0:21:21,0	0/0:36:36,0	0/0:19:19,0	0/0:27:27,0	0/0:33:33,0	0/0:36:36,0	0/0:24:24,0	0/0:48:48,0	0/1:57:25,32	0/0:35:35,0	0/0:8:8,0	0/0:28:28,0	0/0:22:22,0	0/0:6:6,0	0/0:28:28,0	0/0:26:26,0	0/0:18:18,0	0/0:9:9,0	0/0:33:33,0	0/0:18:18,0	0/0:10:10,0	0/0:30:30,0	0/0:7:7,0	0/0:11:11,0	0/0:42:42,0	0/0:31:31,0	0/0:21:21,0	0/0:20:20,0	0/0:32:32,0	0/0:24:24,0	0/0:20:20,0	0/0:41:41,0	0/0:18:18,0	0/0:23:23,0	0/0:14:14,0	0/0:13:13,0	0/0:16:16,0	0/0:25:25,0	0/0:32:32,0	0/0:8:8,0	0/0:28:28,0	0/0:15:15,0	0/0:34:34,0	0/0:27:27,0	0/0:10:10,0
groupI	17429145	8513_72	G	A	.	PASS	NS=69;AF=0.196	GT:DP:AD	0/0:7:7,0	0/0:33:33,0	0/0:35:35,0	0/0:31:31,0	0/0:10:10,0	0/0:36:36,0	0/0:34:34,0	0/0:39:39,0	0/1:60:31,29	0/0:35:35,0	0/1:29:17,12	0/0:23:23,0	0/0:30:30,0	0/0:28:28,0	0/1:27:9,18	0/0:57:57,0	0/0:41:41,0	0/1:38:22,16	1/1:23:0,23	0/1:41:24,17	0/1:17:7,10	0/0:30:30,0	0/0:31:31,0	0/1:21:10,11	0/0:77:77,0	1/1:29:0,29	0/0:57:57,0	0/0:15:15,0	1/1:32:0,32	0/1:27:8,19	1/1:28:0,28	./.:6:.,.	0/0:58:58,0	0/1:43:17,26	0/0:50:50,0	0/0:12:12,0	0/0:24:24,0	0/0:27:27,0	0/1:20:11,9	0/0:48:48,0	0/0:20:20,0	0/0:20:20,0	0/0:20:20,0	0/1:30:13,17	0/0:20:20,0	0/0:69:69,0	0/0:31:31,0	0/1:18:9,9	0/0:17:17,0	0/0:26:26,0	0/0:28:28,0	0/0:27:27,0	0/0:29:29,0	0/1:28:11,17	1/1:39:0,39	0/0:19:19,0	0/0:32:32,0	0/1:22:10,12	0/0:25:25,0	0/0:24:24,0	1/1:12:0,12	0/0:34:34,0	0/1:38:24,14	0/0:48:48,0	0/0:17:17,0	0/0:46:46,0	0/0:18:18,0	0/0:28:28,0	0/0:40:40,0	0/0:29:29,0
groupI	17519679	8515_23	T	G	.	PASS	NS=69;AF=0.058	GT:DP:AD	0/1:44:32,12	0/0:52:52,0	0/0:63:63,0	0/1:48:37,11	0/0:22:22,0	0/0:44:44,0	0/0:65:65,0	./.:65:.,.	0/0:97:97,0	0/0:40:40,0	0/0:76:76,0	0/1:47:37,10	0/1:41:22,19	0/0:56:56,0	0/0:38:38,0	0/1:98:68,30	0/0:57:57,0	0/0:46:46,0	0/0:34:34,0	0/1:41:28,13	0/0:20:20,0	0/0:29:29,0	0/0:29:29,0	0/1:63:30,33	0/0:85:85,0	0/0:34:34,0	0/0:63:63,0	0/0:44:44,0	0/0:31:31,0	0/0:29:29,0	0/0:91:91,0	0/0:14:14,0	0/0:108:108,0	0/1:75:54,21	0/0:82:82,0	0/0:25:25,0	0/0:54:54,0	0/0:43:43,0	0/0:33:33,0	0/0:65:65,0	0/0:44:44,0	0/0:44:44,0	0/0:31:31,0	0/0:57:57,0	0/0:33:33,0	0/0:87:87,0	0/0:44:44,0	0/0:56:56,0	0/0:28:28,0	0/0:62:62,0	0/0:59:59,0	0/0:32:32,0	0/0:34:34,0	0/0:47:47,0	0/0:34:34,0	0/0:22:22,0	0/0:38:38,0	0/0:24:24,0	0/0:39:39,0	0/0:68:68,0	0/0:24:24,0	0/0:22:22,0	0/0:58:58,0	0/0:55:55,0	0/0:26:26,0	0/0:29:29,0	0/0:48:48,0	0/0:43:43,0	0/0:67:67,0	0/0:36:36,0
groupI	17526138	8518_17	C	G	.	PASS	NS=67;AF=0.448	GT:DP:AD	1/1:18:0,18	0/0:34:34,0	1/1:16:0,16	0/0:36:36,0	0/1:12:8,4	0/1:21:16,5	0/0:25:25,0	0/1:16:11,5	0/0:59:59,0	0/1:19:13,6	0/1:30:20,10	0/1:28:18,10	0/0:24:24,0	0/0:35:35,0	1/1:12:0,12	0/0:59:59,0	0/0:40:40,0	0/1:19:13,6	1/1:13:0,13	1/1:15:0,15	0/1:15:10,5	0/0:15:15,0	./.:25:.,.	0/1:14:7,7	1/1:32:0,32	1/1:13:0,13	1/1:32:0,32	1/1:15:0,15	0/1:18:12,6	1/1:17:0,17	1/1:19:0,19	0/1:5:3,2	./.:35:.,.	1/1:21:0,21	0/1:30:22,8	0/0:27:27,0	0/0:23:23,0	0/0:28:28,0	0/0:12:12,0	0/0:30:30,0	0/0:16:16,0	0/1:22:16,6	0/0:10:10,0	0/0:25:25,0	0/0:32:32,0	0/0:45:45,0	0/0:32:32,0	0/1:18:11,7	0/0:4:4,0	./.:27:.,.	0/0:50:50,0	0/0:23:23,0	1/1:34:0,34	0/1:22:16,6	1/1:31:0,31	0/0:17:17,0	0/1:49:22,27	0/0:15:15,0	0/1:36:19,17	1/1:27:0,27	0/1:12:8,4	1/1:20:0,20	0/1:25:15,10	1/1:49:0,49	0/1:8:3,5	1/1:28:0,28	0/1:26:11,15	0/1:22:11,11	0/1:32:18,14	0/1:10:3,7
groupI	17802023	8528_56	C	T	.	PASS	NS=68;AF=0.456	GT:DP:AD	1/1:26:0,26	0/0:26:26,0	1/1:33:0,33	1/1:29:0,29	0/1:23:13,10	0/1:35:19,16	0/1:41:21,20	1/1:27:0,27	0/1:62:32,30	0/1:31:20,11	1/1:49:0,49	0/1:30:16,14	0/1:33:18,15	0/1:28:15,13	1/1:36:0,36	0/1:46:20,26	0/0:26:26,0	0/1:35:17,18	0/1:20:8,12	0/0:52:52,0	0/1:18:5,13	0/1:22:12,10	0/1:21:9,12	1/1:34:0,34	0/0:71:71,0	0/0:30:30,0	1/1:45:0,45	1/1:34:0,34	./.:49:.,.	0/1:44:15,29	1/1:55:0,55	1/1:21:0,21	0/1:53:27,26	1/1:57:0,57	0/1:37:18,19	0/0:16:16,0	1/1:23:0,23	0/0:30:30,0	0/0:18:18,0	0/1:34:17,17	0/0:24:24,0	0/0:35:35,0	0/0:29:29,0	0/0:38:38,0	0/0:36:36,0	0/0:63:63,0	0/0:33:33,0	0/0:30:30,0	./.:13:.,.	0/0:36:36,0	0/1:38:20,18	0/1:38:19,19	0/0:44:44,0	0/1:23:14,9	0/1:40:22,18	0/1:25:13,12	0/1:46:20,26	1/1:28:0,28	1/1:40:0,40	1/1:32:0,32	0/1:21:9,12	0/1:24:13,11	0/0:35:35,0	0/1:29:15,14	0/0:9:9,0	0/0:39:39,0	0/1:34:26,8	0/1:28:14,14	0/1:36:19,17	0/0:17:17,0
groupI	17836876	8532_42	C	A	.	PASS	NS=67;AF=0.187	GT:DP:AD	0/0:7:7,0	0/0:34:34,0	0/1:26:12,14	0/1:35:24,11	0/0:9:9,0	0/1:28:14,14	0/0:44:44,0	0/1:28:15,13	0/1:37:19,18	0/1:19:13,6	1/1:10:0,10	0/0:6:6,0	0/0:19:19,0	./.:8:.,.	./.:24:.,.	0/0:38:38,0	1/1:13:0,13	1/1:22:0,22	0/0:20:20,0	0/1:22:6,16	./.:5:.,.	0/0:32:32,0	0/0:22:22,0	0/0:17:17,0	0/1:43:21,22	0/0:18:18,0	0/0:19:19,0	0/0:27:27,0	0/0:34:34,0	0/0:28:28,0	0/0:26:26,0	0/0:9:9,0	0/1:29:13,16	0/0:17:17,0	0/0:20:20,0	0/0:6:6,0	0/0:6:6,0	0/0:3:3,0	0/0:10:10,0	0/0:19:19,0	0/0:17:17,0	0/0:19:19,0	0/0:10:10,0	0/0:19:19,0	0/0:17:17,0	0/0:7:7,0	0/0:18:18,0	0/0:14:14,0	0/0:12:12,0	0/0:27:27,0	0/0:39:39,0	0/1:14:4,10	0/0:9:9,0	0/1:15:9,6	0/0:12:12,0	1/1:16:0,16	1/1:17:0,17	0/1:8:4,4	0/0:26:26,0	1/1:5:0,5	0/0:7:7,0	0/0:6:6,0	0/0:23:23,0	0/0:9:9,0	0/0:3:3,0	0/0:22:22,0	0/0:15:15,0	0/1:10:6,4	0/0:12:12,0	0/0:10:10,0
groupI	17937385	8538_31	T	A	.	PASS	NS=59;AF=0.085	GT:DP:AD	./.:5:.,.	0/0:4:4,0	0/1:9:5,4	0/1:6:3,3	0/0:4:4,0	0/0:8:8,0	0/0:8:8,0	0/1:12:7,5	0/0:11:11,0	0/0:12:12,0	0/0:11:11,0	0/0:3:3,0	./.:0:.,.	0/0:10:10,0	./.:0:.,.	0/0:7:7,0	0/1:12:6,6	0/0:13:13,0	0/0:4:4,0	0/0:6:6,0	./.:0:.,.	0/0:5:5,0	0/0:10:10,0	./.:7:.,.	0/0:21:21,0	0/1:10:5,5	0/0:8:8,0	0/0:7:7,0	0/0:9:9,0	0/0:6:6,0	0/0:6:6,0	./.:0:.,.	0/0:18:18,0	0/0:5:5,0	0/0:22:22,0	./.:0:.,.	0/0:12:12,0	0/0:9:9,0	0/0:3:3,0	0/1:10:7,3	0/0:6:6,0	0/0:8:8,0	0/0:4:4,0	0/0:5:5,0	0/0:8:8,0	0/0:26:26,0	./.:5:.,.	0/1:6:3,3	0/0:8:8,0	0/1:8:3,5	0/0:6:6,0	0/0:12:12,0	0/0:6:6,0	0/0:6:6,0	./.:12:.,.	0/0:10:10,0	./.:8:.,.	0/1:8:4,4	./.:8:.,.	0/0:9:9,0	0/0:4:4,0	0/0:16:16,0	0/0:6:6,0	0/0:16:16,0	0/0:5:5,0	0/0:15:15,0	0/0:15:15,0	0/0:12:12,0	0/1:14:5,9	0/0:16:16,0
groupI	17947341	8543_80	G	A	.	PASS	NS=70;AF=0.050	GT:DP:AD	0/0:25:25,0	0/0:28:28,0	0/0:40:40,0	0/0:43:43,0	0/0:20:20,0	0/0:45:45,0	0/0:39:39,0	0/0:46:46,0	0/0:31:31,0	0/0:30:30,0	0/0:53:53,0	0/0:17:17,0	0/1:36:19,17	0/0:31:31,0	0/0:35:35,0	0/0:62:62,0	0/0:48:48,0	0/0:41:41,0	0/0:20:20,0	0/0:38:38,0	0/0:19:19,0	0/1:44:23,21	0/1:19:13,6	0/0:41:41,0	0/0:87:87,0	0/0:15:15,0	0/0:43:43,0	0/0:46:46,0	0/0:44:44,0	0/0:33:33,0	0/0:57:57,0	0/0:5:5,0	0/0:69:69,0	0/1:42:25,17	0/0:56:56,0	0/0:14:14,0	0/1:27:13,14	0/0:21:21,0	0/0:7:7,0	0/1:34:17,17	0/0:33:33,0	0/0:23:23,0	0/0:14:14,0	0/1:28:14,14	0/0:22:22,0	0/0:22:22,0	0/0:31:31,0	0/0:27:27,0	0/0:10:10,0	0/0:45:45,0	0/0:39:39,0	0/0:18:18,0	0/0:25:25,0	0/0:31:31,0	0/0:30:30,0	0/0:17:17,0	0/0:37:37,0	0/0:18:18,0	0/0:42:42,0	0/0:17:17,0	0/0:11:11,0	0/0:23:23,0	0/0:34:34,0	0/0:47:47,0	0/0:13:13,0	0/0:30:30,0	0/0:25:25,0	0/0:22:22,0	0/0:33:33,0	0/0:18:18,0
groupI	17993636	8545_25	A	G	.	PASS	NS=69;AF=0.210	GT:DP:AD	0/0:16:16,0	0/0:36:36,0	0/0:25:25,0	0/0:23:23,0	0/0:11:11,0	0/0:18:18,0	0/0:36:36,0	0/1:36:15,21	0/0:47:47,0	0/0:35:35,0	0/0:29:29,0	0/0:45:45,0	0/0:37:37,0	0/0:20:20,0	0/0:28:28,0	0/0:43:43,0	0/0:38:38,0	0/0:28:28,0	0/0:20:20,0	0/0:36:36,0	0/1:15:8,7	0/0:29:29,0	0/1:17:8,9	./.:0:.,.	0/1:53:21,32	0/0:23:23,0	0/0:55:55,0	0/0:17:17,0	0/1:37:16,21	1/1:30:0,30	0/1:51:26,25	1/1:19:0,19	0/0:67:67,0	0/0:61:61,0	0/1:52:24,28	0/0:6:6,0	1/1:21:0,21	0/0:16:16,0	1/1:15:0,15	0/1:32:16,16	0/0:22:22,0	0/0:19:19,0	0/1:19:8,11	0/1:28:11,17	1/1:18:0,18	0/1:47:21,26	0/1:30:18,12	0/0:18:18,0	0/0:22:22,0	0/1:34:15,19	0/1:29:14,15	0/0:18:18,0	0/0:37:37,0	0/0:44:44,0	0/0:29:29,0	0/0:27:27,0	0/0:45:45,0	0/0:31:31,0	0/0:28:28,0	0/1:35:12,23	0/1:13:7,6	0/1:34:15,19	0/0:38:38,0	0/0:54:54,0	0/1:7:4,3	0/0:43:43,0	0/1:28:18,10	0/0:39:39,0	0/0:34:34,0	0/0:25:25,0
groupI	18038122	8547_90	T	G	.	PASS	NS=69;AF=0.217	GT:DP:AD	0/1:25:9,16	0/1:40:13,27	0/0:36:36,0	0/0:44:44,0	0/1:18:11,7	1/1:34:0,34	0/0:34:34,0	0/1:46:20,26	0/0:61:61,0	1/1:20:0,20	0/1:44:23,21	0/0:18:18,0	0/1:27:16,11	0/1:42:19,23	0/1:37:14,23	0/0:47:47,0	0/1:34:18,16	0/0:47:47,0	0/0:28:28,0	0/0:38:38,0	0/0:21:21,0	0/1:29:9,20	0/0:34:34,0	0/0:45:45,0	0/1:98:49,49	0/0:28:28,0	0/0:63:63,0	0/0:40:40,0	0/0:43:43,0	0/1:48:26,22	0/1:51:14,37	0/0:19:19,0	1/1:69:0,69	0/0:46:46,0	0/0:76:76,0	0/0:12:12,0	0/0:32:32,0	0/0:18:18,0	0/0:19:19,0	0/0:44:44,0	0/0:14:14,0	0/0:24:24,0	0/0:23:23,0	0/0:31:31,0	0/0:22:22,0	0/0:28:28,0	0/0:34:34,0	0/0:36:36,0	0/0:25:25,0	0/0:33:33,0	0/0:36:36,0	0/1:21:6,15	0/1:40:20,20	0/0:32:32,0	0/0:39:39,0	0/1:20:9,11	0/0:45:45,0	0/1:32:10,22	0/1:36:17,19	0/0:37:37,0	0/0:9:9,0	0/1:30:12,18	0/0:52:52,0	0/0:52:52,0	./.:17:.,.	0/1:47:24,23	0/1:34:16,18	1/1:36:0,36	0/1:32:16,16	0/0:16:16,0
groupI	18049398	8550_46	T	A	.	PASS	NS=68;AF=0.228	GT:DP:AD	0/0:32:32,0	0/0:14:14,0	0/1:36:18,18	0/1:46:24,22	1/1:26:0,26	0/0:29:29,0	0/0:41:41,0	0/0:26:26,0	0/0:30:30,0	0/0:33:33,0	0/0:37:37,0	0/0:38:38,0	./.:39:.,.	1/1:19:0,19	0/0:29:29,0	0/0:28:28,0	1/1:31:0,31	0/1:31:16,15	0/1:15:4,11	0/0:30:30,0	0/0:16:16,0	0/0:13:13,0	0/0:19:19,0	0/0:13:13,0	0/0:34:34,0	0/0:16:16,0	0/1:16:4,12	0/1:11:5,6	0/0:27:27,0	0/0:13:13,0	0/0:52:52,0	0/1:14:6,8	0/0:52:52,0	0/1:47:24,23	0/0:43:43,0	0/0:18:18,0	0/0:28:28,0	0/0:29:29,0	0/0:11:11,0	0/0:30:30,0	0/0:18:18,0	0/0:21:21,0	0/0:17:17,0	0/0:11:11,0	0/0:19:19,0	0/1:51:24,27	0/0:31:31,0	0/0:27:27,0	0/0:12:12,0	0/0:26:26,0	0/0:39:39,0	0/1:31:16,15	0/1:41:22,19	0/1:28:16,12	0/1:31:18,13	0/0:29:29,0	0/1:47:27,20	0/1:30:9,21	./.:30:.,.	1/1:26:0,26	0/1:18:8,10	0/0:33:33,0	0/1:43:28,15	0/1:49:22,27	0/0:7:7,0	0/0:22:22,0	0/1:30:18,12	1/1:23:0,23	1/1:42:0,42	0/0:23:23,0
groupI	18061507	8553_57	T	C	.	PASS	NS=67;AF=0.201	GT:DP:AD	0/0:39:39,0	0/0:33:33,0	0/0:25:25,0	0/0:31:31,0	0/1:12:7,5	0/0:37:37,0	0/1:32:15,17	0/1:45:16,29	0/0:59:59,0	0/0:15:15,0	0/0:29:29,0	0/0:16:16,0	./.:29:.,.	0/0:28:28,0	0/1:31:13,18	1/1:43:0,43	0/1:30:7,23	0/1:40:17,23	0/0:24:24,0	0/1:39:19,20	0/1:19:7,12	0/0:18:18,0	0/0:14:14,0	0/0:26:26,0	0/0:74:74,0	0/0:19:19,0	0/0:54:54,0	0/0:26:26,0	0/0:47:47,0	0/1:39:17,22	0/1:43:14,29	0/0:17:17,0	0/0:38:38,0	0/1:35:14,21	./.:27:.,.	0/0:6:6,0	0/0:14:14,0	0/0:12:12,0	0/0:19:19,0	0/0:22:22,0	0/1:40:24,16	0/0:17:17,0	0/0:13:13,0	0/0:33:33,0	0/0:9:9,0	0/1:33:14,19	0/1:17:6,11	0/1:18:5,13	./.:3:.,.	0/0:31:31,0	0/0:16:16,0	0/0:32:32,0	0/0:40:40,0	0/1:38:19,19	0/0:38:38,0	0/1:27:9,18	0/1:29:16,13	0/0:34:34,0	0/0:27:27,0	1/1:43:0,43	0/0:19:19,0	0/1:34:13,21	0/1:32:17,15	0/0:59:59,0	0/1:9:4,5	0/0:31:31,0	0/1:47:29,18	0/1:46:28,18	0/0:64:64,0	0/0:28:28,0
groupI	18081740	8555_16	T	C	.	PASS	NS=67;AF=0.440	GT:DP:AD	0/0:34:34,0	./.:21:.,.	1/1:17:0,17	0/1:21:12,9	0/1:10:4,6	1/1:21:0,21	0/1:33:12,21	0/1:24:10,14	1/1:43:0,43	1/1:26:0,26	1/1:34:0,34	1/1:27:0,27	1/1:15:0,15	1/1:23:0,23	0/1:21:12,9	0/1:37:21,16	1/1:32:0,32	1/1:19:0,19	1/1:24:0,24	0/1:32:13,19	0/0:22:22,0	0/1:16:11,5	0/1:20:11,9	0/1:23:15,8	0/1:42:23,19	0/0:20:20,0	0/0:45:45,0	0/0:19:19,0	1/1:31:0,31	0/0:17:17,0	0/0:29:29,0	0/1:9:5,4	0/1:41:17,24	0/1:37:20,17	0/1:23:8,15	./.:8:.,.	0/1:18:5,13	0/0:10:10,0	0/1:9:6,3	0/1:22:7,15	0/1:22:10,12	0/1:24:14,10	0/0:12:12,0	0/0:4:4,0	0/1:31:17,14	0/0:37:37,0	0/0:22:22,0	0/1:27:11,16	0/0:10:10,0	0/1:24:10,14	0/1:28:11,17	0/0:24:24,0	0/0:23:23,0	0/1:18:7,11	0/1:26:7,19	0/0:22:22,0	0/1:41:22,19	0/0:35:35,0	0/0:20:20,0	1/1:15:0,15	0/0:16:16,0	0/1:21:12,9	0/1:26:11,15	0/0:43:43,0	0/0:9:9,0	0/1:19:7,12	1/1:29:0,29	0/1:28:14,14	0/0:54:54,0	./.:28:.,.
groupI	18113150	8557_19	A	G	.	PASS	NS=70;AF=0.121	GT:DP:AD	0/1:28:17,11	0/1:28:12,16	0/1:25:17,8	0/0:31:31,0	0/1:23:9,14	0/0:18:18,0	0/0:32:32,0	0/1:34:16,18	0/0:59:59,0	0/0:16:16,0	0/0:34:34,0	0/0:23:23,0	0/0:20:20,0	0/0:26:26,0	0/0:28:28,0	0/0:48:48,0	0/0:26:26,0	0/0:17:17,0	0/0:26:26,0	1/1:32:0,32	0/1:18:6,12	0/0:44:44,0	0/0:24:24,0	0/0:20:20,0	0/0:82:82,0	0/0:14:14,0	0/0:36:36,0	0/0:21:21,0	0/0:35:35,0	0/0:18:18,0	0/1:58:24,34	0/0:23:23,0	0/1:58:29,29	0/0:44:44,0	0/0:38:38,0	0/0:9:9,0	0/0:27:27,0	1/1:13:0,13	0/0:14:14,0	0/0:38:38,0	0/0:14:14,0	0/0:26:26,0	0/1:19:12,7	0/0:19:19,0	0/1:27:12,15	0/1:31:16,15	0/0:25:25,0	0/0:22:22,0	0/0:13:13,0	0/0:46:46,0	0/0:18:18,0	0/0:19:19,0	0/1:42:17,25	0/0:38:38,0	0/0:34:34,0	0/0:27:27,0	0/0:46:46,0	0/0:13:13,0	0/0:32:32,0	0/0:22:22,0	0/0:10:10,0	0/0:14:14,0	0/0:32:32,0	0/1:37:24,13	0/0:9:9,0	0/0:30:30,0	0/0:23:23,0	0/0:18:18,0	0/0:23:23,0	0/0:10:10,0
groupI	18165119	8561_36	A	G	.	PASS	NS=69;AF=0.362	GT:DP:AD	0/0:28:28,0	1/1:44:0,44	0/1:33:10,23	1/1:34:0,34	1/1:17:0,17	./.:31:.,.	0/0:29:29,0	0/1:35:15,20	1/1:62:0,62	0/1:19:9,10	1/1:48:0,48	1/1:23:0,23	1/1:37:0,37	0/0:31:31,0	0/0:25:25,0	0/1:56:29,27	1/1:31:0,31	0/1:35:20,15	0/1:42:24,18	0/1:48:25,23	0/0:21:21,0	0/0:35:35,0	0/1:21:11,10	0/1:47:26,21	0/0:97:97,0	0/0:28:28,0	0/1:53:27,26	0/1:21:6,15	0/0:45:45,0	0/0:22:22,0	0/0:50:50,0	0/0:21:21,0	0/1:61:31,30	0/1:76:38,38	0/0:42:42,0	0/0:18:18,0	0/0:41:41,0	0/1:19:12,7	0/1:9:4,5	0/1:38:14,24	0/1:29:12,17	0/0:36:36,0	0/1:20:11,9	0/0:27:27,0	0/0:29:29,0	0/0:61:61,0	0/0:34:34,0	0/1:34:17,17	1/1:18:0,18	0/1:34:19,15	0/1:42:22,20	0/0:20:20,0	0/1:36:12,24	0/1:51:28,23	0/0:35:35,0	0/0:21:21,0	0/1:27:17,10	0/0:40:40,0	0/0:26:26,0	0/1:29:17,12	0/1:19:11,8	0/1:25:14,11	0/1:38:14,24	0/1:38:19,19	0/0:10:10,0	0/0:34:34,0	0/1:32:23,9	0/1:45:25,20	0/1:59:42,17	0/0:24:24,0
groupI	18195845	8562_36	C	G	.	PASS	NS=67;AF=0.060	GT:DP:AD	0/0:4:4,0	0/0:17:17,0	0/0:9:9,0	0/0:23:23,0	./.:0:.,.	0/0:7:7,0	0/0:7:7,0	0/0:14:14,0	0/0:15:15,0	0/1:18:10,8	0/0:17:17,0	0/0:9:9,0	0/0:10:10,0	0/0:3:3,0	0/1:12:8,4	0/0:23:23,0	0/0:16:16,0	0/0:10:10,0	0/0:14:14,0	0/0:17:17,0	0/0:14:14,0	0/0:19:19,0	0/0:12:12,0	0/0:18:18,0	0/0:41:41,0	0/1:6:3,3	0/0:33:33,0	0/0:18:18,0	0/1:31:14,17	0/0:26:26,0	0/0:20:20,0	0/0:5:5,0	0/0:26:26,0	0/0:35:35,0	0/0:12:12,0	./.:4:.,.	0/0:28:28,0	0/0:4:4,0	1/1:4:0,4	0/0:14:14,0	0/0:11:11,0	0/0:21:21,0	0/0:4:4,0	0/0:8:8,0	./.:8:.,.	0/1:6:3,3	0/1:16:6,10	0/0:27:27,0	0/0:3:3,0	0/0:14:14,0	0/0:26:26,0	0/0:29:29,0	0/0:31:31,0	0/0:28:28,0	0/0:47:47,0	0/0:19:19,0	0/0:38:38,0	0/0:23:23,0	0/0:31:31,0	0/0:25:25,0	0/0:18:18,0	0/0:35:35,0	0/0:23:23,0	0/0:41:41,0	0/0:16:16,0	0/0:48:48,0	0/0:38:38,0	0/0:21:21,0	0/0:36:36,0	0/0:18:18,0
groupI	18204399	8564_78	G	A	.	PASS	NS=66;AF=0.091	GT:DP:AD	0/0:8:8,0	0/0:15:15,0	0/0:7:7,0	0/0:17:17,0	0/0:7:7,0	0/0:17:17,0	0/0:13:13,0	0/0:30:30,0	0/0:28:28,0	0/0:7:7,0	0/0:20:20,0	0/0:15:15,0	0/0:12:12,0	0/0:11:11,0	0/0:13:13,0	1/1:14:0,14	0/0:14:14,0	0/0:11:11,0	0/0:15:15,0	0/0:21:21,0	0/0:6:6,0	0/1:11:6,5	0/0:7:7,0	0/0:20:20,0	0/0:23:23,0	0/0:19:19,0	0/0:25:25,0	0/0:8:8,0	0/0:30:30,0	0/0:14:14,0	0/0:29:29,0	0/0:6:6,0	0/1:39:22,17	0/1:20:10,10	0/0:22:22,0	0/0:8:8,0	0/0:19:19,0	0/0:5:5,0	0/0:4:4,0	0/0:17:17,0	0/1:8:5,3	./.:9:.,.	0/0:5:5,0	./.:6:.,.	0/0:6:6,0	0/0:15:15,0	0/0:20:20,0	0/0:8:8,0	0/0:5:5,0	0/0:25:25,0	0/0:20:20,0	0/1:4:2,2	0/0:14:14,0	./.:12:.,.	0/0:21:21,0	0/0:6:6,0	0/0:15:15,0	0/0:13:13,0	0/1:21:13,8	./.:10:.,.	0/0:6:6,0	0/0:12:12,0	0/0:7:7,0	0/0:15:15,0	0/0:7:7,0	0/0:19:19,0	0/0:13:13,0	0/1:18:9,9	1/1:15:0,15	0/1:8:5,3
groupI	18364659	8578_76	T	A	.	PASS	NS=70;AF=0.200	GT:DP:AD	0/1:26:12,14	0/1:21:6,15	0/1:22:8,14	0/1:21:10,11	0/1:13:8,5	0/0:33:33,0	0/1:31:9,22	0/0:28:28,0	1/1:53:0,53	0/0:21:21,0	1/1:40:0,40	0/1:30:14,16	0/0:37:37,0	0/1:22:9,13	0/1:19:11,8	0/0:42:42,0	0/0:20:20,0	0/1:27:10,17	0/0:22:22,0	0/0:39:39,0	0/0:19:19,0	0/1:21:11,10	0/1:22:9,13	0/1:20:11,9	0/1:67:31,36	0/0:8:8,0	0/1:37:24,13	0/1:11:4,7	0/0:44:44,0	0/0:35:35,0	1/1:63:0,63	0/0:11:11,0	0/0:50:50,0	0/1:43:23,20	0/0:45:45,0	0/0:7:7,0	0/0:21:21,0	0/0:7:7,0	0/0:16:16,0	0/0:31:31,0	0/0:21:21,0	0/0:24:24,0	0/0:19:19,0	0/0:21:21,0	0/0:19:19,0	0/0:35:35,0	0/0:32:32,0	0/0:13:13,0	0/0:13:13,0	0/0:28:28,0	0/0:26:26,0	0/0:24:24,0	0/0:35:35,0	0/0:27:27,0	0/0:19:19,0	0/0:26:26,0	0/0:24:24,0	0/0:18:18,0	0/1:29:14,15	0/1:27:10,17	0/0:10:10,0	0/0:22:22,0	0/0:29:29,0	0/0:32:32,0	0/0:4:4,0	0/0:31:31,0	0/1:41:28,13	0/1:26:15,11	0/0:28:28,0	0/1:19:11,8
groupI	18395774	8582_51	C	G	.	PASS	NS=69;AF=0.464	GT:DP:AD	0/0:20:20,0	1/1:21:0,21	1/1:31:0,31	0/0:40:40,0	0/0:16:16,0	0/1:34:16,18	./.:18:.,.	0/1:31:18,13	0/0:45:45,0	0/1:11:6,5	0/1:37:26,11	0/0:15:15,0	0/1:39:24,15	0/1:36:19,17	0/1:19:8,11	1/1:34:0,34	1/1:25:0,25	0/1:29:11,18	0/1:14:9,5	0/1:31:10,21	1/1:11:0,11	1/1:25:0,25	0/1:22:11,11	0/1:40:27,13	1/1:53:0,53	0/1:22:7,15	0/0:34:34,0	0/0:30:30,0	0/0:43:43,0	0/0:23:23,0	0/0:38:38,0	1/1:12:0,12	1/1:44:0,44	1/1:45:0,45	0/0:46:46,0	0/0:23:23,0	0/0:22:22,0	0/0:15:15,0	0/0:12:12,0	0/0:39:39,0	0/0:15:15,0	0/1:30:10,20	0/0:13:13,0	0/0:28:28,0	0/1:26:10,16	0/0:35:35,0	0/0:29:29,0	0/1:28:11,17	0/1:12:6,6	0/0:25:25,0	0/0:36:36,0	0/1:22:16,6	0/1:33:14,19	0/1:31:13,18	1/1:43:0,43	1/1:16:0,16	0/1:31:14,17	0/1:13:7,6	1/1:24:0,24	0/1:17:8,9	1/1:18:0,18	0/0:29:29,0	0/0:34:34,0	1/1:50:0,50	1/1:19:0,19	1/1:45:0,45	0/1:20:10,10	1/1:15:0,15	1/1:36:0,36	1/1:11:0,11
groupI	18421492	8586_42	G	A	.	PASS	NS=70;AF=0.114	GT:DP:AD	0/1:21:6,15	0/0:51:51,0	0/1:37:18,19	0/1:42:24,18	0/1:19:10,9	0/0:51:51,0	0/0:23:23,0	0/1:48:18,30	0/0:67:67,0	0/0:38:38,0	0/0:40:40,0	0/0:35:35,0	0/0:29:29,0	0/0:26:26,0	0/0:31:31,0	0/0:65:65,0	0/0:34:34,0	1/1:28:0,28	0/0:25:25,0	0/0:36:36,0	0/0:21:21,0	0/0:37:37,0	0/0:20:20,0	0/0:33:33,0	0/0:69:69,0	0/0:17:17,0	0/0:35:35,0	0/0:31:31,0	0/0:44:44,0	0/0:36:36,0	0/0:62:62,0	0/0:26:26,0	0/0:74:74,0	0/0:59:59,0	0/0:60:60,0	0/0:8:8,0	0/0:40:40,0	0/0:22:22,0	0/0:9:9,0	0/0:50:50,0	0/0:27:27,0	0/0:25:25,0	0/0:27:27,0	0/0:21:21,0	0/0:32:32,0	0/0:56:56,0	0/0:30:30,0	0/0:34:34,0	0/1:26:12,14	0/0:39:39,0	0/0:36:36,0	0/0:29:29,0	0/0:42:42,0	0/1:27:17,10	0/0:34:34,0	0/0:14:14,0	1/1:46:0,46	0/1:22:12,10	0/0:31:31,0	0/0:35:35,0	0/1:15:7,8	0/1:36:18,18	0/0:41:41,0	0/0:55:55,0	0/0:12:12,0	0/1:53:27,26	0/0:36:36,0	0/0:48:48,0	0/1:55:19,36	0/0:31:31,0
groupI	18435182	8588_53	G	C	.	PASS	NS=70;AF=0.057	GT:DP:AD	0/0:30:30,0	0/0:27:27,0	0/0:35:35,0	0/0:41:41,0	0/0:17:17,0	0/0:24:24,0	0/0:30:30,0	0/0:31:31,0	0/1:48:19,29	0/0:30:30,0	0/0:45:45,0	0/0:37:37,0	0/1:36:25,11	0/0:27:27,0	0/0:40:40,0	0/0:49:49,0	0/0:39:39,0	0/0:27:27,0	0/1:12:8,4	0/0:44:44,0	0/1:18:7,11	0/0:39:39,0	0/0:17:17,0	0/0:35:35,0	0/1:71:39,32	0/0:16:16,0	0/0:47:47,0	0/0:25:25,0	0/1:34:15,19	0/0:27:27,0	0/0:38:38,0	0/0:10:10,0	0/0:55:55,0	1/1:62:0,62	0/0:35:35,0	0/0:18:18,0	0/0:22:22,0	0/0:20:20,0	0/0:18:18,0	0/0:32:32,0	0/0:30:30,0	0/0:16:16,0	0/0:25:25,0	0/0:29:29,0	0/0:20:20,0	0/0:53:53,0	0/0:22:22,0	0/0:18:18,0	0/0:13:13,0	0/0:42:42,0	0/0:23:23,0	0/0:40:40,0	0/0:32:32,0	0/0:34:34,0	0/0:57:57,0	0/0:22:22,0	0/0:48:48,0	0/0:38:38,0	0/0:41:41,0	0/0:33:33,0	0/0:12:12,0	0/0:33:33,0	0/0:31:31,0	0/0:50:50,0	0/0:10:10,0	0/0:50:50,0	0/0:19:19,0	0/0:29:29,0	0/0:44:44,0	0/0:26:26,0
groupI	18450926	38973_82	G	A	.	PASS	NS=62;AF=0.121	GT:DP:AD	./.:0:.,.	0/0:13:13,0	0/0:5:5,0	0/0:5:5,0	./.:0:.,.	0/0:6:6,0	0/0:12:12,0	0/0:4:4,0	0/0:17:17,0	0/0:12:12,0	0/0:13:13,0	0/0:11:11,0	0/0:8:8,0	0/0:5:5,0	0/0:5:5,0	0/0:12:12,0	0/0:13:13,0	0/0:10:10,0	0/0:6:6,0	0/0:11:11,0	0/0:5:5,0	0/0:11:11,0	0/0:5:5,0	0/0:8:8,0	0/0:10:10,0	0/0:8:8,0	0/0:22:22,0	0/0:8:8,0	0/0:7:7,0	0/0:12:12,0	0/0:8:8,0	./.:0:.,.	0/0:16:16,0	0/0:14:14,0	0/1:10:3,7	1/1:3:0,3	0/1:10:6,4	0/0:5:5,0	0/0:5:5,0	0/1:9:5,4	0/1:5:3,2	1/1:11:0,11	./.:0:.,.	0/1:9:3,6	1/1:9:0,9	0/0:20:20,0	0/1:9:4,5	./.:9:.,.	0/0:5:5,0	./.:13:.,.	0/1:9:4,5	0/0:4:4,0	0/0:9:9,0	0/0:7:7,0	0/0:16:16,0	./.:0:.,.	0/0:16:16,0	0/0:15:15,0	0/0:3:3,0	0/0:7:7,0	./.:0:.,.	0/0:6:6,0	0/0:6:6,0	0/1:12:5,7	0/0:4:4,0	0/0:9:9,0	0/1:11:3,8	0/0:5:5,0	0/0:8:8,0	0/0:7:7,0
groupI	18455365	8592_40	T	A	.	PASS	NS=70;AF=0.286	GT:DP:AD	0/0:37:37,0	0/0:35:35,0	0/0:37:37,0	0/0:28:28,0	0/0:6:6,0	0/0:31:31,0	0/0:20:20,0	1/1:35:0,35	0/1:53:22,31	0/1:28:14,14	0/0:30:30,0	0/0:27:27,0	0/1:42:27,15	0/0:41:41,0	0/0:34:34,0	0/0:44:44,0	0/1:36:18,18	0/0:36:36,0	0/0:16:16,0	0/0:44:44,0	0/1:17:11,6	0/0:35:35,0	0/1:25:12,13	1/1:45:0,45	0/0:70:70,0	0/1:14:6,8	0/0:47:47,0	0/0:30:30,0	0/1:45:24,21	0/0:41:41,0	0/0:28:28,0	0/0:13:13,0	0/1:40:17,23	0/1:51:19,32	0/1:37:21,16	1/1:12:0,12	0/0:22:22,0	0/0:15:15,0	0/1:14:7,7	0/1:33:15,18	0/1:36:22,14	1/1:22:0,22	0/1:16:10,6	1/1:23:0,23	1/1:24:0,24	0/1:31:17,14	0/1:25:15,10	1/1:15:0,15	1/1:14:0,14	1/1:44:0,44	1/1:33:0,33	0/0:16:16,0	0/0:38:38,0	0/0:25:25,0	0/0:27:27,0	0/0:17:17,0	0/0:39:39,0	0/1:14:5,9	0/1:19:7,12	0/0:24:24,0	0/0:8:8,0	0/0:11:11,0	0/1:23:10,13	0/0:41:41,0	0/0:8:8,0	0/0:39:39,0	0/0:20:20,0	0/0:16:16,0	0/0:30:30,0	0/0:20:20,0
groupI	18488565	8594_91	T	A	.	PASS	NS=70;AF=0.150	GT:DP:AD	0/0:27:27,0	0/1:24:11,13	0/0:41:41,0	0/0:37:37,0	0/0:24:24,0	0/0:33:33,0	1/1:35:0,35	0/0:42:42,0	0/0:53:53,0	0/0:31:31,0	0/0:36:36,0	0/0:25:25,0	0/0:31:31,0	0/0:23:23,0	0/0:36:36,0	0/0:39:39,0	0/1:30:17,13	0/1:37:16,21	0/1:26:16,10	0/0:31:31,0	0/0:20:20,0	0/0:23:23,0	0/0:25:25,0	0/0:36:36,0	0/1:79:39,40	0/0:23:23,0	1/1:39:0,39	1/1:17:0,17	0/0:47:47,0	0/0:37:37,0	0/1:48:25,23	0/1:28:13,15	0/0:45:45,0	0/0:42:42,0	0/0:49:49,0	0/0:17:17,0	0/0:28:28,0	0/0:22:22,0	0/0:23:23,0	0/0:30:30,0	0/0:29:29,0	0/0:32:32,0	0/0:16:16,0	0/0:22:22,0	0/0:20:20,0	0/0:37:37,0	0/0:37:37,0	0/0:18:18,0	0/0:15:15,0	0/0:43:43,0	0/0:29:29,0	0/0:23:23,0	0/1:38:20,18	0/1:44:23,21	1/1:47:0,47	0/0:12:12,0	0/1:52:24,28	0/0:23:23,0	0/0:26:26,0	0/0:33:33,0	0/0:15:15,0	0/1:27:17,10	0/1:30:15,15	0/0:60:60,0	0/0:20:20,0	0/0:48:48,0	0/1:38:23,15	0/0:34:34,0	0/0:32:32,0	0/0:22:22,0
groupI	18608387	8601_37	G	C	.	PASS	NS=67;AF=0.216	GT:DP:AD	0/0:21:21,0	0/0:22:22,0	0/0:16:16,0	0/0:24:24,0	0/0:12:12,0	0/0:21:21,0	./.:17:.,.	0/0:21:21,0	0/1:37:17,20	0/0:20:20,0	0/0:23:23,0	0/1:12:6,6	0/1:32:8,24	0/0:19:19,0	0/0:24:24,0	0/0:40:40,0	0/0:32:32,0	0/0:18:18,0	0/0:23:23,0	0/1:25:19,6	0/1:11:4,7	0/1:20:9,11	0/0:17:17,0	0/1:26:12,14	0/0:54:54,0	0/1:10:3,7	0/1:30:17,13	./.:7:.,.	1/1:32:0,32	0/1:16:11,5	0/0:29:29,0	0/0:15:15,0	0/1:29:22,7	0/0:26:26,0	0/0:28:28,0	0/0:10:10,0	1/1:15:0,15	0/1:12:4,8	0/0:13:13,0	0/0:24:24,0	0/0:12:12,0	0/0:23:23,0	0/0:11:11,0	0/0:11:11,0	0/0:23:23,0	0/0:19:19,0	0/0:25:25,0	0/0:12:12,0	0/0:8:8,0	0/0:15:15,0	0/0:28:28,0	0/0:8:8,0	0/1:25:11,14	1/1:23:0,23	0/0:25:25,0	0/0:13:13,0	0/0:31:31,0	0/1:12:4,8	1/1:21:0,21	0/0:12:12,0	0/0:14:14,0	0/1:10:5,5	0/0:24:24,0	0/1:36:16,20	./.:0:.,.	0/1:16:9,7	1/1:17:0,17	0/1:14:9,5	0/1:23:8,15	0/0:9:9,0
groupI	18740541	8607_54	C	T	.	PASS	NS=70;AF=0.150	GT:DP:AD	0/1:26:10,16	0/0:36:36,0	0/1:28:10,18	0/0:31:31,0	0/1:19:10,9	0/0:38:38,0	0/0:44:44,0	0/0:38:38,0	0/0:70:70,0	0/1:29:14,15	0/1:35:20,15	0/1:18:10,8	0/0:34:34,0	0/1:33:16,17	0/1:29:19,10	0/1:61:31,30	0/0:38:38,0	0/0:27:27,0	0/1:24:14,10	0/0:56:56,0	0/1:17:10,7	0/1:47:16,31	0/1:31:12,19	0/1:22:15,7	0/1:55:28,27	0/0:31:31,0	0/0:59:59,0	0/0:31:31,0	0/0:35:35,0	0/0:42:42,0	0/0:49:49,0	0/0:14:14,0	0/0:65:65,0	0/1:54:20,34	0/0:52:52,0	0/0:17:17,0	0/0:37:37,0	0/0:16:16,0	0/0:18:18,0	0/0:39:39,0	0/0:31:31,0	0/0:39:39,0	0/0:17:17,0	0/0:24:24,0	0/0:30:30,0	0/0:59:59,0	0/0:18:18,0	0/0:14:14,0	0/0:9:9,0	0/0:40:40,0	0/0:31:31,0	0/0:21:21,0	0/0:24:24,0	0/0:31:31,0	0/0:26:26,0	0/1:27:15,12	0/0:29:29,0	0/0:14:14,0	0/0:32:32,0	0/1:27:17,10	0/0:17:17,0	0/0:26:26,0	0/0:30:30,0	0/0:30:30,0	0/1:10:6,4	0/0:37:37,0	0/0:29:29,0	0/0:31:31,0	0/1:51:23,28	0/1:21:10,11
groupI	18826612	8612_34	A	G	.	PASS	NS=70;AF=0.221	GT:DP:AD	0/0:20:20,0	0/1:44:22,22	0/1:33:17,16	0/0:34:34,0	0/0:19:19,0	0/0:45:45,0	0/1:30:14,16	0/1:39:22,17	0/1:80:41,39	0/1:34:23,11	1/1:54:0,54	0/1:24:16,8	0/1:37:24,13	0/0:34:34,0	0/0:45:45,0	0/0:51:51,0	0/1:45:20,25	0/1:38:16,22	0/0:22:22,0	0/0:36:36,0	0/1:19:12,7	1/1:23:0,23	1/1:40:0,40	1/1:31:0,31	0/1:76:45,31	1/1:19:0,19	0/1:47:28,19	0/1:31:13,18	1/1:47:0,47	0/1:34:23,11	0/0:30:30,0	0/0:14:14,0	0/0:71:71,0	0/0:48:48,0	0/0:37:37,0	0/0:18:18,0	0/0:35:35,0	0/0:29:29,0	0/0:16:16,0	0/0:40:40,0	0/0:38:38,0	0/0:28:28,0	0/0:32:32,0	0/0:33:33,0	0/0:29:29,0	0/0:51:51,0	0/0:33:33,0	0/0:28:28,0	0/0:18:18,0	0/0:27:27,0	0/0:47:47,0	0/0:23:23,0	0/0:35:35,0	0/0:43:43,0	0/0:33:33,0	0/1:22:12,10	0/0:54:54,0	0/1:31:18,13	0/1:41:17,24	0/1:46:18,28	0/0:21:21,0	0/0:32:32,0	0/0:39:39,0	0/0:64:64,0	0/0:13:13,0	0/0:51:51,0	0/0:32:32,0	0/0:33:33,0	0/0:48:48,0	0/0:20:20,0
groupI	18918102	8615_37	C	T	.	PASS	NS=70;AF=0.150	GT:DP:AD	0/0:27:27,0	0/0:26:26,0	0/0:20:20,0	0/0:41:41,0	0/0:14:14,0	0/0:16:16,0	0/0:24:24,0	0/0:47:47,0	0/0:54:54,0	0/0:24:24,0	0/1:41:15,26	0/0:20:20,0	0/0:22:22,0	0/0:42:42,0	0/0:19:19,0	0/1:58:36,22	1/1:38:0,38	0/1:38:23,15	0/0:32:32,0	0/1:36:21,15	1/1:21:0,21	0/0:15:15,0	0/0:25:25,0	0/0:30:30,0	0/0:62:62,0	0/0:21:21,0	0/0:55:55,0	0/0:19:19,0	0/0:33:33,0	0/0:21:21,0	0/0:37:37,0	0/0:12:12,0	0/0:40:40,0	0/1:60:41,19	0/0:37:37,0	0/1:22:11,11	0/0:19:19,0	0/0:8:8,0	0/0:9:9,0	0/0:22:22,0	0/0:11:11,0	0/0:33:33,0	0/0:20:20,0	0/0:25:25,0	0/0:30:30,0	0/0:32:32,0	0/0:23:23,0	0/0:26:26,0	0/0:10:10,0	0/0:28:28,0	0/0:36:36,0	0/1:21:11,10	0/0:33:33,0	0/1:30:18,12	0/0:30:30,0	0/0:22:22,0	0/0:29:29,0	0/0:23:23,0	0/0:20:20,0	0/0:26:26,0	1/1:15:0,15	1/1:19:0,19	0/0:27:27,0	0/1:37:17,20	0/1:7:3,4	1/1:39:0,39	0/0:22:22,0	0/0:20:20,0	0/0:34:34,0	0/1:18:10,8
groupI	19022008	8617_44	C	T	.	PASS	NS=65;AF=0.108	GT:DP:AD	0/1:36:28,8	./.:51:.,.	0/0:31:31,0	0/1:38:26,12	0/1:23:15,8	0/0:25:25,0	./.:33:.,.	0/0:53:53,0	0/1:80:61,19	0/0:45:45,0	0/0:47:47,0	0/0:44:44,0	0/1:48:38,10	0/0:48:48,0	0/0:43:43,0	./.:77:.,.	0/1:48:37,11	0/1:46:33,13	0/0:32:32,0	0/0:26:26,0	0/0:17:17,0	0/0:18:18,0	0/0:31:31,0	0/0:30:30,0	0/0:60:60,0	0/0:24:24,0	0/0:76:76,0	0/0:46:46,0	0/0:39:39,0	0/0:28:28,0	0/0:31:31,0	0/0:19:19,0	0/0:55:55,0	0/0:53:53,0	0/0:37:37,0	0/0:24:24,0	0/0:38:38,0	./.:27:.,.	0/0:10:10,0	0/0:27:27,0	0/0:14:14,0	0/0:29:29,0	0/0:15:15,0	0/0:49:49,0	0/0:57:57,0	0/0:40:40,0	0/0:39:39,0	0/0:20:20,0	0/0:17:17,0	0/0:22:22,0	0/0:42:42,0	0/0:16:16,0	0/0:53:53,0	0/1:36:20,16	0/0:114:114,0	0/0:30:30,0	0/1:83:59,24	0/0:19:19,0	0/1:87:67,20	0/0:30:30,0	./.:6:.,.	0/0:18:18,0	0/1:65:44,21	0/0:86:86,0	0/1:23:16,7	0/1:48:38,10	0/0:41:41,0	0/1:26:19,7	0/0:42:42,0	0/0:18:18,0
groupI	19106532	8623_12	C	T	.	PASS	NS=70;AF=0.150	GT:DP:AD	0/0:16:16,0	0/0:30:30,0	0/0:21:21,0	0/0:50:50,0	0/0:14:14,0	0/0:24:24,0	0/0:34:34,0	0/0:32:32,0	0/0:56:56,0	0/0:22:22,0	0/0:21:21,0	0/0:24:24,0	0/0:28:28,0	0/0:30:30,0	0/0:27:27,0	0/0:44:44,0	0/0:32:32,0	0/0:25:25,0	0/0:13:13,0	0/0:46:46,0	0/0:27:27,0	0/0:22:22,0	0/1:42:27,15	0/0:39:39,0	0/0:68:68,0	0/1:18:10,8	0/0:37:37,0	0/0:20:20,0	0/0:36:36,0	0/1:47:32,15	0/1:68:49,19	0/0:16:16,0	0/1:64:43,21	0/1:65:42,23	0/1:47:33,14	0/0:13:13,0	0/1:32:19,13	0/0:28:28,0	0/0:19:19,0	0/0:35:35,0	0/1:30:19,11	0/0:28:28,0	0/1:25:16,9	0/1:26:17,9	0/0:27:27,0	0/1:54:33,21	0/1:39:30,9	0/1:26:17,9	0/0:11:11,0	0/0:33:33,0	0/1:65:42,23	0/0:15:15,0	0/1:59:45,14	0/0:26:26,0	0/0:54:54,0	0/1:18:8,10	0/0:22:22,0	0/0:23:23,0	0/0:27:27,0	0/1:37:27,10	0/0:12:12,0	0/0:27:27,0	0/0:22:22,0	0/1:44:28,16	0/1:14:7,7	0/0:35:35,0	0/0:22:22,0	0/0:33:33,0	0/1:56:34,22	0/0:19:19,0
groupI	19170921	8635_7	A	G	.	PASS	NS=68;AF=0.206	GT:DP:AD	./.:10:.,.	0/1:24:17,7	0/1:20:11,9	0/0:29:29,0	0/1:13:7,6	1/1:26:0,26	0/1:25:10,15	0/1:39:25,14	0/1:40:21,19	0/0:22:22,0	0/1:37:20,17	0/1:24:14,10	./.:30:.,.	0/0:24:24,0	0/1:17:10,7	0/1:49:27,22	0/0:29:29,0	0/1:27:11,16	0/1:16:7,9	0/1:21:12,9	0/1:11:7,4	0/1:25:11,14	0/0:15:15,0	0/1:30:11,19	0/1:49:29,20	0/0:14:14,0	0/1:54:39,15	0/1:19:7,12	0/1:17:8,9	0/1:14:8,6	0/1:39:19,20	1/1:7:0,7	0/1:29:14,15	0/0:33:33,0	0/0:48:48,0	0/0:12:12,0	0/0:19:19,0	0/0:10:10,0	0/0:9:9,0	0/0:15:15,0	0/0:19:19,0	0/0:30:30,0	0/0:18:18,0	0/0:20:20,0	0/0:20:20,0	0/0:37:37,0	0/0:22:22,0	0/0:26:26,0	0/0:14:14,0	0/0:36:36,0	0/0:25:25,0	0/0:27:27,0	0/0:25:25,0	0/0:27:27,0	0/0:42:42,0	0/0:14:14,0	0/0:30:30,0	0/0:27:27,0	0/1:19:9,10	0/0:26:26,0	0/0:16:16,0	0/0:22:22,0	0/0:15:15,0	0/0:38:38,0	0/0:9:9,0	0/0:34:34,0	0/0:18:18,0	0/0:18:18,0	0/0:29:29,0	0/0:20:20,0
groupI	19313948	8643_14	G	A	.	PASS	NS=70;AF=0.064	GT:DP:AD	0/0:21:21,0	0/0:39:39,0	0/0:32:32,0	0/0:36:36,0	0/0:16:16,0	0/0:30:30,0	0/0:37:37,0	0/0:30:30,0	0/0:63:63,0	0/0:31:31,0	0/0:42:42,0	0/0:30:30,0	0/0:35:35,0	0/0:25:25,0	0/0:30:30,0	0/1:54:33,21	0/0:31:31,0	0/0:56:56,0	0/0:40:40,0	0/0:38:38,0	0/0:21:21,0	0/0:46:46,0	0/0:16:16,0	0/0:38:38,0	0/0:90:90,0	0/0:30:30,0	0/0:72:72,0	0/0:24:24,0	0/0:43:43,0	0/0:33:33,0	0/0:45:45,0	0/0:18:18,0	0/0:60:60,0	0/0:59:59,0	0/0:47:47,0	0/0:24:24,0	0/0:33:33,0	0/0:28:28,0	0/0:20:20,0	0/0:29:29,0	0/0:28:28,0	0/0:29:29,0	0/0:20:20,0	0/0:33:33,0	0/0:34:34,0	0/0:44:44,0	0/0:34:34,0	0/1:32:15,17	0/0:17:17,0	0/0:40:40,0	0/0:30:30,0	0/1:21:13,8	0/0:42:42,0	0/1:39:16,23	0/1:23:14,9	0/0:23:23,0	0/0:44:44,0	0/0:30:30,0	0/0:21:21,0	0/1:16:10,6	0/0:7:7,0	0/0:26:26,0	0/1:22:11,11	0/0:41:41,0	0/0:6:6,0	0/1:37:14,23	0/1:27:20,7	0/0:45:45,0	0/0:39:39,0	0/0:23:23,0
groupI	19332460	8646_82	C	T	.	PASS	NS=70;AF=0.050	GT:DP:AD	0/0:22:22,0	0/0:39:39,0	0/0:37:37,0	0/0:27:27,0	0/0:17:17,0	0/0:36:36,0	0/1:50:28,22	0/0:29:29,0	0/0:73:73,0	0/0:36:36,0	0/0:65:65,0	0/0:37:37,0	0/0:55:55,0	0/0:34:34,0	0/0:36:36,0	0/0:47:47,0	0/0:48:48,0	0/0:35:35,0	0/0:27:27,0	0/0:41:41,0	0/0:16:16,0	0/1:25:15,10	0/0:24:24,0	0/0:51:51,0	1/1:62:0,62	0/0:25:25,0	0/1:74:38,36	0/1:25:18,7	0/0:37:37,0	0/0:50:50,0	0/1:48:25,23	0/0:14:14,0	0/0:61:61,0	0/0:52:52,0	0/0:48:48,0	0/0:19:19,0	0/0:29:29,0	0/0:23:23,0	0/0:19:19,0	0/0:39:39,0	0/0:26:26,0	0/0:41:41,0	0/0:14:14,0	0/0:14:14,0	0/0:16:16,0	0/0:59:59,0	0/0:43:43,0	0/0:33:33,0	0/0:10:10,0	0/0:33:33,0	0/0:30:30,0	0/0:27:27,0	0/0:34:34,0	0/0:27:27,0	0/0:36:36,0	0/0:27:27,0	0/0:39:39,0	0/0:35:35,0	0/0:37:37,0	0/0:41:41,0	0/0:7:7,0	0/0:31:31,0	0/0:42:42,0	0/0:54:54,0	0/0:13:13,0	0/0:34:34,0	0/0:43:43,0	0/0:32:32,0	0/0:41:41,0	0/0:21:21,0
groupI	19378697	8648_78	A	C	.	PASS	NS=70;AF=0.064	GT:DP:AD	0/0:27:27,0	0/0:39:39,0	0/0:41:41,0	0/0:30:30,0	0/0:15:15,0	0/0:36:36,0	0/0:42:42,0	0/0:48:48,0	0/0:68:68,0	0/0:25:25,0	0/0:46:46,0	0/0:37:37,0	0/0:38:38,0	0/0:29:29,0	0/0:27:27,0	0/0:64:64,0	0/0:35:35,0	0/0:23:23,0	0/0:14:14,0	0/0:37:37,0	0/0:16:16,0	0/0:22:22,0	0/0:34:34,0	0/0:34:34,0	0/0:61:61,0	0/0:32:32,0	0/0:61:61,0	0/0:30:30,0	0/0:49:49,0	0/0:34:34,0	0/0:48:48,0	0/0:16:16,0	0/0:56:56,0	0/0:62:62,0	0/0:46:46,0	0/0:28:28,0	0/0:22:22,0	0/1:41:24,17	0/1:25:13,12	0/1:70:48,22	0/0:23:23,0	0/1:33:20,13	0/1:32:22,10	0/0:31:31,0	0/1:44:31,13	0/0:47:47,0	0/0:28:28,0	0/0:15:15,0	0/1:20:15,5	0/1:84:47,37	0/1:53:31,22	0/0:14:14,0	0/0:31:31,0	0/0:22:22,0	0/0:36:36,0	0/0:15:15,0	0/0:59:59,0	0/0:23:23,0	0/0:41:41,0	0/0:32:32,0	0/0:10:10,0	0/0:28:28,0	0/0:38:38,0	0/0:45:45,0	0/0:13:13,0	0/0:47:47,0	0/0:20:20,0	0/0:17:17,0	0/0:25:25,0	0/0:21:21,0
groupI	19512736	8653_10	C	G	.	PASS	NS=69;AF=0.130	GT:DP:AD	0/0:27:27,0	0/0:44:44,0	0/0:25:25,0	0/0:58:58,0	0/0:14:14,0	0/0:35:35,0	0/0:31:31,0	0/0:37:37,0	0/0:54:54,0	0/0:19:19,0	0/0:52:52,0	0/0:11:11,0	0/0:22:22,0	0/0:33:33,0	0/0:14:14,0	0/0:43:43,0	0/0:29:29,0	0/0:13:13,0	0/0:8:8,0	0/0:42:42,0	0/0:17:17,0	0/0:29:29,0	0/1:47:36,11	0/0:39:39,0	0/0:67:67,0	0/0:25:25,0	0/0:51:51,0	0/0:27:27,0	0/0:37:37,0	0/1:44:30,14	0/1:77:55,22	0/0:24:24,0	0/1:91:63,28	0/1:81:62,19	0/1:83:63,20	0/0:18:18,0	0/0:42:42,0	0/0:26:26,0	0/0:7:7,0	0/0:49:49,0	0/1:27:16,11	0/0:21:21,0	0/1:29:17,12	0/1:22:13,9	0/0:21:21,0	0/1:48:34,14	0/1:58:43,15	0/1:36:27,9	0/0:9:9,0	0/0:33:33,0	0/1:52:40,12	0/0:20:20,0	0/1:44:32,12	0/0:38:38,0	0/0:46:46,0	0/1:38:24,14	0/0:47:47,0	0/0:29:29,0	0/0:31:31,0	0/1:35:25,10	0/0:17:17,0	0/0:13:13,0	0/0:28:28,0	0/1:59:42,17	./.:19:.,.	0/0:49:49,0	0/0:14:14,0	0/0:25:25,0	0/1:53:34,19	0/0:32:32,0
groupI	19622974	8661_65	A	G	.	PASS	NS=61;AF=0.148	GT:DP:AD	0/0:28:28,0	0/0:14:14,0	0/1:30:23,7	0/0:24:24,0	0/0:13:13,0	0/0:44:44,0	0/1:20:14,6	0/0:41:41,0	0/0:45:45,0	0/0:23:23,0	0/0:48:48,0	./.:7:.,.	0/1:38:31,7	0/1:23:17,6	0/0:21:21,0	0/1:51:42,9	0/1:29:22,7	0/0:28:28,0	0/0:29:29,0	./.:19:.,.	0/0:10:10,0	0/1:38:29,9	0/1:30:23,7	0/0:30:30,0	0/0:61:61,0	0/1:13:9,4	0/0:25:25,0	0/0:17:17,0	0/0:40:40,0	0/0:31:31,0	0/0:23:23,0	./.:9:.,.	0/0:19:19,0	0/1:17:13,4	0/0:35:35,0	0/0:22:22,0	0/0:24:24,0	0/0:16:16,0	0/1:7:6,1	0/0:44:44,0	./.:26:.,.	0/1:32:24,8	0/0:22:22,0	0/0:28:28,0	0/1:29:20,9	0/0:67:67,0	0/1:22:15,7	0/0:19:19,0	./.:11:.,.	./.:29:.,.	0/1:39:31,8	0/0:31:31,0	0/1:37:30,7	0/0:48:48,0	0/0:40:40,0	0/0:21:21,0	0/1:45:37,8	0/0:20:20,0	./.:29:.,.	0/0:43:43,0	0/0:14:14,0	./.:27:.,.	0/1:37:31,6	0/0:39:39,0	./.:16:.,.	0/0:47:47,0	0/0:40:40,0	0/0:39:39,0	0/0:54:54,0	0/0:23:23,0
groupI	19698652	8672_71	G	C	.	PASS	NS=69;AF=0.058	GT:DP:AD	0/0:27:27,0	0/0:24:24,0	0/0:46:46,0	0/0:31:31,0	0/0:15:15,0	0/0:38:38,0	0/0:39:39,0	0/0:24:24,0	0/0:46:46,0	0/0:30:30,0	0/0:37:37,0	0/0:11:11,0	0/0:26:26,0	0/0:41:41,0	0/0:29:29,0	0/0:46:46,0	0/0:37:37,0	0/0:30:30,0	0/0:26:26,0	0/0:31:31,0	0/0:14:14,0	0/0:32:32,0	0/0:23:23,0	0/0:24:24,0	0/0:62:62,0	0/0:12:12,0	0/0:46:46,0	0/0:28:28,0	0/0:38:38,0	0/0:25:25,0	0/0:46:46,0	0/0:15:15,0	0/0:45:45,0	0/0:64:64,0	0/0:39:39,0	0/0:21:21,0	0/1:22:12,10	0/0:14:14,0	0/1:19:14,5	0/0:38:38,0	0/1:21:7,14	1/1:22:0,22	0/1:19:13,6	0/1:23:11,12	0/0:19:19,0	0/1:61:29,32	0/0:17:17,0	0/0:20:20,0	./.:16:.,.	0/0:53:53,0	0/0:36:36,0	0/0:26:26,0	0/0:38:38,0	0/0:46:46,0	0/0:45:45,0	0/0:25:25,0	0/0:38:38,0	0/0:29:29,0	0/0:37:37,0	0/0:26:26,0	0/0:12:12,0	0/0:39:39,0	0/0:28:28,0	0/0:41:41,0	0/0:20:20,0	0/0:33:33,0	0/0:39:39,0	0/0:29:29,0	0/0:54:54,0	0/0:36:36,0
groupI	19723901	8680_70	A	T	.	PASS	NS=70;AF=0.121	GT:DP:AD	0/1:31:18,13	0/0:25:25,0	0/1:20:6,14	0/1:32:15,17	0/1:17:11,6	0/1:26:15,11	0/0:36:36,0	0/1:46:21,25	0/1:71:28,43	0/0:26:26,0	0/0:30:30,0	0/0:35:35,0	0/0:24:24,0	0/0:26:26,0	0/0:20:20,0	0/0:43:43,0	0/1:29:10,19	0/1:39:21,18	0/0:11:11,0	0/0:38:38,0	0/0:20:20,0	0/0:22:22,0	0/0:28:28,0	0/0:31:31,0	0/0:73:73,0	0/0:26:26,0	0/0:49:49,0	0/0:30:30,0	0/0:50:50,0	0/0:43:43,0	0/0:38:38,0	0/0:16:16,0	0/0:44:44,0	0/0:70:70,0	0/0:38:38,0	0/0:13:13,0	0/0:21:21,0	0/0:15:15,0	0/0:14:14,0	0/0:24:24,0	0/0:19:19,0	0/0:27:27,0	0/0:7:7,0	0/0:16:16,0	0/0:20:20,0	0/0:36:36,0	0/0:31:31,0	0/0:27:27,0	0/0:13:13,0	0/0:29:29,0	0/0:24:24,0	0/0:16:16,0	0/1:49:30,19	0/0:15:15,0	0/1:30:14,16	0/1:31:17,14	0/1:41:20,21	0/1:30:13,17	0/0:38:38,0	0/0:28:28,0	0/0:13:13,0	0/0:27:27,0	0/0:37:37,0	0/0:29:29,0	0/0:6:6,0	0/1:48:24,24	0/0:31:31,0	0/1:32:11,21	0/0:39:39,0	0/1:29:7,22
groupI	19734631	8684_60	T	A	.	PASS	NS=68;AF=0.412	GT:DP:AD	0/0:18:18,0	0/0:59:59,0	1/1:34:0,34	0/1:52:29,23	0/0:20:20,0	0/1:23:14,9	0/0:23:23,0	0/1:48:23,25	0/1:64:36,28	0/0:34:34,0	0/0:40:40,0	./.:29:.,.	0/1:37:25,12	0/0:28:28,0	0/0:24:24,0	0/0:46:46,0	0/1:40:25,15	0/1:35:22,13	0/0:28:28,0	0/0:45:45,0	0/0:19:19,0	0/1:22:11,11	0/1:30:17,13	0/0:35:35,0	0/1:76:46,30	0/0:17:17,0	0/0:35:35,0	0/0:29:29,0	0/0:53:53,0	0/1:33:16,17	0/1:61:30,31	0/1:22:14,8	0/1:40:20,20	0/1:38:19,19	1/1:41:0,41	0/0:18:18,0	0/0:28:28,0	0/1:23:12,11	0/1:13:8,5	0/0:34:34,0	0/0:21:21,0	0/1:26:10,16	0/0:17:17,0	0/1:21:6,15	0/0:29:29,0	0/0:20:20,0	0/1:27:16,11	0/0:25:25,0	0/1:16:9,7	1/1:40:0,40	0/1:38:19,19	0/1:18:12,6	0/1:35:19,16	0/0:27:27,0	0/1:25:9,16	1/1:13:0,13	1/1:48:0,48	1/1:26:0,26	1/1:37:0,37	./.:28:.,.	1/1:9:0,9	1/1:19:0,19	1/1:38:0,38	0/1:47:19,28	0/1:12:6,6	1/1:39:0,39	0/1:16:10,6	1/1:32:0,32	1/1:27:0,27	1/1:16:0,16
groupI	19749544	8686_45	T	C	.	PASS	NS=68;AF=0.176	GT:DP:AD	0/0:13:13,0	0/0:32:32,0	0/0:24:24,0	0/0:29:29,0	0/0:13:13,0	0/1:20:10,10	1/1:40:0,40	0/0:39:39,0	0/1:49:29,20	1/1:27:0,27	0/1:43:21,22	0/1:38:20,18	0/1:22:14,8	0/1:30:18,12	1/1:19:0,19	0/1:46:24,22	0/0:34:34,0	0/0:38:38,0	0/1:25:13,12	0/1:45:22,23	0/0:22:22,0	0/0:13:13,0	0/1:15:8,7	0/0:35:35,0	0/0:73:73,0	0/1:20:6,14	1/1:63:0,63	1/1:25:0,25	0/1:43:24,19	0/1:36:18,18	0/0:51:51,0	./.:18:.,.	0/0:56:56,0	0/0:66:66,0	0/0:59:59,0	0/0:14:14,0	0/0:25:25,0	0/0:12:12,0	0/0:9:9,0	0/0:38:38,0	0/0:27:27,0	0/0:27:27,0	0/0:12:12,0	0/0:26:26,0	0/0:23:23,0	0/0:68:68,0	0/0:35:35,0	0/0:20:20,0	0/0:29:29,0	0/0:39:39,0	0/0:42:42,0	0/0:31:31,0	0/0:34:34,0	0/1:28:17,11	0/0:51:51,0	0/0:34:34,0	0/0:59:59,0	0/0:39:39,0	0/0:27:27,0	0/0:34:34,0	0/0:12:12,0	0/0:40:40,0	0/0:35:35,0	0/0:40:40,0	./.:7:.,.	0/0:55:55,0	0/0:50:50,0	0/0:42:42,0	0/0:68:68,0	0/0:30:30,0
groupI	19982058	8695_83	G	C	.	PASS	NS=70;AF=0.114	GT:DP:AD	0/0:27:27,0	0/0:28:28,0	0/0:23:23,0	0/0:30:30,0	0/0:18:18,0	0/0:40:40,0	0/0:37:37,0	0/0:33:33,0	0/0:65:65,0	0/0:22:22,0	0/0:42:42,0	0/0:31:31,0	0/1:30:16,14	0/0:23:23,0	0/0:23:23,0	0/0:48:48,0	0/1:37:16,21	0/0:44:44,0	0/0:23:23,0	0/0:46:46,0	0/0:13:13,0	0/1:29:15,14	0/1:22:7,15	0/0:32:32,0	0/1:66:46,20	1/1:23:0,23	0/1:57:27,30	0/1:24:8,16	0/1:32:19,13	0/0:27:27,0	0/0:51:51,0	0/0:15:15,0	0/0:56:56,0	0/0:55:55,0	0/0:25:25,0	0/0:16:16,0	0/0:23:23,0	0/0:17:17,0	0/0:16:16,0	0/0:33:33,0	0/0:32:32,0	0/0:24:24,0	0/0:16:16,0	0/0:29:29,0	0/0:26:26,0	0/1:50:31,19	0/0:32:32,0	0/0:23:23,0	0/0:12:12,0	0/0:34:34,0	0/0:38:38,0	0/0:29:29,0	0/1:38:22,16	0/0:35:35,0	0/0:26:26,0	0/1:17:12,5	0/0:34:34,0	0/0:24:24,0	0/0:29:29,0	0/0:31:31,0	0/1:12:6,6	0/0:19:19,0	0/0:18:18,0	0/0:46:46,0	0/0:7:7,0	0/0:21:21,0	0/1:37:10,27	0/0:33:33,0	0/0:37:37,0	0/1:12:5,7
groupI	19985060	8696_68	A	C	.	PASS	NS=64;AF=0.500	GT:DP:AD	0/1:18:8,10	0/1:28:17,11	0/0:19:19,0	1/1:20:0,20	0/0:5:5,0	0/1:21:10,11	0/0:16:16,0	./.:15:.,.	0/1:35:23,12	0/0:11:11,0	0/1:31:18,13	./.:7:.,.	0/0:16:16,0	0/1:18:13,5	0/1:14:9,5	1/1:30:0,30	0/1:19:12,7	0/1:23:13,10	1/1:8:0,8	0/1:21:13,8	1/1:9:0,9	0/1:14:6,8	1/1:28:0,28	0/1:24:13,11	0/0:38:38,0	0/0:13:13,0	0/1:21:7,14	./.:11:.,.	0/0:28:28,0	0/0:12:12,0	1/1:33:0,33	0/0:12:12,0	1/1:32:0,32	1/1:34:0,34	0/1:24:7,17	./.:7:.,.	1/1:11:0,11	0/1:9:3,6	1/1:4:0,4	0/1:31:21,10	1/1:15:0,15	0/1:17:8,9	0/0:18:18,0	0/0:6:6,0	0/1:16:8,8	1/1:10:0,10	0/1:23:8,15	1/1:20:0,20	0/1:11:7,4	0/1:15:7,8	1/1:15:0,15	./.:12:.,.	0/0:13:13,0	0/0:17:17,0	0/1:31:15,16	./.:7:.,.	0/0:25:25,0	0/1:10:6,4	1/1:17:0,17	0/1:23:12,11	1/1:8:0,8	0/1:9:4,5	0/0:12:12,0	1/1:33:0,33	0/1:5:2,3	0/0:24:24,0	0/1:16:9,7	0/1:16:11,5	1/1:10:0,10	0/0:6:6,0
groupI	19987079	8698_57	A	T	.	PASS	NS=61;AF=0.123	GT:DP:AD	0/0:9:9,0	0/0:10:10,0	0/0:17:17,0	0/0:22:22,0	0/0:4:4,0	0/0:10:10,0	./.:12:.,.	0/1:22:6,16	0/0:21:21,0	1/1:15:0,15	./.:0:.,.	0/0:19:19,0	0/0:14:14,0	0/0:19:19,0	./.:0:.,.	0/0:4:4,0	0/0:30:30,0	0/0:18:18,0	0/0:10:10,0	0/0:7:7,0	1/1:20:0,20	0/0:11:11,0	0/0:11:11,0	0/0:24:24,0	0/0:30:30,0	0/0:7:7,0	0/0:10:10,0	./.:0:.,.	./.:0:.,.	0/0:13:13,0	0/0:28:28,0	0/0:12:12,0	./.:0:.,.	1/1:21:0,21	0/0:5:5,0	./.:0:.,.	0/0:14:14,0	./.:5:.,.	0/0:3:3,0	0/0:18:18,0	0/0:3:3,0	0/0:4:4,0	0/0:9:9,0	0/0:13:13,0	0/0:15:15,0	0/0:28:28,0	0/0:18:18,0	0/0:18:18,0	0/0:14:14,0	0/0:20:20,0	0/0:36:36,0	0/0:23:23,0	0/1:34:15,19	0/1:18:8,10	0/0:26:26,0	0/1:23:13,10	0/0:21:21,0	0/0:21:21,0	0/1:32:11,21	0/0:26:26,0	0/0:15:15,0	0/0:13:13,0	0/0:17:17,0	0/0:29:29,0	./.:7:.,.	1/1:16:0,16	0/0:56:56,0	0/1:32:18,14	0/0:44:44,0	0/1:31:16,15
groupI	20003386	8701_87	C	T	.	PASS	NS=70;AF=0.243	GT:DP:AD	0/1:29:18,11	0/0:28:28,0	0/0:41:41,0	0/0:36:36,0	0/0:23:23,0	0/1:36:17,19	0/0:51:51,0	0/1:45:20,25	0/1:52:24,28	0/0:31:31,0	0/0:46:46,0	0/1:25:14,11	0/0:37:37,0	0/0:38:38,0	0/1:30:14,16	0/0:76:76,0	0/0:54:54,0	0/0:49:49,0	0/0:33:33,0	0/0:45:45,0	0/0:11:11,0	0/0:36:36,0	0/0:37:37,0	0/0:23:23,0	0/0:98:98,0	0/0:29:29,0	0/0:59:59,0	0/0:35:35,0	0/0:54:54,0	0/0:36:36,0	0/0:42:42,0	0/1:21:6,15	0/0:50:50,0	0/0:64:64,0	0/1:47:24,23	1/1:19:0,19	0/0:25:25,0	0/1:22:10,12	0/0:20:20,0	0/1:61:26,35	0/1:34:19,15	0/1:27:14,13	0/0:17:17,0	0/0:35:35,0	0/0:29:29,0	0/0:37:37,0	0/0:44:44,0	0/0:36:36,0	0/1:16:11,5	0/1:40:20,20	0/1:29:12,17	0/1:45:33,12	0/1:49:27,22	0/0:34:34,0	1/1:49:0,49	0/1:30:14,16	0/1:58:28,30	0/1:38:23,15	0/0:43:43,0	0/1:40:13,27	0/0:11:11,0	0/1:27:13,14	0/1:39:19,20	0/0:36:36,0	1/1:18:0,18	0/1:54:24,30	0/1:53:34,19	1/1:30:0,30	0/1:51:28,23	0/0:24:24,0
groupI	20018128	8703_49	T	A	.	PASS	NS=70;AF=0.086	GT:DP:AD	0/0:39:39,0	0/0:38:38,0	0/0:47:47,0	0/0:32:32,0	0/0:17:17,0	0/1:24:11,13	0/0:36:36,0	0/0:37:37,0	0/1:61:26,35	0/0:33:33,0	0/0:38:38,0	0/1:29:17,12	0/0:38:38,0	0/1:27:12,15	0/0:44:44,0	0/0:58:58,0	0/0:48:48,0	0/0:33:33,0	0/0:32:32,0	0/0:50:50,0	0/0:17:17,0	0/0:20:20,0	0/0:27:27,0	0/0:41:41,0	0/0:65:65,0	0/0:32:32,0	0/0:49:49,0	0/0:27:27,0	0/0:43:43,0	0/0:25:25,0	0/1:50:26,24	0/0:18:18,0	0/0:33:33,0	0/0:53:53,0	0/0:58:58,0	0/0:18:18,0	0/0:35:35,0	0/0:21:21,0	0/0:16:16,0	0/0:43:43,0	0/0:31:31,0	0/0:31:31,0	0/0:22:22,0	0/0:27:27,0	0/0:27:27,0	0/0:65:65,0	0/0:25:25,0	0/0:29:29,0	0/0:15:15,0	0/0:40:40,0	0/0:36:36,0	0/0:42:42,0	0/0:36:36,0	0/0:29:29,0	0/0:38:38,0	0/0:39:39,0	0/0:57:57,0	0/0:39:39,0	0/1:43:21,22	0/0:35:35,0	0/0:14:14,0	0/1:29:16,13	0/1:37:24,13	0/1:38:22,16	0/1:20:6,14	0/0:43:43,0	0/0:48:48,0	0/1:32:19,13	0/1:63:28,35	0/0:31:31,0
groupI	20030428	8705_9	G	A	.	PASS	NS=69;AF=0.435	GT:DP:AD	0/0:24:24,0	0/1:28:14,14	0/0:27:27,0	0/0:28:28,0	0/1:18:12,6	0/1:24:11,13	0/0:16:16,0	0/0:43:43,0	0/1:63:31,32	1/1:29:0,29	0/0:25:25,0	0/1:24:10,14	0/0:31:31,0	0/1:31:14,17	0/0:31:31,0	0/1:65:32,33	0/1:25:12,13	0/1:29:18,11	0/0:14:14,0	0/0:39:39,0	1/1:21:0,21	1/1:22:0,22	0/1:28:8,20	0/0:46:46,0	1/1:77:0,77	1/1:15:0,15	1/1:51:0,51	1/1:17:0,17	0/1:48:23,25	0/1:26:15,11	0/1:41:16,25	1/1:20:0,20	0/1:55:22,33	0/1:55:35,20	0/0:53:53,0	0/0:10:10,0	0/0:30:30,0	0/1:13:7,6	0/1:10:5,5	0/1:33:18,15	0/0:28:28,0	1/1:29:0,29	0/0:15:15,0	0/0:21:21,0	0/1:34:16,18	0/1:49:19,30	0/0:28:28,0	0/0:29:29,0	1/1:16:0,16	0/0:35:35,0	0/1:25:12,13	0/0:38:38,0	1/1:39:0,39	1/1:25:0,25	0/1:32:19,13	0/1:22:11,11	0/0:48:48,0	0/1:41:26,15	0/1:45:20,25	0/1:37:21,16	1/1:15:0,15	0/1:33:16,17	0/1:25:18,7	0/1:29:19,10	./.:16:.,.	0/0:30:30,0	1/1:71:0,71	0/1:39:19,20	0/1:51:27,24	0/1:33:15,18
groupI	20035585	8711_25	A	G	.	PASS	NS=70;AF=0.200	GT:DP:AD	0/0:22:22,0	0/0:23:23,0	0/0:32:32,0	1/1:35:0,35	0/1:15:5,10	0/1:47:25,22	1/1:11:0,11	0/0:42:42,0	0/0:76:76,0	0/0:31:31,0	0/1:56:28,28	0/0:21:21,0	0/1:39:12,27	0/0:29:29,0	0/0:28:28,0	0/1:39:19,20	0/0:39:39,0	0/0:50:50,0	0/0:14:14,0	0/1:50:22,28	0/0:19:19,0	0/0:31:31,0	0/1:17:5,12	0/0:33:33,0	0/0:78:78,0	0/0:21:21,0	0/0:70:70,0	0/0:22:22,0	0/0:39:39,0	0/1:15:6,9	0/0:59:59,0	0/0:16:16,0	0/0:59:59,0	0/0:43:43,0	0/1:55:28,27	0/0:25:25,0	0/1:25:10,15	0/0:19:19,0	0/0:18:18,0	0/0:49:49,0	0/1:28:9,19	0/0:18:18,0	0/0:16:16,0	0/0:33:33,0	0/1:39:21,18	0/0:30:30,0	0/1:36:20,16	0/0:20:20,0	0/0:21:21,0	0/0:41:41,0	0/0:35:35,0	0/1:24:16,8	0/1:29:15,14	0/0:45:45,0	0/0:41:41,0	1/1:30:0,30	0/1:52:22,30	0/1:18:8,10	0/1:37:21,16	0/0:26:26,0	0/0:23:23,0	0/1:38:16,22	1/1:41:0,41	0/0:49:49,0	0/0:13:13,0	0/0:30:30,0	0/1:50:34,16	0/0:37:37,0	0/0:39:39,0	0/0:23:23,0
groupI	20067542	8713_10	G	T	.	PASS	NS=69;AF=0.072	GT:DP:AD	0/0:24:24,0	0/0:23:23,0	0/0:26:26,0	0/0:34:34,0	0/0:12:12,0	0/0:29:29,0	0/0:23:23,0	0/0:38:38,0	0/0:28:28,0	0/0:23:23,0	0/0:51:51,0	0/0:20:20,0	0/0:30:30,0	0/0:21:21,0	0/0:14:14,0	0/0:51:51,0	0/0:28:28,0	0/0:23:23,0	0/0:19:19,0	0/0:25:25,0	0/0:12:12,0	0/0:26:26,0	0/0:24:24,0	0/0:26:26,0	0/0:55:55,0	0/0:18:18,0	0/0:32:32,0	0/0:15:15,0	0/0:35:35,0	0/0:17:17,0	0/0:32:32,0	0/0:4:4,0	0/0:35:35,0	0/0:40:40,0	0/0:26:26,0	0/0:7:7,0	0/0:19:19,0	0/0:19:19,0	0/1:12:6,6	0/0:34:34,0	0/0:30:30,0	0/1:12:6,6	1/1:14:0,14	0/0:18:18,0	./.:14:.,.	0/1:31:24,7	0/0:26:26,0	0/1:19:8,11	0/1:12:4,8	1/1:25:0,25	0/0:33:33,0	0/0:11:11,0	0/0:30:30,0	0/0:28:28,0	0/1:39:25,14	0/0:12:12,0	0/0:27:27,0	0/0:20:20,0	0/0:14:14,0	0/0:24:24,0	0/0:13:13,0	0/0:20:20,0	0/0:22:22,0	0/0:41:41,0	0/0:19:19,0	0/0:18:18,0	0/0:25:25,0	0/0:15:15,0	0/0:27:27,0	0/0:22:22,0
groupI	20094210	8715_49	T	G	.	PASS	NS=69;AF=0.058	GT:DP:AD	1/1:29:0,29	0/1:25:17,8	0/1:22:10,12	0/0:30:30,0	0/0:12:12,0	0/0:25:25,0	0/0:21:21,0	0/0:27:27,0	0/0:35:35,0	0/1:28:15,13	0/1:49:24,25	./.:18:.,.	0/0:21:21,0	0/0:21:21,0	0/0:15:15,0	0/0:30:30,0	0/0:35:35,0	0/0:22:22,0	0/0:18:18,0	0/0:35:35,0	0/0:9:9,0	0/1:19:6,13	0/0:17:17,0	0/0:32:32,0	0/0:50:50,0	0/0:14:14,0	0/0:27:27,0	0/0:25:25,0	0/0:34:34,0	0/0:24:24,0	0/0:40:40,0	0/0:6:6,0	0/1:44:16,28	0/0:51:51,0	0/0:28:28,0	0/0:6:6,0	0/0:21:21,0	0/0:14:14,0	0/0:13:13,0	0/0:24:24,0	0/0:19:19,0	0/0:23:23,0	0/0:21:21,0	0/0:25:25,0	0/0:18:18,0	0/0:23:23,0	0/0:33:33,0	0/0:26:26,0	0/0:5:5,0	0/0:38:38,0	0/0:23:23,0	0/0:13:13,0	0/0:33:33,0	0/0:27:27,0	0/0:31:31,0	0/0:10:10,0	0/0:29:29,0	0/0:21:21,0	0/0:26:26,0	0/0:22:22,0	0/0:12:12,0	0/0:13:13,0	0/0:28:28,0	0/0:31:31,0	0/0:3:3,0	0/0:21:21,0	0/0:29:29,0	0/0:31:31,0	0/0:35:35,0	0/0:25:25,0
groupI	20099240	8717_23	C	T	.	PASS	NS=70;AF=0.207	GT:DP:AD	0/1:17:8,9	0/0:24:24,0	0/1:30:9,21	0/0:41:41,0	0/0:7:7,0	0/1:21:5,16	0/0:34:34,0	0/0:17:17,0	0/0:23:23,0	0/0:25:25,0	0/0:33:33,0	0/0:28:28,0	0/1:33:25,8	0/1:24:11,13	0/0:22:22,0	0/0:21:21,0	0/0:37:37,0	0/0:38:38,0	0/1:18:10,8	0/1:53:18,35	0/0:14:14,0	0/0:29:29,0	0/0:44:44,0	0/1:22:12,10	0/0:61:61,0	0/0:16:16,0	0/0:49:49,0	0/0:27:27,0	0/1:46:24,22	0/0:37:37,0	0/0:37:37,0	0/0:11:11,0	0/0:35:35,0	0/0:54:54,0	0/0:51:51,0	0/0:9:9,0	0/0:31:31,0	0/0:23:23,0	0/0:14:14,0	0/0:44:44,0	0/1:15:10,5	0/0:19:19,0	0/0:27:27,0	0/0:23:23,0	0/0:27:27,0	0/0:52:52,0	0/0:28:28,0	0/0:24:24,0	0/0:16:16,0	0/1:31:22,9	0/0:39:39,0	0/0:21:21,0	1/1:33:0,33	0/0:31:31,0	1/1:23:0,23	1/1:20:0,20	1/1:40:0,40	1/1:21:0,21	0/1:20:11,9	0/1:20:12,8	0/0:18:18,0	0/1:25:11,14	0/0:20:20,0	0/1:36:19,17	0/0:5:5,0	0/0:41:41,0	0/1:36:18,18	1/1:35:0,35	0/1:34:18,16	0/0:22:22,0
groupI	20130425	8724_7	C	A	.	PASS	NS=67;AF=0.269	GT:DP:AD	0/1:14:9,5	0/1:14:12,2	1/1:8:0,8	0/0:22:22,0	0/0:13:13,0	1/1:6:0,6	0/0:20:20,0	0/1:10:4,6	0/0:29:29,0	0/1:17:12,5	0/1:22:16,6	0/0:19:19,0	0/0:21:21,0	0/1:14:9,5	1/1:10:0,10	0/1:20:9,11	0/0:39:39,0	0/0:23:23,0	0/0:24:24,0	0/1:17:11,6	1/1:12:0,12	1/1:11:0,11	0/0:21:21,0	0/1:28:21,7	0/1:27:13,14	0/0:8:8,0	0/0:48:48,0	0/0:15:15,0	0/1:24:18,6	0/0:31:31,0	0/0:24:24,0	0/0:8:8,0	0/0:31:31,0	0/1:26:17,9	0/0:34:34,0	0/0:12:12,0	0/0:17:17,0	0/0:9:9,0	0/1:24:13,11	0/0:28:28,0	0/0:22:22,0	./.:23:.,.	0/0:23:23,0	0/0:20:20,0	0/0:33:33,0	0/0:49:49,0	0/1:20:13,7	0/0:17:17,0	0/1:11:6,5	0/0:22:22,0	0/0:25:25,0	./.:9:.,.	0/0:20:20,0	0/1:20:10,10	0/1:20:10,10	0/1:22:13,9	0/0:41:41,0	0/1:11:7,4	0/1:31:15,16	0/1:9:4,5	0/0:13:13,0	1/1:9:0,9	0/1:21:15,6	0/1:21:12,9	./.:9:.,.	0/1:26:19,7	0/0:41:41,0	0/0:26:26,0	0/0:22:22,0	0/0:23:23,0
groupI	20185709	8730_48	G	T	.	PASS	NS=64;AF=0.086	GT:DP:AD	0/0:25:25,0	0/0:40:40,0	0/0:24:24,0	0/0:30:30,0	0/0:13:13,0	0/1:25:8,17	0/0:35:35,0	0/0:32:32,0	0/1:67:52,15	./.:19:.,.	0/1:21:10,11	0/0:15:15,0	0/0:31:31,0	0/1:30:23,7	0/0:17:17,0	0/0:47:47,0	0/0:33:33,0	0/1:32:14,18	./.:17:.,.	0/0:30:30,0	0/0:23:23,0	0/0:26:26,0	./.:34:.,.	0/0:33:33,0	0/0:57:57,0	0/0:12:12,0	0/1:29:15,14	./.:13:.,.	0/0:25:25,0	0/0:29:29,0	0/0:43:43,0	0/0:18:18,0	0/0:51:51,0	0/0:47:47,0	0/1:58:44,14	0/1:18:10,8	0/0:30:30,0	0/0:20:20,0	0/1:14:10,4	0/0:41:41,0	0/0:19:19,0	0/0:29:29,0	./.:17:.,.	0/0:33:33,0	0/0:31:31,0	0/0:43:43,0	0/0:26:26,0	0/0:23:23,0	0/0:19:19,0	0/0:23:23,0	0/0:36:36,0	0/0:12:12,0	0/0:36:36,0	0/1:43:15,28	0/0:34:34,0	0/0:18:18,0	0/0:37:37,0	0/0:20:20,0	0/0:32:32,0	0/0:34:34,0	./.:12:.,.	0/0:23:23,0	0/1:31:11,20	0/0:47:47,0	0/0:12:12,0	0/0:43:43,0	0/0:38:38,0	0/0:32:32,0	0/0:34:34,0	0/0:22:22,0
groupI	20399521	8737_53	T	A	.	PASS	NS=69;AF=0.123	GT:DP:AD	0/0:21:21,0	0/0:24:24,0	0/0:18:18,0	0/1:26:14,12	0/1:9:5,4	0/0:13:13,0	0/0:18:18,0	0/0:29:29,0	0/0:32:32,0	./.:25:.,.	0/1:28:16,12	0/1:19:13,6	0/0:14:14,0	0/0:19:19,0	0/0:18:18,0	0/1:27:14,13	0/0:17:17,0	0/0:31:31,0	0/0:21:21,0	0/0:37:37,0	0/0:17:17,0	0/0:13:13,0	0/0:10:10,0	0/0:26:26,0	0/0:39:39,0	0/0:11:11,0	0/0:41:41,0	0/0:17:17,0	0/0:41:41,0	0/0:19:19,0	0/0:26:26,0	0/1:15:8,7	0/0:30:30,0	0/1:36:16,20	0/0:27:27,0	0/0:15:15,0	0/0:14:14,0	0/0:12:12,0	0/0:4:4,0	0/0:22:22,0	0/0:12:12,0	0/0:17:17,0	0/0:16:16,0	0/0:16:16,0	0/0:9:9,0	0/0:30:30,0	0/0:24:24,0	0/0:27:27,0	0/0:10:10,0	0/0:17:17,0	0/0:22:22,0	0/0:15:15,0	0/0:21:21,0	0/1:19:6,13	0/1:27:13,14	0/0:14:14,0	0/0:27:27,0	0/1:14:5,9	0/0:27:27,0	0/1:13:8,5	0/1:17:6,11	0/1:20:10,10	1/1:20:0,20	0/0:25:25,0	0/0:6:6,0	0/1:14:7,7	0/0:22:22,0	0/1:15:11,4	0/0:27:27,0	0/0:9:9,0
groupI	20406705	8739_8	G	A	.	PASS	NS=69;AF=0.167	GT:DP:AD	0/0:28:28,0	0/1:19:8,11	0/0:42:42,0	0/0:33:33,0	0/0:18:18,0	0/0:30:30,0	0/0:21:21,0	0/1:38:18,20	0/1:29:12,17	0/0:26:26,0	0/1:43:22,21	0/0:32:32,0	0/0:22:22,0	0/0:19:19,0	0/0:25:25,0	0/0:61:61,0	0/0:31:31,0	0/0:33:33,0	0/1:27:12,15	0/0:33:33,0	0/0:14:14,0	0/0:27:27,0	0/0:28:28,0	0/0:40:40,0	1/1:82:0,82	0/0:15:15,0	0/1:57:28,29	0/1:26:16,10	0/0:36:36,0	0/0:22:22,0	1/1:31:0,31	0/0:15:15,0	0/0:51:51,0	0/1:47:20,27	0/0:32:32,0	0/0:12:12,0	1/1:36:0,36	0/0:18:18,0	./.:11:.,.	0/0:27:27,0	0/0:26:26,0	0/1:31:21,10	0/0:19:19,0	0/0:18:18,0	0/1:25:11,14	0/1:24:11,13	0/0:31:31,0	0/1:19:10,9	0/1:9:3,6	0/0:31:31,0	0/0:32:32,0	0/0:22:22,0	0/0:34:34,0	0/1:43:25,18	0/1:41:15,26	0/0:17:17,0	0/0:36:36,0	0/0:18:18,0	0/0:34:34,0	0/0:21:21,0	0/0:14:14,0	0/0:27:27,0	0/0:34:34,0	0/1:61:29,32	0/0:9:9,0	0/0:44:44,0	0/0:25:25,0	0/0:36:36,0	0/1:27:14,13	0/0:20:20,0
groupI	20565285	8746_29	A	G	.	PASS	NS=69;AF=0.188	GT:DP:AD	0/0:27:27,0	0/1:23:10,13	0/0:25:25,0	0/0:24:24,0	0/1:13:4,9	0/0:30:30,0	0/0:25:25,0	0/1:41:25,16	0/1:45:31,14	0/0:20:20,0	0/0:31:31,0	0/0:13:13,0	0/0:33:33,0	0/0:20:20,0	0/1:14:8,6	0/0:37:37,0	0/0:35:35,0	0/0:20:20,0	0/0:16:16,0	0/0:25:25,0	0/0:20:20,0	0/1:21:14,7	./.:5:.,.	1/1:17:0,17	1/1:29:0,29	1/1:10:0,10	0/1:39:17,22	0/1:13:5,8	0/0:33:33,0	0/0:5:5,0	0/0:21:21,0	0/1:13:6,7	0/1:30:19,11	0/1:32:16,16	0/0:19:19,0	0/0:10:10,0	0/0:16:16,0	0/0:10:10,0	0/1:5:2,3	0/0:26:26,0	0/0:15:15,0	0/0:22:22,0	0/0:8:8,0	0/0:28:28,0	0/0:22:22,0	0/0:16:16,0	0/0:19:19,0	0/0:17:17,0	0/0:20:20,0	0/0:21:21,0	0/0:27:27,0	0/1:12:5,7	0/0:31:31,0	0/0:19:19,0	1/1:25:0,25	0/0:16:16,0	0/0:42:42,0	0/1:21:13,8	0/0:35:35,0	0/0:22:22,0	0/1:15:5,10	0/0:18:18,0	0/0:33:33,0	0/0:25:25,0	1/1:6:0,6	0/1:17:8,9	0/0:15:15,0	0/0:21:21,0	0/0:18:18,0	0/0:18:18,0
groupI	20578941	8747_67	A	G	.	PASS	NS=70;AF=0.164	GT:DP:AD	0/1:30:11,19	0/1:25:13,12	0/0:22:22,0	0/0:23:23,0	0/0:6:6,0	0/0:22:22,0	0/0:21:21,0	0/0:29:29,0	0/0:47:47,0	0/0:17:17,0	0/0:42:42,0	0/0:14:14,0	0/0:19:19,0	0/0:32:32,0	0/0:14:14,0	0/0:33:33,0	0/0:33:33,0	0/0:24:24,0	0/0:18:18,0	0/1:37:22,15	0/1:11:5,6	0/0:17:17,0	0/0:15:15,0	0/0:24:24,0	0/1:62:33,29	0/1:13:5,8	0/1:29:10,19	0/1:19:9,10	0/1:33:20,13	0/0:14:14,0	0/0:19:19,0	0/0:13:13,0	0/0:30:30,0	0/0:29:29,0	0/1:45:30,15	0/0:10:10,0	0/0:22:22,0	1/1:7:0,7	0/0:11:11,0	0/1:28:15,13	0/0:27:27,0	0/0:26:26,0	0/1:15:7,8	0/0:17:17,0	0/0:23:23,0	0/0:16:16,0	0/0:11:11,0	0/0:18:18,0	0/0:12:12,0	0/0:20:20,0	1/1:32:0,32	0/1:18:9,9	0/0:29:29,0	0/0:19:19,0	0/0:42:42,0	0/0:10:10,0	0/1:28:12,16	0/0:15:15,0	0/0:35:35,0	0/0:20:20,0	0/1:15:7,8	1/1:22:0,22	0/0:15:15,0	0/1:36:17,19	0/0:3:3,0	0/0:38:38,0	0/0:28:28,0	0/0:23:23,0	0/1:21:7,14	0/0:14:14,0
groupI	20605767	8753_76	C	T	.	PASS	NS=69;AF=0.051	GT:DP:AD	0/0:31:31,0	0/0:35:35,0	0/0:24:24,0	0/0:32:32,0	0/0:10:10,0	0/0:20:20,0	0/0:25:25,0	0/0:33:33,0	0/0:64:64,0	0/0:23:23,0	0/0:32:32,0	0/0:30:30,0	0/0:30:30,0	0/0:37:37,0	0/0:25:25,0	0/0:46:46,0	0/0:32:32,0	0/0:30:30,0	0/0:28:28,0	0/0:30:30,0	0/0:21:21,0	0/0:34:34,0	0/0:24:24,0	0/0:29:29,0	0/0:55:55,0	0/0:11:11,0	0/0:51:51,0	0/0:21:21,0	0/0:40:40,0	0/0:29:29,0	0/0:47:47,0	0/0:6:6,0	0/0:51:51,0	0/0:37:37,0	0/0:38:38,0	0/0:13:13,0	0/0:24:24,0	0/0:14:14,0	0/0:18:18,0	0/0:32:32,0	0/0:21:21,0	0/0:34:34,0	0/0:12:12,0	0/0:27:27,0	0/0:20:20,0	0/0:29:29,0	0/0:31:31,0	0/0:34:34,0	0/0:26:26,0	0/0:36:36,0	0/0:40:40,0	0/0:16:16,0	0/0:27:27,0	0/1:28:16,12	0/0:37:37,0	0/1:23:14,9	0/0:35:35,0	0/0:15:15,0	0/1:32:9,23	0/1:13:8,5	0/0:8:8,0	0/0:19:19,0	1/1:28:0,28	0/0:35:35,0	0/0:12:12,0	./.:23:.,.	0/0:25:25,0	0/0:17:17,0	0/1:31:16,15	0/0:21:21,0
groupI	20727508	8762_13	G	A	.	PASS	NS=69;AF=0.196	GT:DP:AD	0/0:32:32,0	0/0:34:34,0	0/0:38:38,0	0/1:27:13,14	0/1:19:9,10	0/0:19:19,0	0/0:29:29,0	0/0:35:35,0	1/1:48:0,48	0/0:23:23,0	0/0:24:24,0	0/0:25:25,0	0/1:26:19,7	0/1:35:25,10	0/1:35:19,16	0/0:44:44,0	0/0:24:24,0	0/1:34:14,20	0/0:18:18,0	0/0:38:38,0	0/0:11:11,0	1/1:21:0,21	0/1:21:6,15	0/1:35:13,22	0/0:64:64,0	0/1:10:5,5	0/1:43:26,17	0/1:25:12,13	0/0:33:33,0	0/0:18:18,0	0/1:36:21,15	0/0:18:18,0	0/1:45:17,28	0/0:40:40,0	0/0:40:40,0	0/0:16:16,0	0/0:24:24,0	0/0:13:13,0	0/0:10:10,0	0/0:43:43,0	0/1:26:9,17	0/1:24:14,10	0/1:12:7,5	0/0:27:27,0	0/0:30:30,0	0/0:37:37,0	0/0:23:23,0	0/0:21:21,0	0/0:20:20,0	0/1:31:17,14	0/0:28:28,0	0/0:34:34,0	0/1:43:28,15	0/0:38:38,0	0/0:31:31,0	./.:15:.,.	0/1:36:20,16	0/0:18:18,0	0/1:34:19,15	0/1:32:12,20	0/0:15:15,0	0/0:30:30,0	0/0:39:39,0	0/0:45:45,0	0/0:12:12,0	0/0:29:29,0	0/1:24:11,13	0/0:36:36,0	0/0:44:44,0	0/1:19:13,6
groupI	20739832	8765_21	A	G	.	PASS	NS=70;AF=0.079	GT:DP:AD	0/0:44:44,0	0/0:33:33,0	0/0:51:51,0	0/0:37:37,0	0/0:14:14,0	0/0:37:37,0	0/0:45:45,0	0/0:51:51,0	0/0:63:63,0	0/0:40:40,0	0/0:47:47,0	0/0:30:30,0	0/0:49:49,0	0/0:39:39,0	0/0:27:27,0	0/0:50:50,0	0/0:33:33,0	0/0:40:40,0	0/0:38:38,0	0/0:41:41,0	0/0:30:30,0	0/0:39:39,0	0/0:30:30,0	0/0:50:50,0	0/0:91:91,0	0/0:24:24,0	0/0:51:51,0	0/0:41:41,0	0/0:52:52,0	0/0:41:41,0	0/0:39:39,0	0/0:10:10,0	0/0:53:53,0	0/0:72:72,0	0/0:57:57,0	0/0:13:13,0	0/0:19:19,0	0/0:30:30,0	0/0:14:14,0	0/0:39:39,0	0/0:20:20,0	0/0:26:26,0	0/0:27:27,0	0/0:16:16,0	0/0:24:24,0	0/0:79:79,0	0/0:43:43,0	0/0:35:35,0	0/0:23:23,0	0/0:33:33,0	0/0:45:45,0	0/0:40:40,0	0/0:50:50,0	0/0:49:49,0	0/1:43:23,20	0/0:24:24,0	0/0:47:47,0	0/1:23:10,13	0/1:35:9,26	0/0:39:39,0	0/1:12:4,8	0/0:33:33,0	0/1:44:22,22	0/1:44:20,24	0/1:20:7,13	1/1:69:0,69	0/0:22:22,0	0/1:26:16,10	0/1:52:30,22	0/0:24:24,0
groupI	20823827	8768_54	C	T	.	PASS	NS=70;AF=0.093	GT:DP:AD	0/0:21:21,0	0/0:26:26,0	0/0:17:17,0	0/1:20:10,10	0/1:9:4,5	0/0:16:16,0	0/1:28:13,15	0/0:35:35,0	0/0:42:42,0	0/0:18:18,0	0/0:31:31,0	0/0:20:20,0	0/0:27:27,0	0/0:24:24,0	0/0:29:29,0	0/0:44:44,0	0/0:25:25,0	0/0:21:21,0	0/0:14:14,0	0/0:30:30,0	0/0:10:10,0	0/0:16:16,0	0/0:20:20,0	0/0:23:23,0	0/0:56:56,0	0/0:16:16,0	0/0:42:42,0	0/0:15:15,0	0/0:31:31,0	0/0:27:27,0	0/0:30:30,0	0/0:6:6,0	0/0:42:42,0	0/0:43:43,0	0/0:24:24,0	0/0:9:9,0	0/0:25:25,0	0/0:18:18,0	0/0:6:6,0	0/0:13:13,0	0/0:24:24,0	0/0:15:15,0	0/0:12:12,0	0/0:29:29,0	0/0:22:22,0	0/0:54:54,0	0/0:37:37,0	0/0:24:24,0	0/0:13:13,0	0/0:20:20,0	0/0:22:22,0	0/0:15:15,0	0/0:32:32,0	0/0:20:20,0	0/1:35:14,21	0/1:15:7,8	0/1:36:19,17	0/0:31:31,0	1/1:22:0,22	0/1:16:8,8	0/0:12:12,0	0/1:26:10,16	0/1:26:14,12	0/0:37:37,0	0/0:14:14,0	0/1:39:17,22	0/0:31:31,0	0/0:18:18,0	0/0:45:45,0	0/1:18:6,12
groupI	20854379	8774_38	C	T	.	PASS	NS=70;AF=0.093	GT:DP:AD	0/1:29:16,13	0/1:25:10,15	0/0:32:32,0	0/0:35:35,0	0/1:16:7,9	0/0:34:34,0	0/0:18:18,0	0/0:29:29,0	1/1:37:0,37	0/1:21:10,11	0/1:47:17,30	0/0:21:21,0	0/1:28:16,12	0/0:32:32,0	0/1:12:6,6	0/0:39:39,0	0/0:28:28,0	0/0:30:30,0	0/0:15:15,0	0/0:37:37,0	0/0:14:14,0	0/0:13:13,0	0/0:31:31,0	0/1:28:19,9	0/0:42:42,0	0/0:20:20,0	0/0:34:34,0	0/0:25:25,0	0/0:26:26,0	0/0:31:31,0	0/1:37:21,16	0/0:8:8,0	0/0:52:52,0	0/0:46:46,0	0/0:26:26,0	0/0:12:12,0	0/0:25:25,0	0/0:20:20,0	0/0:17:17,0	0/0:37:37,0	0/0:20:20,0	0/0:40:40,0	0/0:15:15,0	0/0:20:20,0	0/0:14:14,0	0/0:21:21,0	0/0:25:25,0	0/0:15:15,0	0/0:18:18,0	0/0:29:29,0	0/0:27:27,0	0/0:14:14,0	0/0:27:27,0	0/0:34:34,0	0/0:40:40,0	0/1:26:8,18	0/0:37:37,0	0/0:25:25,0	0/0:39:39,0	0/0:33:33,0	0/0:10:10,0	0/0:17:17,0	0/0:26:26,0	0/1:46:22,24	0/0:16:16,0	0/0:26:26,0	0/0:14:14,0	0/0:32:32,0	0/0:26:26,0	0/0:13:13,0
groupI	21001621	8785_14	T	A	.	PASS	NS=69;AF=0.087	GT:DP:AD	0/0:25:25,0	0/1:20:10,10	0/1:25:10,15	0/0:33:33,0	0/0:19:19,0	0/0:36:36,0	0/1:28:12,16	0/1:28:14,14	0/0:55:55,0	0/1:32:19,13	0/0:50:50,0	0/0:22:22,0	0/0:14:14,0	0/1:26:10,16	0/0:22:22,0	0/0:37:37,0	0/0:36:36,0	1/1:35:0,35	0/0:33:33,0	0/0:47:47,0	0/0:15:15,0	0/0:25:25,0	0/0:21:21,0	0/0:29:29,0	0/0:66:66,0	0/0:14:14,0	0/0:28:28,0	0/0:13:13,0	0/0:34:34,0	0/0:36:36,0	0/0:45:45,0	0/0:12:12,0	0/0:58:58,0	0/1:63:28,35	0/0:46:46,0	0/0:10:10,0	0/0:25:25,0	0/0:13:13,0	0/0:8:8,0	0/0:22:22,0	0/0:25:25,0	0/0:19:19,0	0/0:24:24,0	0/0:14:14,0	0/0:26:26,0	0/0:9:9,0	0/0:18:18,0	0/0:19:19,0	0/0:14:14,0	0/0:37:37,0	0/0:33:33,0	0/0:8:8,0	0/0:27:27,0	0/0:19:19,0	0/1:17:7,10	0/1:14:5,9	0/0:25:25,0	0/0:9:9,0	0/0:27:27,0	0/1:16:8,8	0/0:11:11,0	0/0:21:21,0	0/0:27:27,0	0/0:42:42,0	./.:5:.,.	0/0:24:24,0	0/0:14:14,0	0/0:17:17,0	0/0:23:23,0	0/0:10:10,0
groupI	21023590	8789_48	A	C	.	PASS	NS=69;AF=0.406	GT:DP:AD	0/0:11:11,0	0/1:20:10,10	0/0:15:15,0	0/0:19:19,0	1/1:12:0,12	0/0:30:30,0	0/1:17:10,7	0/1:23:14,9	0/0:53:53,0	0/0:18:18,0	0/0:33:33,0	./.:15:.,.	1/1:38:0,38	0/0:14:14,0	1/1:22:0,22	1/1:37:0,37	0/1:22:9,13	1/1:24:0,24	0/0:18:18,0	0/1:26:13,13	0/0:16:16,0	0/1:29:11,18	0/0:20:20,0	0/1:25:8,17	0/1:60:32,28	0/1:19:11,8	0/0:37:37,0	0/0:19:19,0	0/1:33:18,15	0/0:25:25,0	0/0:38:38,0	0/1:18:6,12	1/1:37:0,37	0/1:40:20,20	1/1:30:0,30	1/1:15:0,15	1/1:25:0,25	1/1:19:0,19	1/1:9:0,9	1/1:43:0,43	0/1:21:12,9	1/1:19:0,19	0/1:18:9,9	1/1:19:0,19	1/1:21:0,21	1/1:28:0,28	0/1:20:8,12	0/0:21:21,0	1/1:9:0,9	1/1:28:0,28	1/1:34:0,34	0/0:9:9,0	0/0:22:22,0	0/0:38:38,0	0/0:30:30,0	0/1:22:10,12	0/0:27:27,0	0/0:16:16,0	0/0:20:20,0	0/0:17:17,0	0/0:7:7,0	0/0:12:12,0	0/0:19:19,0	0/1:37:13,24	0/0:12:12,0	0/0:32:32,0	0/0:19:19,0	0/0:19:19,0	0/1:22:12,10	0/0:20:20,0
groupI	21037864	8792_83	T	C	.	PASS	NS=69;AF=0.312	GT:DP:AD	0/0:24:24,0	0/0:39:39,0	0/0:38:38,0	0/0:42:42,0	0/0:10:10,0	0/0:29:29,0	0/0:37:37,0	0/0:28:28,0	0/0:41:41,0	0/0:31:31,0	0/0:40:40,0	0/0:24:24,0	0/1:34:16,18	0/0:36:36,0	0/0:26:26,0	0/1:49:33,16	0/0:47:47,0	0/0:28:28,0	0/1:25:10,15	0/1:36:23,13	0/0:10:10,0	0/0:36:36,0	./.:34:.,.	0/1:35:19,16	0/0:76:76,0	0/0:19:19,0	0/0:52:52,0	0/0:27:27,0	1/1:36:0,36	0/0:33:33,0	0/0:64:64,0	1/1:13:0,13	0/0:58:58,0	0/0:40:40,0	0/0:48:48,0	0/0:15:15,0	0/0:28:28,0	0/0:22:22,0	0/0:30:30,0	0/1:34:12,22	0/1:27:13,14	0/0:30:30,0	0/0:16:16,0	0/1:29:14,15	0/0:24:24,0	1/1:59:0,59	0/0:29:29,0	0/0:35:35,0	0/0:15:15,0	0/0:40:40,0	0/0:25:25,0	1/1:30:0,30	1/1:51:0,51	1/1:38:0,38	0/1:46:19,27	0/1:31:19,12	0/1:46:29,17	1/1:35:0,35	0/1:37:25,12	1/1:37:0,37	0/1:12:4,8	0/1:54:30,24	1/1:51:0,51	1/1:42:0,42	0/1:18:5,13	1/1:40:0,40	0/1:52:22,30	0/1:42:19,23	1/1:42:0,42	1/1:30:0,30
groupI	21048148	8794_35	C	A	.	PASS	NS=70;AF=0.071	GT:DP:AD	0/0:27:27,0	0/0:22:22,0	0/1:39:22,17	0/0:47:47,0	0/0:10:10,0	0/0:35:35,0	0/0:28:28,0	0/0:47:47,0	0/0:38:38,0	0/0:11:11,0	0/0:39:39,0	0/1:17:9,8	0/0:20:20,0	0/0:28:28,0	0/0:24:24,0	0/0:63:63,0	0/0:24:24,0	0/0:35:35,0	0/0:27:27,0	0/0:44:44,0	0/0:27:27,0	0/0:23:23,0	0/0:20:20,0	0/0:24:24,0	0/0:60:60,0	0/0:20:20,0	0/0:35:35,0	0/0:27:27,0	0/0:51:51,0	0/0:24:24,0	0/0:41:41,0	0/0:11:11,0	0/1:59:24,35	0/0:45:45,0	0/0:55:55,0	0/0:16:16,0	0/0:20:20,0	0/0:15:15,0	0/0:13:13,0	0/0:33:33,0	0/1:24:11,13	1/1:20:0,20	0/1:24:15,9	0/0:48:48,0	0/1:12:4,8	0/0:44:44,0	0/0:30:30,0	0/0:31:31,0	0/0:19:19,0	0/0:19:19,0	0/1:46:20,26	0/0:42:42,0	0/0:40:40,0	0/0:41:41,0	0/0:33:33,0	0/0:23:23,0	0/0:37:37,0	0/0:35:35,0	0/1:34:17,17	0/0:26:26,0	0/0:10:10,0	0/0:25:25,0	0/0:56:56,0	0/0:53:53,0	0/0:12:12,0	0/0:35:35,0	0/0:33:33,0	0/0:27:27,0	0/0:51:51,0	0/0:31:31,0
groupI	21084044	8798_52	G	A	.	PASS	NS=70;AF=0.171	GT:DP:AD	0/0:27:27,0	0/0:35:35,0	0/0:27:27,0	0/0:32:32,0	0/0:21:21,0	0/0:25:25,0	0/0:34:34,0	0/0:37:37,0	0/0:74:74,0	0/1:31:14,17	0/0:31:31,0	0/0:27:27,0	0/0:31:31,0	0/0:30:30,0	0/0:20:20,0	0/0:52:52,0	0/0:31:31,0	0/0:37:37,0	0/1:23:13,10	0/0:35:35,0	0/0:23:23,0	0/0:28:28,0	0/0:30:30,0	0/1:39:20,19	0/0:56:56,0	0/0:17:17,0	0/0:42:42,0	0/0:26:26,0	0/0:32:32,0	1/1:29:0,29	0/1:32:15,17	0/0:12:12,0	0/0:44:44,0	0/0:39:39,0	0/1:41:22,19	0/1:13:4,9	0/0:49:49,0	0/1:20:8,12	1/1:12:0,12	1/1:29:0,29	0/0:19:19,0	0/1:30:16,14	0/0:15:15,0	1/1:33:0,33	0/1:18:10,8	1/1:42:0,42	0/1:34:14,20	0/1:34:15,19	0/0:18:18,0	0/0:36:36,0	0/1:39:15,24	0/0:34:34,0	0/0:46:46,0	0/0:32:32,0	0/0:41:41,0	0/0:34:34,0	0/0:45:45,0	0/0:24:24,0	0/1:53:37,16	0/0:32:32,0	0/0:18:18,0	0/1:48:30,18	0/0:41:41,0	0/0:48:48,0	0/0:17:17,0	0/0:44:44,0	0/0:38:38,0	0/0:35:35,0	0/0:49:49,0	0/0:24:24,0
groupI	21111802	38978_10	A	G	.	PASS	NS=62;AF=0.113	GT:DP:AD	./.:0:.,.	0/0:20:20,0	0/0:7:7,0	0/0:8:8,0	0/0:8:8,0	0/0:7:7,0	0/0:18:18,0	0/0:26:26,0	0/0:18:18,0	0/0:8:8,0	0/0:21:21,0	0/0:13:13,0	0/0:7:7,0	0/0:12:12,0	0/0:20:20,0	0/0:33:33,0	0/0:11:11,0	./.:0:.,.	0/1:12:8,4	0/0:32:32,0	0/1:8:4,4	0/0:15:15,0	0/1:18:8,10	0/0:21:21,0	0/0:31:31,0	./.:8:.,.	0/0:30:30,0	0/0:12:12,0	0/0:16:16,0	./.:8:.,.	1/1:13:0,13	0/0:6:6,0	0/1:28:16,12	0/0:22:22,0	./.:25:.,.	0/0:13:13,0	1/1:9:0,9	0/0:7:7,0	0/0:11:11,0	0/0:14:14,0	0/0:14:14,0	0/0:11:11,0	./.:0:.,.	0/0:15:15,0	0/0:5:5,0	0/0:38:38,0	0/0:6:6,0	0/0:10:10,0	0/0:7:7,0	0/0:35:35,0	0/1:4:2,2	0/0:25:25,0	0/1:26:18,8	0/0:21:21,0	0/0:10:10,0	./.:6:.,.	0/1:35:18,17	./.:0:.,.	0/0:10:10,0	0/0:7:7,0	0/0:12:12,0	0/1:18:9,9	0/0:14:14,0	0/0:34:34,0	0/0:7:7,0	0/0:6:6,0	0/1:13:8,5	0/1:24:13,11	0/0:23:23,0	0/0:9:9,0
groupI	21157068	8806_60	T	C	.	PASS	NS=66;AF=0.364	GT:DP:AD	0/1:12:6,6	0/1:15:10,5	0/1:30:19,11	0/1:17:9,8	0/1:10:3,7	0/1:15:5,10	0/1:15:6,9	0/1:31:20,11	1/1:37:0,37	0/0:19:19,0	0/0:26:26,0	0/1:9:5,4	0/0:21:21,0	0/0:27:27,0	0/1:13:5,8	0/1:35:13,22	0/1:17:7,10	0/1:24:16,8	0/1:11:5,6	./.:17:.,.	0/0:4:4,0	0/1:20:8,12	0/1:20:7,13	0/1:11:6,5	1/1:23:0,23	1/1:8:0,8	0/1:26:16,10	0/1:17:8,9	0/1:19:7,12	1/1:18:0,18	0/1:31:12,19	1/1:6:0,6	1/1:30:0,30	0/0:33:33,0	0/0:25:25,0	0/1:16:10,6	0/1:14:10,4	0/1:8:3,5	0/0:5:5,0	./.:30:.,.	0/0:20:20,0	0/1:33:11,22	0/1:8:5,3	0/0:24:24,0	1/1:11:0,11	1/1:13:0,13	0/1:17:5,12	0/0:23:23,0	0/0:18:18,0	0/0:20:20,0	0/1:16:4,12	0/0:11:11,0	0/1:23:13,10	0/0:18:18,0	0/1:34:19,15	./.:17:.,.	0/0:24:24,0	0/0:19:19,0	0/0:21:21,0	0/0:13:13,0	0/0:7:7,0	./.:15:.,.	0/0:25:25,0	0/0:34:34,0	0/1:14:9,5	0/0:29:29,0	0/0:17:17,0	0/0:16:16,0	0/0:22:22,0	0/1:10:5,5
groupI	21176929	8811_53	T	C	.	PASS	NS=66;AF=0.068	GT:DP:AD	0/0:20:20,0	0/0:34:34,0	0/0:24:24,0	0/0:11:11,0	0/0:4:4,0	0/0:27:27,0	0/0:21:21,0	0/0:14:14,0	0/0:26:26,0	0/0:21:21,0	0/0:11:11,0	0/0:4:4,0	0/0:16:16,0	0/0:27:27,0	0/0:19:19,0	0/0:41:41,0	0/0:17:17,0	0/0:13:13,0	0/0:10:10,0	0/0:12:12,0	0/1:18:9,9	0/0:12:12,0	0/1:8:4,4	0/0:21:21,0	0/0:38:38,0	0/0:13:13,0	0/0:8:8,0	0/0:3:3,0	0/0:3:3,0	0/0:17:17,0	0/0:21:21,0	0/0:4:4,0	0/0:12:12,0	0/0:6:6,0	0/0:7:7,0	0/0:6:6,0	0/0:6:6,0	0/0:5:5,0	./.:0:.,.	0/0:14:14,0	0/0:8:8,0	0/0:12:12,0	0/0:11:11,0	0/0:8:8,0	./.:0:.,.	0/0:26:26,0	0/0:9:9,0	0/0:8:8,0	./.:0:.,.	0/0:15:15,0	0/0:36:36,0	1/1:18:0,18	0/0:18:18,0	0/0:16:16,0	1/1:18:0,18	0/0:6:6,0	./.:19:.,.	0/0:14:14,0	0/0:22:22,0	0/0:7:7,0	0/1:13:4,9	0/0:10:10,0	0/0:3:3,0	0/0:10:10,0	0/0:21:21,0	0/0:24:24,0	0/0:16:16,0	0/0:3:3,0	0/0:4:4,0	1/1:27:0,27
[truncated: 8,106,101 more chars]
