# Supplementary material for: Admixture between Ancient Lineages, Selection, and the Formation of Sympatric Stickleback Species-Pairs
Source: Mol Biol Evol. 2019 Jul 16;36(11):2481–97. doi: 10.1093/molbev/msz161 (PMC6805233; doi:10.1093/molbev/msz161)
Supplement: msz161_Supplementary_Data [file msz161_supplementary_data.zip › Supp_morph_data.xls]

## Sheet: Supp_morph_data
loch	Fish.ID	Eda.genotype	Plate.morph	fish.length	spine.1.length.residuals	spine.2.length.residuals	spine.3.length.residuals	longest.plate.length.residuals	pelvis.height.residuals	pelvis.length.residuals	pelvic.spine.length.residuals	n.plates	Shape.Resid.1	Shape.Resid.2	Shape.Resid.3	Shape.Resid.4	Shape.Resid.5	Shape.Resid.6	Shape.Resid.7	Shape.Resid.8	Shape.Resid.9	Shape.Resid.10	Shape.Resid.11	Shape.Resid.12	Shape.Resid.13	Shape.Resid.14	Shape.Resid.15	Shape.Resid.16	Shape.Resid.17	Shape.Resid.18	Shape.Resid.19	Shape.Resid.20	Shape.Resid.21	Shape.Resid.22	Shape.Resid.23	Shape.Resid.24	Shape.Resid.25	Shape.Resid.26	Shape.Resid.27	Shape.Resid.28	Shape.Resid.29	Shape.Resid.30	Shape.Resid.31	Shape.Resid.32	Shape.Resid.33	Shape.Resid.34	Shape.Resid.35	Shape.Resid.36	Shape.Resid.37
DHEO	1	CC	Complete	77.057	0.0282755	-0.108438	0.30465	-0.857862	-0.651112	-0.458442	-0.0041595	33	-0.222351	0.0189229	-0.101649	0.0516542	0.11981	0.0565193	0.272647	0.0279058	0.34282	0.0265532	0.363766	0.015472	0.347644	0.000992	0.28595	-0.00855916	0.182254	-0.048974	0.173052	-0.0540432	-0.0314277	-0.0611248	-0.114161	-0.045947	-0.204656	-0.0289597	-0.232587	0.00739962	-0.210727	-0.0109204	-0.204395	0.0200523	-0.165488	0.0408328	-0.191488	0.0161086	-0.169585
DHEO	2	CC	Complete	70.307	-0.51935	-0.146564	0.06715	-0.617812	-0.632937	0.302508	-0.267535	32	-0.227287	0.0206795	-0.103397	0.0501916	0.121048	0.05121	0.286232	0.0247341	0.33831	0.0290817	0.355143	0.0155934	0.338974	0.00029	0.282103	-0.00709212	0.184975	-0.0436886	0.178551	-0.049012	-0.0257854	-0.0650261	-0.106976	-0.0523825	-0.210088	-0.024105	-0.237583	0.0135147	-0.211342	-0.00704088	-0.208031	0.021242	-0.168281	0.0397232	-0.194708	0.0130511	-0.166883
DHEO	3		Complete	65.015	0.0666725	0.758042	0.32175	1.27393	1.49473	-0.302411	0.734548	33	-0.237481	0.0137691	-0.107477	0.0653923	0.131668	0.0890413	0.283896	0.0314918	0.339454	0.0202756	0.353981	-0.00269386	0.331346	-0.0154759	0.279691	-0.00944566	0.168932	-0.0446731	0.163429	-0.0465307	-0.0118783	-0.0566059	-0.0992761	-0.0529215	-0.207085	-0.0377644	-0.251287	-0.00216558	-0.215746	-0.017821	-0.212498	0.0173143	-0.170591	0.0399218	-0.196701	0.0133927	-0.166103
DHEO	4		Complete	73.945	-0.606832	-0.830322	-0.41975	-1.39715	-1.2851	-0.310293	-1.41111	33	-0.223255	0.0113243	-0.110867	0.0534488	0.129729	0.073409	0.2781	0.0238441	0.342413	0.0152254	0.359085	0.00108437	0.342731	-0.0103325	0.282526	-0.0123857	0.186706	-0.0326448	0.180477	-0.0377564	-0.0242914	-0.0483152	-0.120946	-0.0433038	-0.199759	-0.0320033	-0.230207	0.00131647	-0.206918	-0.0136732	-0.206609	0.0141846	-0.171607	0.0362608	-0.194796	0.0101317	-0.168873
DHEO	5		Complete	76.759	-0.763432	-0.457549	-0.31145	-0.0628914	0.214002	-0.297757	-0.695477	33	-0.226065	0.0186312	-0.103522	0.052878	0.116893	0.051804	0.272442	0.0263302	0.343885	0.031682	0.35942	0.0201568	0.351367	0.00259621	0.283422	-0.00880435	0.17748	-0.0540658	0.173472	-0.0589547	-0.0308979	-0.0646599	-0.11776	-0.0468732	-0.205153	-0.0269576	-0.234934	0.0081284	-0.207701	-0.0105078	-0.205699	0.0197272	-0.168106	0.040364	-0.192981	0.0160626	-0.167246
DHEO	6		Complete	79.909	-0.285206	0.0013755	-0.31395	-0.157381	0.0089871	-0.251067	-1.0605	33	-0.225378	0.00909895	-0.109642	0.058185	0.125091	0.0756379	0.27154	0.0259479	0.347304	0.0185249	0.36472	0.00322141	0.349839	-0.0103789	0.281176	-0.01669	0.173147	-0.0393593	0.166661	-0.0400226	-0.0209969	-0.0468938	-0.115792	-0.0455436	-0.202239	-0.034561	-0.23245	-0.00167367	-0.208215	-0.0188104	-0.207	0.0141912	-0.169434	0.0388166	-0.195187	0.0145057	-0.169446
DHEO	7		Complete	76.313	-0.680121	-0.0583465	-0.06715	-0.26264	0.598515	1.4415	0.788365	33	-0.227224	0.0129498	-0.109555	0.05794	0.120383	0.0696105	0.275743	0.0240536	0.344983	0.0205126	0.36634	0.00652262	0.346061	-0.00627259	0.28175	-0.0132477	0.176014	-0.0407517	0.170964	-0.0437179	-0.0324525	-0.0540899	-0.114093	-0.0444334	-0.201304	-0.0320232	-0.235879	0.00110622	-0.206394	-0.0178719	-0.206533	0.0146221	-0.168269	0.0403756	-0.19362	0.0132804	-0.166737
DHEO	8		Complete	73.227	-0.566569	-0.458624	-0.17085	-1.04724	0.0414113	-0.2053	-1.73835	32	-0.223842	0.0146891	-0.108877	0.0569428	0.124787	0.0636439	0.277524	0.0292135	0.346937	0.0246969	0.361653	0.00876321	0.348056	-0.00512227	0.283468	-0.00974332	0.174789	-0.0465341	0.168033	-0.0514612	-0.0256594	-0.0536875	-0.109953	-0.0452015	-0.200689	-0.0298485	-0.233602	0.00360885	-0.207376	-0.013018	-0.204822	0.015875	-0.170091	0.0386254	-0.193146	0.0119122	-0.168322
DHEO	9		Complete	65.696	0.043164	0.861172	-0.2913	-0.757402	-0.301938	0.59449	0.952584	33	-0.231798	0.0127235	-0.10817	0.0584387	0.128759	0.0691126	0.273556	0.0278037	0.343871	0.0146098	0.360555	0.000113	0.343796	-0.0133836	0.280005	-0.00842762	0.176554	-0.0330444	0.171784	-0.0357117	-0.022257	-0.0532201	-0.107713	-0.0481262	-0.206445	-0.0341222	-0.240741	0.000929	-0.208527	-0.0167213	-0.209885	0.0154049	-0.168275	0.0384075	-0.19582	0.0136887	-0.169012
DHEO	10		Complete	73.151	0.798196	1.36929	0.27095	-0.737695	-0.657573	0.734023	1.05659	33	-0.225518	0.0180216	-0.105915	0.0533466	0.133112	0.0595475	0.27308	0.0268397	0.341893	0.0249817	0.358335	0.0103457	0.347139	-0.00412715	0.280508	-0.00946115	0.177686	-0.0400624	0.173282	-0.0435851	-0.0246382	-0.0622182	-0.114879	-0.0481554	-0.207433	-0.0267104	-0.235653	0.00802336	-0.210248	-0.0125528	-0.207397	0.0193958	-0.169128	0.038715	-0.195237	0.0126466	-0.169064
DHEO	11		Complete	72.887	0.301121	0.456746	0.18315	-0.40968	-0.155835	-0.629384	0.286035	34	-0.224188	0.0102379	-0.110142	0.0556822	0.127524	0.0613398	0.290298	0.0221822	0.345073	0.0212145	0.358902	0.00714485	0.346023	-0.00680809	0.283036	-0.00867121	0.173327	-0.0377917	0.164609	-0.0439124	-0.0239401	-0.0495906	-0.117966	-0.0440793	-0.2002	-0.0307588	-0.233278	0.000318	-0.205926	-0.0160553	-0.20656	0.0152909	-0.169003	0.0394945	-0.195443	0.0127503	-0.168096
DHEO	12		Complete	73.853	-0.32901	0.566684	-0.07215	0.150676	-2.18756	0.0653078	0.384775	32	-0.222754	0.019957	-0.104372	0.0526689	0.121023	0.0467209	0.285656	0.0261536	0.34088	0.0305948	0.358335	0.0172281	0.342467	0.0026481	0.289281	-0.00539053	0.179299	-0.0476964	0.174026	-0.0497977	-0.0328696	-0.0666983	-0.113447	-0.0463469	-0.20446	-0.0242571	-0.230754	0.0101227	-0.206702	-0.00859865	-0.204727	0.0213188	-0.168893	0.039293	-0.194948	0.0152102	-0.169477
DHEO	13		Complete	74.627	-0.418469	-0.363324	-0.41885	0.0833158	-0.258929	0.57334	-1.54225	33	-0.226481	0.0135174	-0.108736	0.0561252	0.117172	0.0670865	0.278544	0.0252447	0.350876	0.0214426	0.365349	0.00520399	0.345119	-0.00606175	0.286264	-0.00906672	0.1707	-0.0412311	0.164274	-0.0468534	-0.0264838	-0.0503163	-0.103729	-0.0379257	-0.202095	-0.0287969	-0.232269	0.00291592	-0.207282	-0.0148438	-0.207202	0.0175758	-0.171754	0.0372219	-0.195943	0.0101779	-0.168793
DHEO	14		Complete	74.57	0.073855	0.294115	0.046	-0.954022	-1.38392	0.051582	0.725205	33	-0.224455	0.0112687	-0.104948	0.0556091	0.125409	0.0678065	0.28502	0.025526	0.340338	0.0225427	0.361246	0.00753956	0.343719	-0.00628075	0.284886	-0.00957626	0.174434	-0.0435068	0.16851	-0.0456771	-0.0209657	-0.0541441	-0.120708	-0.0453937	-0.205548	-0.031452	-0.23474	0.00135895	-0.209946	-0.0164792	-0.204638	0.0166186	-0.168297	0.0405207	-0.19284	0.0144461	-0.167015
DHEO	15		Low	34.408	0.199672	0.122256	-0.0549	-0.995877	0.842695	1.2269	0.112932	4	-0.228018	0.0126013	-0.102158	0.0564951	0.136518	0.0660518	0.282602	0.0289237	0.327079	0.0256627	0.346019	0.013562	0.330975	-0.0032419	0.284509	-0.00826757	0.194936	-0.0522608	0.191252	-0.0567653	-0.0303363	-0.0803106	-0.115119	-0.0514593	-0.206204	-0.0317237	-0.238407	0.00222424	-0.213146	-0.0123581	-0.205783	0.0169936	-0.170291	0.0429231	-0.195273	0.021441	-0.169252
DHEO	16		Low	35.109	0.313594	0.343776	0.17605	0.242699	0.866867	1.03045	0.157299	5	-0.228238	0.00637247	-0.105147	0.0626887	0.134959	0.066402	0.284728	0.0267864	0.33487	0.0268248	0.352467	0.0110138	0.335513	-0.00536323	0.28271	-0.0102769	0.183258	-0.0506902	0.174311	-0.0545354	-0.0226139	-0.0679534	-0.116874	-0.0468841	-0.204949	-0.0341891	-0.236491	-0.00240689	-0.210015	-0.0140894	-0.207772	0.0142282	-0.170879	0.0430197	-0.19431	0.0201628	-0.170191
DHEO	17		Low	37.326	0.104709	0.161457	0.0342	-0.0728996	-0.611641	0.832628	-0.260521	4	-0.229201	0.0159208	-0.106656	0.0593297	0.134763	0.0705373	0.283625	0.0295549	0.329675	0.0267675	0.3475	0.0108321	0.329816	-0.00264767	0.280497	-0.00785822	0.192056	-0.0497913	0.186581	-0.0543119	-0.0198605	-0.0769693	-0.114616	-0.0569896	-0.207181	-0.0277793	-0.237263	0.00484047	-0.212592	-0.0105713	-0.208116	0.0218842	-0.170905	0.0448787	-0.196973	0.0187867	-0.167869
DHEO	18		Low	49.847	-0.38624	-0.127533	0.32015	-0.564696	-0.192211	0.675512	-0.180124	5	-0.225303	0.0150264	-0.101617	0.0588607	0.131552	0.0679817	0.278188	0.026851	0.331666	0.0289274	0.352795	0.0143312	0.33478	-0.00431813	0.282766	-0.00842219	0.189027	-0.0524211	0.183199	-0.0580634	-0.0250533	-0.079505	-0.116331	-0.0533722	-0.200373	-0.0352576	-0.23846	0.00171859	-0.212531	-0.0109395	-0.207227	0.0203046	-0.170355	0.0436665	-0.196323	0.0185995	-0.169351
DHEO	19		Low	42.998	-0.509143	-0.529739	0.0176	-1.64439	-0.134384	0.150935	-0.790333	5	-0.22537	0.0158634	-0.0995561	0.0545777	0.129993	0.0640207	0.285679	0.0283527	0.335368	0.028705	0.353963	0.0122871	0.338394	-0.0034369	0.283792	-0.0063745	0.183872	-0.0463598	0.172963	-0.053805	-0.0303711	-0.0720863	-0.116398	-0.0533423	-0.204916	-0.0325436	-0.238926	-0.000624	-0.212095	-0.00982001	-0.20551	0.0211595	-0.168626	0.0434361	-0.194621	0.0198458	-0.166699
DHEO	20		Low	36.176	-0.068516	0.174532	0.0927	-0.0746096	0.503174	0.348138	-0.194496	4	-0.228079	0.00916136	-0.107288	0.0593411	0.140625	0.0653224	0.263614	0.0262614	0.336055	0.024612	0.351613	0.00860718	0.337014	-0.00749609	0.279783	-0.0113214	0.191831	-0.0477775	0.186309	-0.0521273	-0.0191173	-0.0644789	-0.112157	-0.0499023	-0.203669	-0.0334681	-0.241378	-0.00275131	-0.212064	-0.0128756	-0.210133	0.0151132	-0.17249	0.0424421	-0.199618	0.0194623	-0.169971
DHEO	21		Low	43.529	-0.114377	-0.0550345	0.20305	-1.16403	0.320665	-0.143055	-0.149772	4	-0.225651	0.0150938	-0.097502	0.0529812	0.128013	0.0602718	0.289428	0.025933	0.335228	0.029205	0.353524	0.0131065	0.337764	-0.0017739	0.288534	-0.00516629	0.180954	-0.049146	0.173311	-0.0528385	-0.0330485	-0.0716705	-0.117118	-0.0491717	-0.206213	-0.0304281	-0.237411	0.00235723	-0.207897	-0.0126276	-0.205109	0.0202133	-0.169343	0.0418018	-0.194851	0.0178692	-0.16723
DHEO	22		Low	39.565	0.135997	-0.0157325	0.03525	-0.095999	0.512374	0.409919	-0.222378	5	-0.226807	0.0141684	-0.1015	0.0577061	0.144202	0.0635439	0.274881	0.0269363	0.333533	0.0302339	0.351928	0.0140287	0.338637	-0.00377111	0.286082	-0.00818964	0.183802	-0.0499304	0.175629	-0.0549199	-0.0280613	-0.070989	-0.11764	-0.0514074	-0.200628	-0.0316075	-0.237365	0.00373847	-0.209293	-0.0130058	-0.208274	0.0199116	-0.172241	0.0433909	-0.196409	0.016734	-0.169758
DHEO	23		Low	42.303	0.452165	0.555959	0.45135	0.766806	0.208496	0.993778	0.3082	4	-0.23006	0.0155726	-0.109315	0.063395	0.143327	0.0690802	0.283167	0.0270879	0.331583	0.0271177	0.349917	0.0103636	0.331956	-0.00664631	0.284946	-0.00512435	0.183043	-0.0482247	0.174254	-0.0524313	-0.014746	-0.0699019	-0.113977	-0.0515758	-0.206747	-0.0273572	-0.239894	0.000761	-0.210305	-0.014645	-0.208061	0.0179816	-0.169108	0.0443451	-0.196714	0.0170662	-0.169042
DHEO	24		Low	47.948	0.481782	0.254286	0.4261	0.175839	-0.155979	0.902305	0.175342	5	-0.229305	0.0179756	-0.102676	0.0585294	0.134489	0.0680653	0.2816	0.026915	0.333573	0.026246	0.35325	0.00961633	0.334612	-0.00435595	0.28704	-0.00702961	0.182747	-0.0436809	0.17455	-0.0465688	-0.0222537	-0.073907	-0.119282	-0.0496901	-0.206039	-0.0292573	-0.242365	0.00438497	-0.211528	-0.0137811	-0.204978	0.0217609	-0.167442	0.0425408	-0.194299	0.0157952	-0.167542
DHEO	25		Low	42.5	-0.37415	-0.41675	-0.1385	-0.3705	-0.04165	-0.7469	-0.57295	4	-0.230314	0.0180842	-0.103698	0.0556551	0.126457	0.0583444	0.274651	0.0257122	0.337693	0.0315817	0.358295	0.0167414	0.342597	-0.00188148	0.275699	-0.00943854	0.181282	-0.050907	0.17811	-0.0547693	-0.0224081	-0.0703544	-0.11174	-0.052047	-0.207543	-0.0304412	-0.240462	0.00213055	-0.214829	-0.00963355	-0.207263	0.0222946	-0.167147	0.043168	-0.193979	0.0191222	-0.167101
DHEO	26		Low	50.954	-0.361489	-0.491997	-0.0782	-1.96819	-1.53323	-0.3705	-0.564259	4	-0.228567	0.0160763	-0.10359	0.0547415	0.130047	0.0544063	0.277962	0.0275455	0.340482	0.0330444	0.361999	0.0158689	0.343805	0.00114421	0.2782	-0.00840567	0.176135	-0.0511212	0.167243	-0.0566993	-0.0255019	-0.0680761	-0.112386	-0.0504114	-0.205669	-0.0286556	-0.238669	0.0049051	-0.210779	-0.0103786	-0.205509	0.0221003	-0.167737	0.0432156	-0.194079	0.0182032	-0.166791
DHEO	27		Low	37.753	0.630839	0.639733	0.41785	-0.562264	0.273851	-0.319552	0.477125	6	-0.234787	0.0139934	-0.102521	0.0635417	0.13036	0.0671343	0.295362	0.0268968	0.331266	0.027673	0.35327	0.00780595	0.330968	-0.00691164	0.286396	-0.00801498	0.166892	-0.0472668	0.159415	-0.0511637	-0.00761133	-0.0637274	-0.111639	-0.0542954	-0.21134	-0.0358572	-0.247815	-0.00086	-0.213434	-0.0163755	-0.211946	0.0170523	-0.169084	0.0475737	-0.195808	0.0180193	-0.168136
DHEO	28		Low	45.457	-0.106124	0.342361	0.21865	-1.2225	-0.303152	0.494398	-0.16856	5	-0.228238	0.0113034	-0.0992886	0.0617241	0.128339	0.063745	0.281117	0.025747	0.336901	0.0259203	0.354285	0.00968304	0.338356	-0.00914526	0.284848	-0.00857602	0.17908	-0.0439564	0.172646	-0.0477632	-0.0274906	-0.0683993	-0.121569	-0.0515385	-0.20616	-0.0351362	-0.240411	-0.00227452	-0.210566	-0.0138795	-0.208759	0.0171175	-0.169141	0.0443399	-0.195423	0.0171673	-0.167757
DHEO	29		Low	33.363	0.360955	0.272628	-0.00965	0.57393	0.40591	0.763334	0.0496895	4	-0.231827	0.0145134	-0.104589	0.0642073	0.13852	0.0678136	0.276823	0.0270669	0.328013	0.0284629	0.348143	0.0151585	0.330891	-0.00256506	0.2867	-0.0085661	0.191014	-0.0537139	0.179144	-0.0601362	-0.0164601	-0.0726618	-0.11792	-0.0504402	-0.20622	-0.0307256	-0.242118	0.000476	-0.210611	-0.0150154	-0.209765	0.0196605	-0.171133	0.0444686	-0.194555	0.0198517	-0.168278
DHEO	30		Low	35.806	0.524029	0.406817	0.1462	0.151092	-0.182329	0.336076	0.187399	5	-0.228487	0.00961854	-0.111403	0.0645791	0.129437	0.0653046	0.287828	0.0239216	0.335447	0.024226	0.350473	0.00742183	0.334724	-0.00854131	0.286606	-0.00794439	0.18426	-0.0451686	0.178696	-0.0496009	-0.022275	-0.0605624	-0.110421	-0.0447052	-0.204381	-0.0277674	-0.237846	-0.00288813	-0.209323	-0.0147264	-0.207525	0.0146099	-0.171913	0.0416166	-0.195814	0.0144093	-0.16771
DHEO	31		Low	45.261	-0.0499385	-0.105061	0.11945	-0.660401	-1.25016	-0.0621914	-0.491594	5	-0.227588	0.0133431	-0.109059	0.0583784	0.128514	0.0604088	0.286523	0.0259331	0.335578	0.0258328	0.358169	0.0113385	0.342475	-0.00534046	0.281229	-0.00801745	0.179881	-0.0433605	0.168654	-0.0488277	-0.0234125	-0.0613522	-0.112095	-0.0477085	-0.204658	-0.027153	-0.239036	0.00372047	-0.209309	-0.0133267	-0.206966	0.0175859	-0.170509	0.0416127	-0.19403	0.0145534	-0.167889
DHEO	32		Low	38.556	0.183654	0.348942	0.2027	0.380442	-0.161104	0.346726	0.300774	4	-0.228139	0.0143203	-0.106237	0.0617562	0.130752	0.0680797	0.279678	0.0289914	0.334707	0.0253664	0.355101	0.0108361	0.334055	-0.00233823	0.283444	-0.01044	0.185103	-0.0476886	0.175733	-0.0541741	-0.0223516	-0.0716455	-0.120004	-0.0506919	-0.206175	-0.0307484	-0.236917	0.00202785	-0.211845	-0.0141974	-0.207456	0.0187087	-0.169693	0.0439502	-0.196149	0.0179227	-0.166501
DHEO	33		Low	39.97	0.404955	0.520415	0.109	-0.603862	0.378343	-0.319378	0.352305	5	-0.234175	0.0121489	-0.10352	0.0693143	0.128862	0.0723556	0.289432	0.0301705	0.334849	0.0273013	0.354454	0.00737443	0.329193	-0.0113502	0.289813	-0.0103	0.171202	-0.047372	0.157988	-0.0522663	-0.0191232	-0.0670015	-0.111455	-0.0521548	-0.20611	-0.0377989	-0.246499	-0.00404542	-0.21067	-0.0206586	-0.212336	0.0165202	-0.169106	0.0487818	-0.197987	0.0168483	-0.165791
DHEO	34		Low	44.142	-0.365147	-0.180031	0.2264	-0.953453	-0.59125	0.0270292	-0.141257	5	-0.229871	0.0161519	-0.107	0.0571262	0.139671	0.0582813	0.287707	0.0276708	0.329518	0.0276535	0.350379	0.0124544	0.331505	-0.00370506	0.289098	-0.00715903	0.182677	-0.0473103	0.173592	-0.0501945	-0.025321	-0.0626864	-0.117783	-0.050559	-0.209861	-0.0306929	-0.242141	0.00200965	-0.214544	-0.0131225	-0.209091	0.0199779	-0.168631	0.0439732	-0.194086	0.0160426	-0.165448
DUIN	1	X	Complete	63.386	0.960999	0.966627	-0.2248	-0.0347756	-0.117727	-0.899816	0.322469	33	-0.229841	0.0219638	-0.101161	0.0606892	0.12483	0.0532939	0.276034	0.0281606	0.343879	0.0336828	0.36599	0.023358	0.348477	0.00214706	0.27501	-0.0124727	0.166451	-0.0577313	0.163911	-0.0592316	-0.0285545	-0.0635116	-0.113196	-0.047506	-0.196625	-0.029703	-0.240385	0.0059133	-0.210661	-0.0116475	-0.209563	0.0189762	-0.169994	0.0419181	-0.194011	0.0136876	-0.168137
DUIN	2	X	Complete	62.965	0.787098	0.715568	-0.06375	0.530361	0.0038335	-0.211241	0.0067225	32	-0.235571	0.0168292	-0.106832	0.0652579	0.131296	0.0673156	0.287214	0.0305595	0.337423	0.0293397	0.354735	0.00901298	0.334541	-0.00477082	0.282227	-0.0104582	0.168433	-0.0523866	0.159475	-0.0544701	-0.012994	-0.0638425	-0.101623	-0.0530929	-0.209021	-0.0331542	-0.249926	0.00419936	-0.213698	-0.0153413	-0.210194	0.0185525	-0.169187	0.0428263	-0.193582	0.0131465	-0.166918
DUIN	3	X	Complete	68.988	0.071142	-0.039434	0.3031	-1.87894	-0.289403	-0.598791	0.327502	32	-0.222333	0.0185567	-0.10204	0.0527148	0.122745	0.0630497	0.280172	0.0267768	0.338323	0.0303731	0.356983	0.0151077	0.344207	-0.00292774	0.283125	-0.00885961	0.186256	-0.0486767	0.176061	-0.0551844	-0.0312514	-0.064477	-0.122808	-0.0485017	-0.203175	-0.0276679	-0.234528	0.00885986	-0.210108	-0.0104737	-0.204176	0.0192785	-0.169158	0.0383514	-0.192726	0.013498	-0.16936
DUIN	4	LL	Low	32.81	-0.040985	0.289795	0.227	-0.534926	0.266339	-0.130794	0.291165	5	-0.227341	0.0145202	-0.105705	0.0608758	0.13288	0.0587721	0.284284	0.0229596	0.337636	0.0280396	0.356654	0.0155189	0.341996	-0.00118347	0.280524	-0.0114922	0.175161	-0.0503934	0.163057	-0.0540995	-0.0215979	-0.0590063	-0.116645	-0.0474508	-0.20766	-0.0271878	-0.242882	-0.00063	-0.209621	-0.0191554	-0.208677	0.0174251	-0.16757	0.0432231	-0.195673	0.0154939	-0.168698
DUIN	5	LL	Low	33.429	0.205474	0.105015	-0.08095	-0.201573	0.310475	-0.589315	0.227578	5	-0.229248	0.0178227	-0.100291	0.0604279	0.130675	0.0655777	0.272813	0.0277172	0.344904	0.0337921	0.365809	0.0151463	0.34932	-0.00439384	0.273238	-0.0103687	0.165324	-0.0538507	0.156421	-0.0560897	-0.0252146	-0.0613801	-0.107562	-0.0517552	-0.205681	-0.03005	-0.243655	-0.00152613	-0.212955	-0.0105913	-0.208494	0.020211	-0.167142	0.0429829	-0.196416	0.0180093	-0.169605
DUIN	6		Low	37.714	-0.564149	-0.460177	-0.2852	-1.22028	-0.104983	-0.402124	-0.287719	4	-0.227773	0.0139131	-0.103581	0.0599139	0.137196	0.0645639	0.284763	0.0261717	0.334995	0.0263151	0.353331	0.0102879	0.333539	-0.00516881	0.282689	-0.0106613	0.180806	-0.0481279	0.173288	-0.050829	-0.0227977	-0.0576616	-0.109416	-0.0495431	-0.210566	-0.0310327	-0.241113	-0.000464	-0.214905	-0.0155465	-0.208386	0.0155039	-0.169819	0.0416613	-0.195059	0.0154742	-0.168208
DUIN	7		Low	35.246	0.421989	0.233897	0.1662	-0.351332	-0.253793	-0.0871804	-0.096841	5	-0.226555	0.0166749	-0.10995	0.0603304	0.139787	0.0605337	0.265073	0.0301923	0.345397	0.0271923	0.360358	0.0125954	0.346945	-0.00262745	0.272503	-0.0174325	0.179018	-0.0486552	0.169195	-0.0477329	-0.0153854	-0.06027	-0.114831	-0.0504993	-0.202885	-0.0292195	-0.238597	-0.00156529	-0.21295	-0.0123817	-0.206358	0.0178592	-0.16855	0.0421197	-0.195318	0.0162589	-0.171699
DUIN	8	LL	Low	33.238	0.329017	0.468941	0.0716	-0.304495	-0.563328	0.223759	0.553627	5	-0.230207	0.0130103	-0.108997	0.0611043	0.124382	0.0667408	0.281578	0.0259408	0.336119	0.0228808	0.353456	0.00496058	0.340186	-0.00845369	0.285602	-0.00533634	0.179376	-0.0458154	0.174107	-0.050711	-0.0168871	-0.0540445	-0.112648	-0.047961	-0.202108	-0.0304502	-0.239306	-0.00446703	-0.213378	-0.0158176	-0.207373	0.0169649	-0.171561	0.0433248	-0.196339	0.0167222	-0.169609
DUIN	9	X	Low	34.762	-0.028817	0.080059	0.0184	-0.497305	-0.138272	0.458241	0.263973	5	-0.230035	0.0165581	-0.102673	0.0627117	0.146023	0.0611551	0.281905	0.0258617	0.333844	0.027673	0.350699	0.0117598	0.335191	-0.00370927	0.28468	-0.00940466	0.179207	-0.0456639	0.169571	-0.0501573	-0.0277349	-0.0583012	-0.11954	-0.0492294	-0.20707	-0.0337323	-0.244506	-0.000316	-0.217752	-0.0159807	-0.208384	0.0183012	-0.167487	0.0430568	-0.194323	0.01511	-0.165793
DUIN	10	LL	Low	37.476	-0.407566	-0.291118	-0.0143	-0.93359	-0.408356	-1.29848	-0.403046	5	-0.226556	0.0116653	-0.0997273	0.0608365	0.139949	0.0621016	0.275337	0.0260336	0.336697	0.0263041	0.35441	0.011079	0.342313	-0.00424194	0.28035	-0.0110172	0.18394	-0.0467634	0.17567	-0.0528347	-0.0278487	-0.058934	-0.116095	-0.045444	-0.203119	-0.0307822	-0.237501	-0.00527918	-0.21194	-0.0146821	-0.205993	0.0163457	-0.170639	0.0412565	-0.196723	0.016194	-0.17056
DUIN	11	LL	Low	46.278	-0.808623	-0.938779	-0.2924	-0.892479	-1.56395	-0.116137	-1.33321	6	-0.228324	0.0175254	-0.0959724	0.0570796	0.134141	0.0705717	0.282953	0.0278666	0.333958	0.0251317	0.355302	0.00962109	0.338924	-0.00749816	0.284574	-0.00882833	0.177946	-0.0437684	0.171384	-0.0481468	-0.026042	-0.0648176	-0.11137	-0.0567433	-0.210994	-0.0329957	-0.239205	-0.00154502	-0.216372	-0.0141996	-0.205394	0.0201325	-0.169144	0.0423562	-0.192687	0.0159427	-0.166035
DUIN	12	LL	Low	35.468	-0.052538	-0.199074	0.0301	-0.846753	-0.399891	0.185457	-0.093578	4	-0.227575	0.0132857	-0.105733	0.0625841	0.133405	0.0650501	0.286009	0.0254596	0.331671	0.0275345	0.350118	0.0115459	0.337327	-0.00521647	0.285472	-0.0093498	0.181972	-0.0508104	0.176241	-0.0543245	-0.0230912	-0.0576642	-0.115306	-0.0480311	-0.205018	-0.0308158	-0.238128	-0.00128674	-0.21362	-0.0139422	-0.208169	0.0175286	-0.169541	0.0418142	-0.195129	0.0149854	-0.171233
DUIN	13		Low	39.095	-0.690608	-0.637397	-0.50325	-0.121837	-0.664319	0.077597	-1.23813	4	-0.227661	0.0138296	-0.109346	0.0599799	0.131815	0.069738	0.294529	0.0263595	0.33503	0.022267	0.352677	0.00679712	0.339792	-0.00733155	0.276976	-0.0059491	0.179852	-0.0435905	0.172907	-0.0484929	-0.0210197	-0.0621261	-0.114254	-0.0525125	-0.20276	-0.0319358	-0.236276	-0.00363589	-0.209826	-0.0109833	-0.206372	0.018067	-0.168474	0.0449262	-0.197397	0.0147158	-0.169295
DUIN	14		Low	38.517	-0.0873345	-0.136968	-0.19835	-0.0895782	-1.79194	-0.554846	-0.639069	5	-0.228767	0.0130589	-0.109514	0.0631867	0.130114	0.0704963	0.286908	0.0255879	0.341906	0.0283676	0.355923	0.0110147	0.346591	-0.0080736	0.275271	-0.0158342	0.173537	-0.0483411	0.164864	-0.053745	-0.0213287	-0.054534	-0.113242	-0.0457685	-0.20362	-0.0324916	-0.237982	-0.00422742	-0.211232	-0.0158127	-0.206176	0.015164	-0.167619	0.0419436	-0.194926	0.0136639	-0.166352
DUIN	15		Low	46.929	-0.634277	-0.616734	0.00605	-1.69367	-1.48987	-0.493215	-1.05967	3	-0.232278	0.0147647	-0.100199	0.0613914	0.134083	0.0548791	0.266444	0.0335757	0.338507	0.0238938	0.352757	0.00803859	0.338983	-0.00838945	0.280619	-0.00622628	0.186703	-0.0425412	0.179701	-0.0479265	-0.0198784	-0.0613004	-0.112275	-0.0537589	-0.211374	-0.0338592	-0.247757	0.000985	-0.212407	-0.0168696	-0.209531	0.0197903	-0.167741	0.0466556	-0.194394	0.0205892	-0.166985
DUIN	16		Low	44.468	-1.58804	-0.589574	0.1111	-1.70915	-0.525791	-2.35914	-1.03008	3	-0.231182	0.0158847	-0.10669	0.0575073	0.132818	0.0615327	0.287871	0.0243371	0.335037	0.0269302	0.353655	0.0141909	0.340334	-0.00135965	0.280915	-0.0101349	0.179465	-0.0496802	0.168828	-0.0526295	-0.0241875	-0.0574445	-0.108264	-0.0526843	-0.209413	-0.0308802	-0.242489	0.00298257	-0.210695	-0.0133795	-0.20738	0.0194344	-0.165982	0.0437764	-0.195625	0.0155255	-0.167493
DUIN	17		Low	34.571	0.302727	0.272985	0.24595	-0.609227	-0.250075	-0.0936854	0.340021	3	-0.230252	0.0138229	-0.106945	0.0613466	0.130559	0.0630629	0.283424	0.0280909	0.337407	0.0282492	0.353697	0.0110162	0.338912	-0.00478635	0.283398	-0.0119939	0.176918	-0.0501017	0.169363	-0.0521302	-0.0169895	-0.0609862	-0.109328	-0.0495962	-0.20386	-0.0325115	-0.241087	-0.00224143	-0.211076	-0.0140021	-0.208997	0.0166749	-0.16796	0.0435838	-0.195594	0.0196429	-0.171527
DUIN	18		Low	41.337	-0.119705	-0.263979	-0.37235	-0.56755	-0.44978	-0.898914	-0.37254	5	-0.236036	0.019827	-0.0955316	0.0656708	0.131764	0.0615408	0.287042	0.0288906	0.333295	0.0312958	0.355058	0.0143252	0.331549	-0.00469103	0.290495	-0.00740072	0.16819	-0.0521434	0.15973	-0.0538922	-0.0212099	-0.0652267	-0.105934	-0.0574882	-0.206991	-0.0353467	-0.251647	-0.00227621	-0.217135	-0.0156124	-0.211035	0.0226824	-0.165096	0.048596	-0.19405	0.0201528	-0.165057
DUIN	19	X	Complete	69.929	0.360223	-0.0602345	-0.58095	0.187527	1.16183	2.08459	0.604828	32	-0.227702	0.00838775	-0.10728	0.0618858	0.144882	0.0783565	0.273324	0.0328518	0.335756	0.0196214	0.358127	0.00323469	0.345469	-0.0116686	0.275588	-0.0155943	0.183691	-0.0423158	0.174082	-0.0489537	-0.0325569	-0.0549494	-0.113674	-0.0473093	-0.200119	-0.0350459	-0.234722	-0.00514277	-0.203645	-0.0190309	-0.209709	0.0128653	-0.172042	0.04276	-0.197234	0.0146477	-0.171114
DUIN	20	X	Complete	75.106	0.085979	-0.737833	-0.1578	0.305312	-0.0806586	-0.0227444	-0.466151	32	-0.229773	0.0217509	-0.106788	0.0541927	0.126929	0.0656723	0.277259	0.0269199	0.336381	0.028457	0.356677	0.014575	0.341929	-0.00145696	0.284101	-0.0072841	0.179847	-0.0526886	0.176046	-0.0556454	-0.0306153	-0.0640989	-0.113302	-0.0491426	-0.207957	-0.0277182	-0.241795	0.00750759	-0.206181	-0.0118774	-0.207167	0.0204735	-0.168285	0.0372964	-0.192647	0.0127773	-0.167099
DUIN	22	CC	Complete	73.26	-1.38481	-0.78393	-0.0325	-2.149	-0.079806	-1.14212	-0.48341	33	-0.222888	0.018184	-0.10392	0.0555727	0.122915	0.0574781	0.269068	0.0283987	0.349068	0.0278221	0.365022	0.0140681	0.350654	-0.00112107	0.272511	-0.0164969	0.181008	-0.0465532	0.174646	-0.050205	-0.0372342	-0.0576619	-0.117424	-0.0483041	-0.20265	-0.0289947	-0.234132	0.00518227	-0.20817	-0.0129926	-0.20609	0.0188576	-0.168293	0.0377536	-0.193178	0.0108819	-0.170225
DUIN	23	CC	Complete	63.901	0.709821	0.218419	-0.00955	0.594855	0.231852	-1.25853	-0.0530335	33	-0.23233	0.0129267	-0.105938	0.0662785	0.128082	0.0757095	0.282121	0.0257914	0.343281	0.0232892	0.359511	0.00642959	0.344149	-0.010378	0.283325	-0.0137779	0.162757	-0.046113	0.157885	-0.0459202	-0.020182	-0.0562233	-0.111109	-0.04996	-0.19972	-0.0386066	-0.241228	-0.00445908	-0.208532	-0.0188157	-0.210562	0.0164496	-0.1715	0.0438729	-0.197174	0.0131937	-0.166125
DUIN	24	CC	Complete	58.726	0.314809	0.088757	0.0242	-0.0863396	0.366019	-1.11873	0.189579	33	-0.230126	0.00666451	-0.103602	0.0645261	0.129332	0.0707569	0.287616	0.0248969	0.34213	0.0206823	0.357905	0.00456805	0.340217	-0.0113658	0.284335	-0.0136012	0.165567	-0.0422878	0.159945	-0.0427292	-0.0222035	-0.0506691	-0.111168	-0.0481558	-0.204985	-0.0359906	-0.24046	-0.00820263	-0.211208	-0.0187048	-0.210346	0.0139482	-0.170583	0.0422608	-0.196858	0.0136125	-0.168965
DUIN	25		Complete	57.812	0.797258	0.460034	0.2009	0.658665	-0.420477	0.0526712	0.743298	33	-0.231569	0.0206607	-0.101902	0.0635892	0.128738	0.0628376	0.284533	0.0285949	0.331411	0.0306569	0.357088	0.0171745	0.336873	-0.00128293	0.285379	-0.0127352	0.170452	-0.05458	0.166623	-0.0561501	-0.0243609	-0.0638105	-0.103477	-0.0561294	-0.210555	-0.0292212	-0.246621	0.00365596	-0.213501	-0.0136436	-0.209981	0.0198456	-0.169175	0.0435313	-0.195771	0.0139535	-0.16704
DUIN	26		Complete	67.606	0.866729	0.524917	0.0632	-0.633188	-0.141909	-1.15924	0.218099	33	-0.231131	0.0159161	-0.10141	0.0596255	0.117641	0.0572564	0.284496	0.0269211	0.339511	0.0281596	0.362217	0.0157119	0.344957	-0.000918	0.293384	-0.00775929	0.164382	-0.0533593	0.157821	-0.0546942	-0.0275742	-0.0591577	-0.110639	-0.0499752	-0.19952	-0.0290596	-0.241511	0.000557	-0.207263	-0.0122501	-0.206316	0.0196347	-0.170426	0.0414573	-0.193728	0.0151728	-0.167817
DUIN	27		Complete	59.155	1.37068	0.835773	0.43475	1.14289	1.00619	0.396553	1.95386	33	-0.239713	0.0163984	-0.0967173	0.0641237	0.116103	0.0581523	0.285067	0.0325091	0.337745	0.0278821	0.359128	0.0106833	0.336541	-0.0056122	0.284965	-0.00364336	0.168077	-0.0518577	0.164028	-0.0554954	-0.025387	-0.0680763	-0.114488	-0.0528364	-0.201523	-0.0369499	-0.2539	-0.00427572	-0.212676	-0.0151798	-0.208741	0.0212562	-0.166117	0.0461649	-0.193361	0.0180065	-0.163599
DUIN	28		Complete	57.953	0.285139	0.618633	-0.17815	0.0498162	0.278231	-0.424032	-0.0745755	33	-0.229983	0.0180245	-0.103398	0.0605921	0.127459	0.0556572	0.288457	0.0293187	0.338234	0.027107	0.355498	0.010787	0.341985	-0.00270209	0.290372	-0.0057054	0.166485	-0.0488185	0.158089	-0.050119	-0.0225844	-0.0602349	-0.117046	-0.0486369	-0.202588	-0.0360297	-0.244681	0.00308582	-0.210238	-0.0148851	-0.208092	0.0189483	-0.167457	0.0414626	-0.193397	0.01544	-0.168705
DUIN	29		Complete	60.92	0.53088	0.03744	0.1265	0.266768	0.491148	-0.762408	-0.59802	32	-0.234116	0.0227004	-0.101645	0.0657497	0.125159	0.0643398	0.278391	0.0313219	0.337645	0.0331094	0.35339	0.0170323	0.337986	-0.00154143	0.289448	-0.00587131	0.166539	-0.0630779	0.157901	-0.0643984	-0.0130583	-0.0679708	-0.101117	-0.0564678	-0.207475	-0.0323185	-0.248356	0.00756566	-0.213901	-0.0148338	-0.211431	0.0201768	-0.169163	0.0445359	-0.195273	0.0157797	-0.16883
DUIN	30		Low	40.95	-0.400975	-0.685475	-0.229	-0.46737	-0.130595	-0.28843	-1.26553	5	-0.229671	0.0202598	-0.0943656	0.0586108	0.140661	0.0726655	0.278112	0.0310035	0.330044	0.0278956	0.346819	0.0118081	0.331414	-0.0076356	0.282148	-0.00570904	0.192397	-0.0528862	0.184894	-0.0562667	-0.028369	-0.0668934	-0.108716	-0.0561678	-0.207065	-0.0329059	-0.242385	0.00187662	-0.218088	-0.0115834	-0.207751	0.020227	-0.170307	0.0445588	-0.19591	0.0159489	-0.168958
DUIN	31		Complete	69.717	0.672466	1.05043	0.39665	0.164902	-0.0976577	0.612274	1.94573	33	-0.224173	0.00945344	-0.108652	0.060065	0.12123	0.074297	0.28381	0.0262879	0.34289	0.0216898	0.357592	0.00517734	0.341389	-0.00956273	0.286682	-0.00936951	0.179559	-0.0454962	0.171761	-0.0484093	-0.0265689	-0.0577657	-0.118601	-0.0486462	-0.199271	-0.0329035	-0.233737	-0.00084	-0.205496	-0.0164006	-0.206347	0.0144244	-0.169561	0.0408852	-0.193552	0.0154636	-0.167623
DUIN	32		Complete	71.981	0.340541	0.849979	-0.06055	-0.109313	-0.738596	0.195881	0.300287	33	-0.219728	0.01551	-0.105885	0.0581186	0.116144	0.0634279	0.281152	0.0289606	0.344876	0.0256893	0.363246	0.0102231	0.344343	-0.003015	0.292397	-0.00428478	0.176121	-0.0499115	0.167861	-0.0528462	-0.0367005	-0.0632466	-0.123692	-0.0488084	-0.200484	-0.0299621	-0.231354	0.00183584	-0.203844	-0.0136906	-0.202827	0.0194714	-0.16809	0.0409209	-0.191913	0.0145336	-0.166067
DUIN	33		Complete	59.717	0.792466	0.978432	-0.08035	-0.179098	-0.419658	-0.927726	0.568731	32	-0.237679	0.0142659	-0.102023	0.0653289	0.125285	0.0601113	0.281797	0.0277724	0.33404	0.0271658	0.360193	0.0128007	0.33872	-0.00197327	0.286549	-0.0101243	0.172496	-0.0529476	0.161482	-0.0557386	-0.015233	-0.0577059	-0.115593	-0.0461078	-0.201161	-0.033475	-0.245266	-0.00156597	-0.210266	-0.0167773	-0.212686	0.0173782	-0.166534	0.0440965	-0.196678	0.0164542	-0.167433
DUIN	34		Complete	60.891	0.580607	0.400224	-0.07405	0.0677014	-0.0332671	-0.371653	1.0903	33	-0.232835	0.0133781	-0.104715	0.0652898	0.122867	0.0656188	0.280937	0.0265109	0.343974	0.0265548	0.359285	0.00923457	0.345972	-0.00368406	0.284569	-0.0126929	0.159069	-0.0489782	0.151803	-0.0501246	-0.013164	-0.0569496	-0.105137	-0.0513586	-0.204868	-0.0320977	-0.248482	-0.000181	-0.216047	-0.018197	-0.208616	0.019043	-0.168542	0.0415807	-0.193845	0.0129731	-0.16754
DUIN	35		Complete	61.127	0.68028	0.621426	-0.20585	1.49042	0.788421	0.24524	0.543995	33	-0.233326	0.0212056	-0.102665	0.0645264	0.138336	0.0650902	0.279062	0.0325795	0.33446	0.0286341	0.353152	0.0113136	0.336452	-0.00448262	0.283437	-0.00405493	0.170727	-0.055441	0.163345	-0.056754	-0.0157719	-0.0630714	-0.112304	-0.0539597	-0.20647	-0.033269	-0.248654	0.0029677	-0.212895	-0.0149954	-0.210841	0.0202832	-0.170602	0.0429054	-0.196583	0.0156191	-0.169911
DUIN	36		Complete	74.918	-0.635863	0.044701	0.1526	0.390777	0.185064	0.450527	0.877347	33	-0.228788	0.0153567	-0.10993	0.0559261	0.11988	0.0671149	0.284345	0.0272767	0.341375	0.0233862	0.362047	0.0087355	0.344632	-0.0065683	0.282994	-0.0096365	0.171866	-0.0459933	0.166709	-0.0478153	-0.0236467	-0.05726	-0.104815	-0.0489711	-0.200669	-0.0281675	-0.239155	0.00186801	-0.206859	-0.0105766	-0.209302	0.0175765	-0.169031	0.0387866	-0.195998	0.0129277	-0.169401
DUIN	40		Low	42.796	-0.195186	0.090622	-0.1493	-0.336062	-0.989448	0.18395	-0.330266	5	-0.22529	0.0149641	-0.100015	0.0585139	0.128162	0.0712629	0.279989	0.0310186	0.339598	0.0215563	0.357787	0.00448845	0.340471	-0.0096236	0.280287	-0.00673384	0.181837	-0.0436249	0.17592	-0.0467397	-0.0274744	-0.062781	-0.110177	-0.0535041	-0.198679	-0.0370967	-0.239852	-0.00436631	-0.215298	-0.0135494	-0.206091	0.0178932	-0.169186	0.042796	-0.193214	0.0186029	-0.167974
DUIN	41		Low	44.323	-1.25741	-1.19965	-0.52665	-1.01449	-0.584866	-0.64437	-1.13347	4	-0.230713	0.0162039	-0.10115	0.0591011	0.129572	0.0568884	0.279364	0.0253776	0.336007	0.0248822	0.354545	0.00933588	0.338291	-0.00417089	0.278781	-0.00602148	0.187277	-0.0435975	0.175667	-0.0480404	-0.0201199	-0.0642762	-0.109739	-0.0518404	-0.197133	-0.037616	-0.245558	-0.00393678	-0.219973	-0.0118786	-0.208335	0.0208496	-0.166977	0.0476919	-0.19563	0.0221605	-0.17005
DUIN	42		Low	35.714	-0.351149	-0.200177	-0.0422	-0.169084	0.0692166	-0.129324	-0.558719	4	-0.224897	0.0130561	-0.102668	0.0606436	0.150703	0.0684791	0.268283	0.03121	0.33759	0.0264982	0.35379	0.00983006	0.338675	-0.00664605	0.272629	-0.0126652	0.19137	-0.0478852	0.182258	-0.0539275	-0.0303058	-0.0614006	-0.120969	-0.0485704	-0.200787	-0.0328696	-0.238359	-0.0063948	-0.210251	-0.0153437	-0.207782	0.0162712	-0.1712	0.043986	-0.197682	0.0188011	-0.170731
DUIN	43		Low	37.143	0.229224	-0.0196615	0.16635	-0.222458	0.104292	0.488562	0.0140595	4	-0.224136	0.0115793	-0.107827	0.0589922	0.132475	0.0637476	0.289615	0.0240876	0.337204	0.0234876	0.34965	0.00546767	0.335763	-0.0100677	0.295047	-0.00806013	0.181623	-0.0409277	0.173682	-0.0428955	-0.0280639	-0.054743	-0.118943	-0.0447529	-0.200414	-0.0306122	-0.235286	-0.00551181	-0.208922	-0.0172972	-0.206513	0.0143083	-0.17072	0.0402556	-0.194246	0.0161485	-0.169465
FAIK	1	LL	Low	38.024	-0.278984	-0.458632	-0.1257	-0.57871	-0.162994	-0.397018	-0.179604	6	-0.240737	0.0168848	-0.0982298	0.0687984	0.124639	0.0676073	0.276737	0.0289611	0.33482	0.026333	0.356558	0.00977523	0.334708	-0.00901386	0.275979	-0.0101653	0.177499	-0.0480263	0.170185	-0.0518195	-0.0139655	-0.0644397	-0.104882	-0.0554256	-0.211625	-0.0376759	-0.253291	0.00282607	-0.213777	-0.0193717	-0.213127	0.0185094	-0.168045	0.0465812	-0.194962	0.0194977	-0.166172
FAIK	2		Low	41.84	-0.29634	-0.15462	-0.1185	-0.310464	-0.006304	-0.825416	-0.16084	5	-0.232065	0.0196218	-0.10053	0.0613667	0.127687	0.059955	0.28542	0.0262901	0.33181	0.0293249	0.355056	0.0156859	0.341994	-0.00275684	0.282046	-0.00561578	0.175457	-0.0500762	0.166779	-0.052249	-0.0207618	-0.0616507	-0.111944	-0.0553208	-0.209933	-0.0316346	-0.243667	0.00833091	-0.218615	-0.0111177	-0.209195	0.0234726	-0.167008	0.0440633	-0.193981	0.0131534	-0.163679
FAIK	3		Low	43.019	-0.257842	-0.42148	-0.17745	0.250313	0.113296	0.801319	-0.144186	6	-0.224053	0.0121486	-0.104215	0.0631481	0.134275	0.0605604	0.283722	0.024645	0.336381	0.0302351	0.351137	0.0139234	0.336651	-0.00328207	0.294386	-0.00820433	0.180245	-0.0514456	0.172505	-0.0545284	-0.0311761	-0.0610377	-0.123573	-0.0457675	-0.203231	-0.0314603	-0.23514	0.00353463	-0.206791	-0.0162219	-0.205869	0.0154778	-0.169991	0.0430356	-0.193388	0.0169456	-0.170232
FAIK	4	LL	Low	46.197	-0.0472145	-0.418208	0.13065	-0.399906	-0.0121457	0.0905222	0.199651	5	-0.229265	0.0141716	-0.10782	0.0626001	0.132213	0.0619304	0.284011	0.025737	0.333957	0.0253612	0.355993	0.0096572	0.34122	-0.00876656	0.281877	-0.00822558	0.176036	-0.0456	0.16858	-0.0497213	-0.0204474	-0.0562297	-0.109917	-0.0485871	-0.206835	-0.0353233	-0.244298	-0.000442	-0.213803	-0.0177851	-0.207861	0.0162912	-0.170545	0.0432456	-0.194519	0.0164456	-0.166561
FAIK	5	LL	Low	41.513	-0.12332	-0.194946	0.10385	-0.53756	-0.720605	0.0390238	-0.766836	5	-0.233191	0.0160443	-0.107841	0.0619733	0.133825	0.0600635	0.280509	0.0238641	0.327297	0.0281913	0.354843	0.0139995	0.336975	-0.00516623	0.292425	-0.0111232	0.178178	-0.0486303	0.168285	-0.0501702	-0.0173852	-0.0586617	-0.108562	-0.050273	-0.206888	-0.0335633	-0.243734	0.00234264	-0.215396	-0.0167418	-0.208907	0.018967	-0.167809	0.0449937	-0.194415	0.0194558	-0.168463
FAIK	6		Low	39.155	-0.178317	-0.0042275	-0.31925	0.234887	0.530195	0.533553	0.165857	3	-0.236556	0.0109492	-0.102761	0.0684438	0.140466	0.071311	0.281143	0.0275455	0.330837	0.0225427	0.352282	0.00816615	0.335613	-0.0101724	0.281127	-0.0102469	0.175971	-0.0458255	0.169545	-0.0486239	-0.0222524	-0.0705934	-0.11479	-0.0494682	-0.201858	-0.0414128	-0.248997	-0.00294277	-0.209412	-0.0194372	-0.213313	0.0161562	-0.1676	0.0451927	-0.198777	0.0175841	-0.16703
FAIK	7	LL	Low	49.346	-0.557861	-0.129153	0.1202	0.0778084	-0.947003	0.56948	0.082809	6	-0.228821	0.0169533	-0.102654	0.0621549	0.134706	0.0637716	0.276415	0.0292228	0.337012	0.0265701	0.355702	0.0101566	0.34181	-0.00660294	0.273034	-0.00874326	0.182776	-0.0474295	0.174063	-0.0504048	-0.0236512	-0.0613813	-0.105221	-0.0543297	-0.206294	-0.0339697	-0.244543	0.00151854	-0.216159	-0.0129108	-0.208958	0.0202183	-0.170266	0.0442212	-0.19473	0.0143031	-0.167136
FAIK	8	LL	Low	48.662	-0.447967	-0.298891	0.0364	-1.15425	-0.307862	0.870381	0.359323	4	-0.229227	0.0114283	-0.108117	0.0609819	0.138714	0.0586828	0.2895	0.0258533	0.334814	0.022778	0.353214	0.00893001	0.338214	-0.00597566	0.291144	-0.0084995	0.173635	-0.042997	0.166198	-0.0463463	-0.0251029	-0.0527357	-0.115621	-0.0454192	-0.204125	-0.0334723	-0.238648	-0.00196749	-0.211199	-0.0168545	-0.207744	0.015732	-0.168858	0.0407407	-0.194406	0.0142956	-0.168734
FAIK	9	LL	Low	43.2	-0.4931	-0.0871	-0.5225	0.04028	0.69768	0.28892	-0.0774	6	-0.230065	0.0129469	-0.103857	0.0641897	0.134623	0.0698429	0.287689	0.0275559	0.328963	0.0245937	0.34661	0.00845743	0.330511	-0.0102949	0.288396	-0.0071564	0.184993	-0.0469496	0.174534	-0.051169	-0.0149985	-0.0630576	-0.116978	-0.0538311	-0.209912	-0.0331567	-0.243501	-0.000526	-0.214998	-0.0145606	-0.208484	0.0157573	-0.169269	0.0451266	-0.196676	0.0157308	-0.166161
FAIK	10	LL	Low	46.376	-0.772216	-0.651568	0.1367	-0.92253	-0.267446	0.294658	-0.585196	5	-0.227112	0.00877101	-0.111916	0.0618216	0.134307	0.0654334	0.287838	0.023123	0.340173	0.0179573	0.359161	-0.000831	0.338069	-0.013448	0.278485	-0.00768883	0.175102	-0.032907	0.169118	-0.0344895	-0.0223491	-0.0490254	-0.112373	-0.0472655	-0.207278	-0.0344412	-0.241787	-0.00407017	-0.209735	-0.0192665	-0.207425	0.014471	-0.169338	0.0392472	-0.195299	0.0128703	-0.170184
FAIK	11	LL	Low	40.594	0.216771	-0.130017	0.2568	0.173468	-0.481311	-0.100236	0.346801	5	-0.232426	0.0180106	-0.101616	0.0663493	0.130957	0.0601107	0.293551	0.0280748	0.335237	0.032275	0.358732	0.0157304	0.340365	-0.00259289	0.288308	-0.00805045	0.166171	-0.0513713	0.15343	-0.0547079	-0.0243285	-0.061322	-0.110588	-0.0504599	-0.205916	-0.0310559	-0.243221	0.00156128	-0.208308	-0.0148005	-0.206811	0.0184659	-0.167454	0.0458414	-0.192258	0.0162674	-0.164366
FAIK	12	LL	Low	45.425	-0.561013	-1.04246	-0.15675	-1.59396	-0.0150925	-0.031045	-0.557688	3	-0.234563	0.0164206	-0.101271	0.0625108	0.131569	0.0615657	0.278951	0.0273904	0.335917	0.0258533	0.356591	0.00812002	0.339139	-0.00889496	0.277881	-0.00833298	0.178357	-0.0404725	0.167613	-0.0442687	-0.0198619	-0.0616547	-0.109113	-0.0547417	-0.210276	-0.036143	-0.248506	0.000859	-0.219783	-0.015874	-0.208269	0.0180443	-0.16542	0.0440534	-0.194439	0.0173028	-0.165969
FAIK	13	CL	Partial	42.257	0.316076	0.464962	0.08765	0.0252178	-0.812232	-0.0439218	0.402641	25	-0.231385	0.0209203	-0.102937	0.0639172	0.130505	0.0564135	0.27647	0.0280225	0.332088	0.0296127	0.361119	0.0165018	0.34473	-0.00125459	0.278475	-0.0100783	0.17714	-0.0508069	0.168013	-0.0537286	-0.0240322	-0.0661365	-0.103465	-0.0567524	-0.204616	-0.0299567	-0.244459	0.0038656	-0.214794	-0.0137883	-0.20865	0.0217197	-0.167288	0.0448562	-0.19534	0.0166219	-0.167727
FAIK	14	LL	Low	45.14	-0.09139	0.14073	-0.1295	-0.838644	-0.082034	0.205164	0.46061	7	-0.229274	0.0101246	-0.111372	0.0611011	0.138825	0.0696214	0.286675	0.0253798	0.335549	0.0211798	0.350698	0.00302959	0.33384	-0.0130439	0.287111	-0.00880359	0.181388	-0.0410343	0.170251	-0.0431237	-0.021179	-0.0542305	-0.109581	-0.0467765	-0.206854	-0.0347746	-0.24186	-0.00318838	-0.211052	-0.0157126	-0.209359	0.0141014	-0.168669	0.042202	-0.197243	0.00982952	-0.167942
FAIK	15	LL	Low	37.986	0.356899	0.431327	0.0242	-0.827936	-0.423987	0.0511436	-0.306631	6	-0.226494	0.0181606	-0.104719	0.0666391	0.138313	0.0632959	0.281546	0.0258745	0.3359	0.0293538	0.35492	0.0122085	0.338571	-0.00584676	0.276807	-0.0111643	0.177236	-0.0477307	0.169355	-0.0494452	-0.0146778	-0.0608689	-0.11321	-0.0485283	-0.207298	-0.032278	-0.240601	0.00468754	-0.215326	-0.0178992	-0.209402	0.0158979	-0.168416	0.0419972	-0.198067	0.0175857	-0.171922
FAIK	16	LL	Low	38.779	-0.0070015	-0.0511595	0.09255	0.217817	-0.58436	0.399095	-0.101147	6	-0.22928	0.013957	-0.107795	0.0642019	0.140933	0.0597708	0.283772	0.0239959	0.33028	0.0261815	0.356488	0.0109773	0.339362	-0.00692717	0.282056	-0.0101141	0.177687	-0.0418382	0.171466	-0.0442042	-0.0244628	-0.0604745	-0.117029	-0.0492001	-0.205521	-0.0335092	-0.240394	0.00269601	-0.210024	-0.0183225	-0.209724	0.017715	-0.168664	0.0441836	-0.196342	0.0156528	-0.169641
FAIK	17		Low	45.421	-0.113499	-0.0489405	0.34145	-1.79814	-0.32646	-0.468975	0.182046	5	-0.230556	0.0133606	-0.109417	0.06194	0.125505	0.0646852	0.277082	0.0270571	0.343091	0.0230612	0.357285	0.00422033	0.342564	-0.0127297	0.276261	-0.0077985	0.17864	-0.03975	0.172613	-0.0422445	-0.0229346	-0.0564765	-0.115212	-0.0491865	-0.208916	-0.0356244	-0.247123	0.000227	-0.21039	-0.019072	-0.207258	0.0154032	-0.165893	0.0439848	-0.19141	0.0157312	-0.167198
FAIK	18		Low	45.21	-0.442385	-0.215405	-0.003	-1.42797	-1.2281	0.249446	-0.553235	4	-0.220926	0.0137021	-0.104188	0.0559896	0.13591	0.0664828	0.271635	0.0328173	0.346613	0.0187384	0.362206	0.00204021	0.345544	-0.0120875	0.270557	-0.00413331	0.187108	-0.0356751	0.17826	-0.0421886	-0.0284411	-0.0611084	-0.113941	-0.0492255	-0.202589	-0.0293962	-0.234719	0.00122507	-0.203571	-0.0181594	-0.204802	0.0165401	-0.170853	0.0417075	-0.195503	0.0169692	-0.170292
FAIK	19		Low	33.649	0.335203	0.230305	0.14505	-0.242585	-0.412307	0.860857	0.309208	4	-0.225539	0.0168656	-0.105657	0.0621586	0.143171	0.0627223	0.28116	0.0243134	0.332559	0.0308314	0.350885	0.0175495	0.338817	-0.00194332	0.276503	-0.00973563	0.184689	-0.0478069	0.177471	-0.0551533	-0.0322763	-0.0683315	-0.117408	-0.051518	-0.209025	-0.0306855	-0.236492	0.00427908	-0.211796	-0.0150929	-0.208179	0.0179052	-0.170696	0.0447965	-0.194855	0.0185615	-0.169739
FAIK	20		Low	38.122	0.168423	0.024579	0.1574	-0.703761	-0.105488	0.152777	0.282413	6	-0.230469	0.013513	-0.107696	0.0677977	0.133826	0.0669655	0.28532	0.0269157	0.332496	0.0226381	0.353708	0.00844723	0.339074	-0.00768635	0.287978	-0.00689752	0.176059	-0.0478675	0.166407	-0.0491441	-0.0233847	-0.0603924	-0.115823	-0.0483248	-0.203055	-0.0336558	-0.24352	-0.00340595	-0.208587	-0.0183836	-0.21018	0.0141459	-0.170471	0.0473878	-0.195518	0.0142347	-0.165024
FAIK	101	X	Complete	65.71	-0.734635	0.259345	-0.426	0.142734	-0.950151	-1.21425	0.187015	33	-0.236026	0.0149878	-0.100705	0.0672993	0.12677	0.0687422	0.280457	0.0286663	0.339282	0.0276978	0.360884	0.0092748	0.342551	-0.0108051	0.279732	-0.0109392	0.167247	-0.0492959	0.158291	-0.0521023	-0.0208605	-0.0579396	-0.10764	-0.0495738	-0.20461	-0.0378489	-0.250639	-0.00546213	-0.208916	-0.0225743	-0.212188	0.0173962	-0.168744	0.0447381	-0.195519	0.0149668	-0.163375
FAIK	102		Complete	68.879	-0.0368515	0.56179	-0.10845	0.785357	-0.0631699	1.65436	0.531504	32	-0.226779	0.0131358	-0.107336	0.0613124	0.130225	0.0599007	0.285371	0.024304	0.338306	0.0254993	0.35918	0.0107985	0.343972	-0.00608537	0.278371	-0.0147151	0.181631	-0.0428737	0.173828	-0.0449851	-0.0240963	-0.0539979	-0.120167	-0.041309	-0.201871	-0.0311394	-0.234545	0.000782	-0.205502	-0.0177037	-0.206848	0.0176572	-0.168976	0.0407803	-0.195324	0.0110504	-0.168437
FAIK	103		Complete	58.078	1.48908	1.28332	0.4646	1.76824	0.176468	0.240543	1.01949	33	-0.235884	0.0182008	-0.104011	0.0695259	0.123113	0.0696006	0.284243	0.0273614	0.333379	0.0247868	0.358259	0.00905837	0.335687	-0.00780419	0.287688	-0.00855063	0.168194	-0.0487637	0.157342	-0.0514104	-0.0116296	-0.0636	-0.106166	-0.0521107	-0.207712	-0.0347539	-0.248985	-0.000474	-0.212598	-0.017259	-0.213414	0.017796	-0.170007	0.0420088	-0.196155	0.0145588	-0.168339
FAIK	104	CC	Complete	69.184	-0.495044	0.262988	-0.0967	-0.425046	-1.81439	-0.847202	0.008536	32	-0.231229	0.0168407	-0.103571	0.0583053	0.127938	0.0483974	0.282908	0.0226655	0.332923	0.0290171	0.356638	0.0216276	0.347993	-0.000645	0.290106	-0.0100299	0.171356	-0.0494052	0.166592	-0.05098	-0.0285998	-0.0553025	-0.114461	-0.046039	-0.204767	-0.0294727	-0.24014	0.00532331	-0.214223	-0.0113438	-0.208277	0.0197435	-0.167499	0.0403823	-0.194907	0.0128155	-0.165053
FAIK	105		Complete	64.953	0.89064	1.06513	0.78685	0.879616	-0.142469	1.41017	0.338925	31	-0.231634	0.0118063	-0.105351	0.0650238	0.12292	0.0662697	0.289573	0.0212819	0.342163	0.0215717	0.358638	0.00481181	0.340114	-0.0104959	0.282346	-0.00983628	0.170233	-0.0412513	0.163889	-0.0423454	-0.0123383	-0.0518446	-0.108816	-0.0449724	-0.200464	-0.034447	-0.240542	-0.00259349	-0.209715	-0.0185523	-0.213154	0.0149167	-0.170862	0.0390858	-0.196374	0.0119691	-0.168036
FAIK	106		Complete	63.326	0.100709	0.221457	0.6092	0.4985	0.791759	1.30823	0.053479	31	-0.227405	0.0176575	-0.102627	0.0640265	0.126547	0.0597673	0.278595	0.029297	0.336102	0.0272355	0.356014	0.0113317	0.334889	-0.00397633	0.28388	-0.00627328	0.186325	-0.0465525	0.178664	-0.054999	-0.0276013	-0.0664072	-0.121988	-0.0472637	-0.204471	-0.0305982	-0.238406	0.00304693	-0.208125	-0.0196124	-0.20935	0.020253	-0.169595	0.042472	-0.194166	0.0174314	-0.168586
FAIK	107	CC	Complete	66.14	0.46411	0.31723	0.6665	-0.014244	-0.191134	-0.024236	0.56311	33	-0.226874	0.0133479	-0.108256	0.059214	0.126516	0.0594628	0.288788	0.0233301	0.33695	0.0245052	0.363484	0.00720903	0.34517	-0.00856979	0.283832	-0.00929876	0.172297	-0.039185	0.162935	-0.0420753	-0.0254713	-0.0555994	-0.115064	-0.0458943	-0.198264	-0.0322326	-0.236756	0.0026542	-0.209507	-0.0160678	-0.207265	0.0153356	-0.171553	0.0395539	-0.194414	0.0111371	-0.169107
FAIK	108	CC	Complete	69.484	0.156406	0.546838	0.1373	0.531574	0.12418	1.34358	0.537486	33	-0.229986	0.0116809	-0.106202	0.0628088	0.126935	0.0645816	0.277197	0.0224101	0.334293	0.0212916	0.358125	0.0074563	0.340777	-0.00876026	0.287646	-0.0102758	0.182315	-0.0416974	0.173964	-0.0474854	-0.0183164	-0.0496177	-0.113654	-0.0420249	-0.209635	-0.0319897	-0.240833	-0.00575234	-0.2088	-0.0183323	-0.210296	0.0130578	-0.16864	0.0402179	-0.191465	0.0141491	-0.169417
FAIK	109	CC	Complete	67.814	-0.579999	-0.222227	0.1078	1.82926	0.614207	1.24914	0.141931	34	-0.226194	0.0210164	-0.100637	0.0618437	0.123213	0.0573113	0.279517	0.0292425	0.333392	0.0324821	0.363568	0.0213579	0.340751	-0.0013178	0.283784	-0.00812687	0.177361	-0.0558236	0.168895	-0.0595356	-0.0237114	-0.0697958	-0.120632	-0.0470282	-0.203656	-0.029671	-0.239228	0.00678064	-0.20937	-0.0141356	-0.206911	0.0208333	-0.168992	0.0418176	-0.194003	0.0175575	-0.168085
FAIK	110	CC	Complete	64.637	0.656246	0.637371	0.19265	0.93327	-0.49251	-0.305334	0.36991	33	-0.229345	0.0159802	-0.110964	0.0612208	0.126433	0.0690847	0.287194	0.0242986	0.332946	0.0185097	0.355607	0.00462502	0.338265	-0.0122262	0.28241	-0.00821423	0.184655	-0.038835	0.175081	-0.0420891	-0.0220755	-0.0519532	-0.108699	-0.04759	-0.201839	-0.0321861	-0.2414	0.00223452	-0.207878	-0.0183243	-0.210299	0.0156461	-0.17115	0.0381903	-0.197142	0.0117731	-0.169921
FAIK	111	CC	Complete	66.368	0.147812	-0.077524	0.2351	0.897107	0.855819	-0.756203	-1.35373	33	-0.236663	0.0192079	-0.097314	0.0644648	0.130746	0.0608062	0.281437	0.0260388	0.334456	0.0283274	0.355952	0.0123026	0.33892	-0.00427349	0.289268	-0.00443735	0.166351	-0.0501306	0.158293	-0.0522992	-0.0159403	-0.0626209	-0.107011	-0.0512275	-0.207332	-0.0351837	-0.25284	0.0036606	-0.213886	-0.0144658	-0.212332	0.0193177	-0.168741	0.041784	-0.193562	0.0135598	-0.165205
FAIK	112	CC	Complete	64.356	-6.18065	-2.26096	0.0057	0.709762	-0.0270836	0.423806	0.119474	33	-0.228091	0.0112452	-0.106016	0.0661772	0.122333	0.0643017	0.27841	0.0269197	0.349507	0.0218208	0.369735	0.00475963	0.347185	-0.00800143	0.275708	-0.00941384	0.16433	-0.0423575	0.156473	-0.0462194	-0.0235237	-0.0544851	-0.113281	-0.0448617	-0.200557	-0.0349724	-0.24133	-0.00295001	-0.20748	-0.0211033	-0.207273	0.012317	-0.170777	0.0410144	-0.193932	0.0139004	-0.16757
FAIK	113	CC	Complete	63.724	0.951566	0.721518	0.4133	0.62007	-0.426164	0.186802	1.19745	34	-0.235813	0.0147487	-0.0966358	0.0644875	0.119125	0.0556138	0.28329	0.0244749	0.335757	0.0297754	0.361401	0.016919	0.344449	-0.00149332	0.281359	-0.0105014	0.165947	-0.0526261	0.160091	-0.0552659	-0.0138325	-0.0620819	-0.113075	-0.0520853	-0.208877	-0.0354925	-0.247998	-0.000929	-0.212955	-0.0158296	-0.209175	0.0180557	-0.168319	0.0452744	-0.192443	0.0187144	-0.164731
FAIK	114	CC	Complete	70.654	-0.752939	-0.774847	-0.2282	0.515192	0.123203	1.64672	-0.721209	32	-0.227529	0.00962113	-0.112076	0.0627874	0.130144	0.0698763	0.288665	0.0184863	0.33269	0.0179096	0.363581	0.00776411	0.34522	-0.00745774	0.27936	-0.0157273	0.174782	-0.0398691	0.167902	-0.0423667	-0.0227359	-0.0490137	-0.115582	-0.0399519	-0.198025	-0.0342671	-0.237151	-0.00712354	-0.205723	-0.0215038	-0.209968	0.0115433	-0.171363	0.0392698	-0.196202	0.0151431	-0.171762
FAIK	115	CC	Complete	68.345	0.167768	0.124478	-0.38675	0.305613	0.696256	1.28815	0.318493	32	-0.22991	0.0166812	-0.0994407	0.0599836	0.120186	0.0619986	0.279374	0.027168	0.339165	0.0267841	0.363291	0.0121116	0.34561	-0.0066485	0.287764	-0.00877513	0.168757	-0.0449111	0.159105	-0.0468216	-0.0209547	-0.0617122	-0.115526	-0.0499614	-0.207742	-0.0300708	-0.241573	0.00497439	-0.210472	-0.0124066	-0.20825	0.0182957	-0.168648	0.0383583	-0.192386	0.0127584	-0.167111
FAIK	116	CC	Complete	68.558	1.1344	1.22868	0.3546	0.374033	0.49658	0.0741908	1.17341	32	-0.233198	0.0149478	-0.104933	0.0624256	0.123341	0.0577367	0.276352	0.0253269	0.340632	0.030379	0.361418	0.0155798	0.344787	1.56e-05	0.281564	-0.0108903	0.175279	-0.0510224	0.167236	-0.058772	-0.0280375	-0.0588441	-0.110446	-0.0461888	-0.203218	-0.027631	-0.242159	0.00214878	-0.206565	-0.0180648	-0.209318	0.0186506	-0.166928	0.0417298	-0.193792	0.0163055	-0.166689
FAIK	117		Complete	62.233	0.0221595	0.0850935	0.02185	0.196128	0.892563	0.633496	-0.431955	32	-0.226373	0.011902	-0.106963	0.064053	0.128047	0.0733069	0.288901	0.0237938	0.339923	0.0202443	0.358953	0.00355293	0.344749	-0.0123857	0.28468	-0.0107743	0.168898	-0.0356961	0.164692	-0.0387601	-0.0317286	-0.0566801	-0.116944	-0.0458897	-0.202227	-0.0346904	-0.236591	-0.00102635	-0.208716	-0.0179974	-0.208059	0.0122779	-0.169251	0.0381572	-0.194072	0.0135757	-0.16783
FAIK	118		Complete	65.667	1.09789	0.929956	0.36215	0.675532	0.281647	-1.89376	1.09391	33	-0.229434	0.0146175	-0.108285	0.0618457	0.118125	0.0734191	0.287171	0.0239041	0.33888	0.0196877	0.360515	0.00448262	0.343537	-0.0132464	0.294879	-0.0118476	0.160039	-0.0400864	0.151007	-0.0411946	-0.0161578	-0.0513308	-0.106913	-0.048717	-0.20071	-0.0412421	-0.246761	0.000858	-0.209303	-0.0194327	-0.21197	0.0146005	-0.170109	0.0397162	-0.196891	0.0136719	-0.168809
FAIK	119		Complete	64.019	1.01766	1.18302	0.40555	1.54571	-0.0898039	1.13192	0.210313	33	-0.230987	0.0133861	-0.105392	0.0633438	0.134629	0.0631587	0.2806	0.0243655	0.339987	0.0248102	0.35636	0.00964269	0.343681	-0.00620112	0.274483	-0.00877316	0.176016	-0.0476882	0.170417	-0.0501409	-0.0254273	-0.0537939	-0.115955	-0.0463448	-0.205269	-0.0322272	-0.242819	0.000518	-0.208653	-0.0176433	-0.208876	0.0147363	-0.169797	0.0388604	-0.194487	0.0120648	-0.169069
FAIK	120		Complete	59.021	1.1839	1.08026	0.38845	1.5143	0.63138	0.191385	1.66145	33	-0.236551	0.0137784	-0.10182	0.0705242	0.12007	0.0726238	0.288372	0.0246939	0.333566	0.0265398	0.359306	0.00769749	0.33683	-0.00953111	0.286395	-0.0113112	0.163191	-0.0479759	0.158027	-0.0501468	-0.00993792	-0.0584613	-0.110639	-0.047053	-0.203911	-0.034643	-0.248593	-0.0035428	-0.211122	-0.019877	-0.2134	0.0157867	-0.169589	0.0435643	-0.197725	0.0159424	-0.169972
OBSE	1	CC	Complete	69.907	-1.17395	-0.934364	-0.39385	0.0760278	0.879303	1.06847	-0.498134	34	-0.231182	0.0111548	-0.106077	0.0583897	0.12455	0.0617846	0.281623	0.0257627	0.336298	0.0257807	0.363437	0.0168416	0.343884	-0.00226082	0.281062	-0.0124831	0.181273	-0.0514802	0.171769	-0.0552255	-0.0374878	-0.057888	-0.121898	-0.0452968	-0.206162	-0.0301535	-0.235566	0.00234011	-0.205015	-0.0142106	-0.207257	0.0154253	-0.164337	0.0393687	-0.191278	0.0148966	-0.16531
OBSE	2	CC	Complete	69.717	-0.317534	-1.75157	-0.04135	0.573902	-0.781658	-0.967726	-1.03327	33	-0.228742	0.0177873	-0.103842	0.0579602	0.135235	0.0562071	0.276378	0.0264821	0.337795	0.0318522	0.36288	0.0207151	0.345684	0.0063525	0.278298	-0.0147605	0.181484	-0.0508272	0.170595	-0.0568162	-0.0395939	-0.0673919	-0.119659	-0.0449931	-0.199854	-0.0277476	-0.234205	0.00960634	-0.205013	-0.0117095	-0.20602	0.0204437	-0.167595	0.0397879	-0.193162	0.0153101	-0.170427
OBSE	3	CC	Complete	66.894	0.010221	0.022833	-0.0292	-0.803512	-0.783341	-0.642856	0.156751	32	-0.228589	0.0102614	-0.106837	0.058995	0.133692	0.0645688	0.275918	0.026577	0.343197	0.0216315	0.360581	0.00730424	0.345162	-0.00882535	0.279265	-0.0133197	0.177778	-0.0406509	0.169566	-0.0421411	-0.0195831	-0.0529945	-0.122916	-0.043843	-0.205451	-0.0322664	-0.238317	-0.00129472	-0.203369	-0.0199697	-0.207342	0.0158243	-0.1684	0.0399368	-0.193827	0.0147049	-0.168335
OBSE	4	CC	Complete	54.533	0.489609	0.514943	0.14285	0.729548	0.584933	-1.23852	0.421994	32	-0.237394	0.0187439	-0.102728	0.063452	0.134785	0.0710086	0.278158	0.0292256	0.332308	0.0282238	0.356587	0.0122831	0.330267	-0.0062908	0.284672	-0.0090968	0.174219	-0.0517493	0.167028	-0.0547366	-0.0169743	-0.0653414	-0.1193	-0.053448	-0.211613	-0.0340038	-0.24763	0.0043147	-0.211933	-0.0151625	-0.212223	0.0190251	-0.165944	0.0425722	-0.195857	0.0157651	-0.166777
OBSE	5	CC	Complete	64.426	1.16836	0.579907	-2.3828	0.25744	-1.67715	-0.788912	-0.823371	32	-0.226464	0.0153522	-0.103035	0.0612044	0.135063	0.06418	0.279199	0.026385	0.344228	0.0326871	0.353133	0.0152143	0.348148	-0.00575307	0.281884	-0.0128165	0.172438	-0.0487154	0.16442	-0.0513441	-0.0329727	-0.0626337	-0.114861	-0.0465183	-0.20509	-0.0306879	-0.235655	0.00252489	-0.209878	-0.0148411	-0.206099	0.0171736	-0.168988	0.0409302	-0.194316	0.0165046	-0.16867
OBSE	6	CC	Complete	70.435	-0.886798	-0.554268	-0.20125	0.427999	1.53683	0.762281	-0.181023	33	-0.227035	0.0112527	-0.107035	0.0591293	0.132853	0.0711846	0.284603	0.0280718	0.34523	0.0213386	0.362584	0.00694241	0.341142	-0.00773626	0.275612	-0.0108858	0.17457	-0.0432459	0.167914	-0.0455082	-0.031225	-0.0571698	-0.122651	-0.0456521	-0.202422	-0.0313211	-0.235365	-0.00280751	-0.204844	-0.0173862	-0.207429	0.0154104	-0.168479	0.0400337	-0.19304	0.0133312	-0.166527
OBSE	7	CC	Complete	59.185	0.202827	0.296857	0.50625	-0.204251	0.109451	-1.40047	-0.254648	33	-0.23255	0.0200473	-0.100745	0.0607109	0.121948	0.0603052	0.279418	0.0296424	0.340654	0.030008	0.361963	0.0150717	0.343157	-0.00378115	0.286271	-0.00570981	0.165344	-0.0542793	0.152707	-0.0553071	-0.0160989	-0.0642027	-0.114478	-0.0532624	-0.206853	-0.0345584	-0.245404	0.00555436	-0.210639	-0.0150752	-0.208304	0.0206303	-0.167713	0.0421453	-0.19471	0.0172403	-0.166831
OBSE	8	CC	Complete	68.904	-0.353064	-0.476472	0.3123	0.347242	-1.08612	-0.95933	-0.382084	33	-0.227196	0.020851	-0.0993752	0.0555178	0.128938	0.0572117	0.277233	0.0266946	0.337938	0.0270839	0.360521	0.0155065	0.340073	0.000999	0.28149	-0.00832066	0.178982	-0.0473427	0.16911	-0.0490143	-0.0172558	-0.0615197	-0.121569	-0.0489831	-0.21534	-0.0257075	-0.238396	0.00236643	-0.214541	-0.0100244	-0.20471	0.0220806	-0.167504	0.0404385	-0.193264	0.0152322	-0.167953
OBSE	9	CC	Complete	60.701	0.481021	0.776019	0.12945	1.30558	-0.0092281	-1.11185	0.955167	33	-0.233879	0.0146589	-0.104379	0.0645191	0.124438	0.0687397	0.280938	0.0289359	0.34377	0.0251684	0.363193	0.0085566	0.343281	-0.0112658	0.27619	-0.0116862	0.166139	-0.0437514	0.161479	-0.0456764	-0.0197748	-0.0629666	-0.113395	-0.0510766	-0.206992	-0.0339002	-0.243565	-0.00493027	-0.207919	-0.0168992	-0.210585	0.0184609	-0.166415	0.042602	-0.19387	0.0164188	-0.165852
OBSE	10	CC	Complete	69.969	0.0220835	0.166546	0.21705	0.0573426	-0.594499	0.327889	-1.31651	32	-0.225492	0.0133665	-0.104913	0.0610209	0.125568	0.0715191	0.283198	0.0238236	0.344266	0.0228629	0.362114	0.00704406	0.339839	-0.00718591	0.27273	-0.0119525	0.179753	-0.0404078	0.1697	-0.0436766	-0.0273456	-0.0592364	-0.115578	-0.0478449	-0.209499	-0.0292855	-0.235757	-0.00136018	-0.207949	-0.0190096	-0.207459	0.0176821	-0.170567	0.0411418	-0.195287	0.0150432	-0.168847
OBSE	11		Complete	72.807	-0.401599	-0.209813	0.00615	-0.0123122	0.425813	-0.473992	0.0477155	33	-0.224226	0.0203922	-0.104516	0.0544728	0.12592	0.0537271	0.27731	0.0321903	0.342499	0.0320422	0.361763	0.02026	0.342057	0.00274473	0.284968	-0.00865683	0.180327	-0.0566008	0.170606	-0.0595993	-0.036369	-0.0649713	-0.117439	-0.0485306	-0.203593	-0.0271361	-0.233139	0.00657362	-0.207008	-0.0103026	-0.204491	0.0217326	-0.1672	0.0405238	-0.19179	0.0172092	-0.168899
OBSE	12		Complete	61.156	-0.528446	-0.710358	-0.0933	0.775482	0.952836	0.656486	-0.339326	32	-0.229051	0.0151299	-0.105968	0.0582144	0.12784	0.0713733	0.283244	0.0257216	0.334688	0.0237529	0.356289	0.0107243	0.335887	-0.00584755	0.282632	-0.0107197	0.183239	-0.047497	0.175878	-0.0498928	-0.0261901	-0.0610644	-0.115682	-0.0497205	-0.206573	-0.0299357	-0.237694	0.00284427	-0.210471	-0.0140283	-0.208657	0.0190737	-0.170304	0.0405163	-0.195129	0.0143674	-0.168028
OBSE	13		Complete	62.854	0.124361	-0.138947	-0.0212	1.68407	0.630383	0.21444	0.483091	33	-0.228474	0.0144287	-0.108343	0.0581702	0.124203	0.0707481	0.2831	0.0267245	0.34009	0.0230497	0.361787	0.00728234	0.339618	-0.00745878	0.277298	-0.0119434	0.177714	-0.0456492	0.168419	-0.0481134	-0.019766	-0.0587184	-0.118787	-0.0501524	-0.205078	-0.0309119	-0.236511	0.000599	-0.204787	-0.0150071	-0.210338	0.016117	-0.171168	0.0389274	-0.195603	0.0129816	-0.170559
OBSE	14		Complete	60.418	0.566387	0.066951	0.0706	0.759477	0.227514	-0.247173	-0.118903	32	-0.233256	0.0179214	-0.100207	0.0627234	0.12703	0.0695534	0.283915	0.0279947	0.340604	0.0300453	0.356797	0.0119636	0.335348	-0.00653584	0.287809	-0.00882805	0.167192	-0.0516794	0.159076	-0.0528843	-0.0202886	-0.0640811	-0.114655	-0.0534084	-0.207164	-0.0349917	-0.24539	0.00267363	-0.211355	-0.0164295	-0.209741	0.0192655	-0.166749	0.042671	-0.194466	0.0172423	-0.166103
OBSE	15		Complete	56.233	0.763159	0.726093	0.20485	0.826728	-0.748837	-2.0101	0.656045	32	-0.238364	0.0112584	-0.101683	0.0673418	0.1305	0.0708773	0.285767	0.0282269	0.339928	0.0216235	0.35691	0.00591765	0.334658	-0.0081396	0.283177	-0.00941083	0.164938	-0.0459546	0.154583	-0.0482181	-0.0126355	-0.058262	-0.110058	-0.0513781	-0.210396	-0.0358742	-0.248667	-0.00446149	-0.207844	-0.0167809	-0.214219	0.0165321	-0.169153	0.0440767	-0.198134	0.0174207	-0.166516
OBSE	16		Complete	55.833	0.50156	0.484293	0.41785	0.191568	0.0044027	-1.09114	0.486445	31	-0.230858	0.014245	-0.103764	0.0659011	0.125388	0.0715949	0.276887	0.0296147	0.336098	0.0235475	0.36383	0.00956852	0.342271	-0.00843048	0.283606	-0.0129206	0.175514	-0.0493075	0.162733	-0.04998	-0.0110576	-0.0593902	-0.126196	-0.0489537	-0.198902	-0.0354788	-0.239233	-0.00255241	-0.206162	-0.0176075	-0.208014	0.0170886	-0.170173	0.0446256	-0.195177	0.0161938	-0.168387
OBSE	17		Complete	59.026	0.437259	0.582607	-0.0738	0.85828	0.864589	-0.501952	0.273529	32	-0.235734	0.0159011	-0.104579	0.0651398	0.126759	0.0727322	0.28326	0.0289091	0.336811	0.0227842	0.358955	0.00814726	0.334101	-0.00938491	0.284614	-0.0115829	0.16852	-0.047377	0.158895	-0.0501629	-0.0103977	-0.0579148	-0.113794	-0.0518606	-0.205002	-0.0377834	-0.247614	-0.00130596	-0.210758	-0.0194488	-0.211655	0.0185002	-0.169655	0.0437672	-0.197276	0.0159216	-0.169284
OBSE	18		Complete	64.326	0.069209	-0.064043	0.3582	1.3799	-0.322341	2.20583	-0.045021	33	-0.227099	0.01741	-0.102799	0.0619838	0.132193	0.0686334	0.279046	0.0289979	0.342419	0.023419	0.362021	0.00850635	0.344849	-0.00633974	0.27035	-0.012937	0.177956	-0.0401252	0.171595	-0.0439216	-0.0276697	-0.0629031	-0.115312	-0.0480686	-0.2066	-0.0300664	-0.238544	0.00133953	-0.207587	-0.0158957	-0.207968	0.0177745	-0.169992	0.041211	-0.193093	0.014503	-0.166351
OBSE	19		Complete	56.154	-0.246689	-0.298597	-0.0082	0.127892	0.105653	-0.46298	-0.406459	32	-0.233165	0.0144652	-0.10075	0.0653517	0.133206	0.0689705	0.277342	0.029058	0.341409	0.0281997	0.361905	0.0141081	0.342456	-0.00615957	0.276615	-0.012467	0.168941	-0.0546684	0.156319	-0.0576319	-0.0181572	-0.0569518	-0.109276	-0.0502775	-0.207887	-0.0351111	-0.242825	-0.00375497	-0.212248	-0.016348	-0.210916	0.0175121	-0.168352	0.0424189	-0.196058	0.0166138	-0.166968
OBSE	20		Complete	64.107	-0.48465	0.142537	-0.47585	-0.413292	-0.340717	-0.143612	-0.300835	32	-0.227702	0.0163851	-0.108284	0.0596158	0.125654	0.0680098	0.285305	0.0263825	0.346273	0.020296	0.358123	0.00441996	0.346645	-0.0115102	0.27723	-0.00885189	0.171818	-0.034447	0.164438	-0.037922	-0.0273846	-0.0590808	-0.107963	-0.0503302	-0.20926	-0.0296992	-0.238095	0.00160927	-0.210328	-0.0173829	-0.205071	0.0156206	-0.167644	0.0384298	-0.193295	0.0143625	-0.169394
OBSE	25	LL	Low	34.104	-0.075264	0.193928	0.0833	-0.174678	-0.190242	0.35519	0.238716	5	-0.234331	0.0125645	-0.105008	0.0646561	0.140346	0.0629023	0.282935	0.0254901	0.330957	0.0252269	0.35186	0.0119236	0.328613	-0.00426127	0.283361	-0.00823596	0.182312	-0.047612	0.175982	-0.049816	-0.0201992	-0.0645786	-0.114262	-0.0520126	-0.211344	-0.0318428	-0.242824	0.00111188	-0.209911	-0.0187912	-0.210921	0.0175257	-0.169364	0.0446351	-0.197039	0.0220331	-0.168075
OBSE	26	LL	Low	43.239	-0.0141115	-0.0361895	0.25855	-0.811699	-0.738486	0.333491	0.128443	4	-0.2338	0.0169548	-0.099654	0.05921	0.133856	0.0675222	0.289332	0.0294135	0.330414	0.0308845	0.349106	0.0192078	0.332633	0.00104184	0.282961	-0.0101735	0.181774	-0.060339	0.171873	-0.0618032	-0.0188172	-0.0673021	-0.109486	-0.0549375	-0.211543	-0.027697	-0.243023	0.00304427	-0.214399	-0.0118696	-0.206658	0.0209545	-0.168136	0.0442173	-0.193546	0.020683	-0.166351
OBSE	27	LL	Low	44.824	-0.515784	-0.614032	0.0613	-0.37599	0.0399256	0.658662	-0.330404	4	-0.236105	0.0147201	-0.103947	0.0600053	0.139361	0.0677841	0.285811	0.026328	0.327521	0.0255751	0.347979	0.0125022	0.327935	-0.00477552	0.282791	-0.00831516	0.190928	-0.0522116	0.180577	-0.0521521	-0.0238304	-0.0624857	-0.115464	-0.053134	-0.211806	-0.0320359	-0.243054	0.00284346	-0.214748	-0.0160551	-0.207545	0.0192477	-0.16794	0.0415724	-0.194287	0.0178752	-0.166713
OBSE	28	LL	Low	39.454	0.253261	0.218753	0.0648	0.0227116	0.0879226	-0.4874	0.113991	5	-0.233626	0.0189445	-0.102013	0.0650888	0.131162	0.0659427	0.2873	0.0277114	0.334965	0.0302672	0.355099	0.0160817	0.338797	-0.00191246	0.28141	-0.0138875	0.168859	-0.0556955	0.159932	-0.0552394	-0.0148975	-0.0622466	-0.107583	-0.0529944	-0.205513	-0.0362941	-0.2463	0.00302351	-0.214828	-0.017324	-0.209745	0.0186358	-0.168071	0.0458573	-0.195414	0.0178225	-0.168129
OBSE	29	LL	Low	36.215	-0.0975275	0.145443	0.20975	-0.506589	0.147008	-0.172291	0.190348	5	-0.235769	0.0113037	-0.10338	0.0695135	0.142963	0.067853	0.274372	0.0259487	0.330629	0.0267046	0.349663	0.00895988	0.327724	-0.00823392	0.28584	-0.00924945	0.189589	-0.0479641	0.179425	-0.0524191	-0.0211274	-0.0658234	-0.110217	-0.0503791	-0.20764	-0.0334324	-0.243981	-0.000978	-0.21191	-0.0198889	-0.211583	0.0165021	-0.169861	0.0462266	-0.19729	0.0193864	-0.16763
OBSE	30	LL	Low	31.272	0.455648	0.528504	0.3549	0.664749	0.759497	0.0564672	0.266388	5	-0.235265	0.0129954	-0.103816	0.0650561	0.147379	0.0693003	0.278219	0.0270234	0.32795	0.0261819	0.344194	0.0095719	0.328866	-0.00710491	0.282719	-0.00784424	0.192843	-0.0500237	0.182362	-0.0542363	-0.0158891	-0.0653184	-0.115967	-0.0496206	-0.209319	-0.0320289	-0.241679	2.83e-05	-0.211063	-0.0150389	-0.210472	0.0201492	-0.169885	0.0438481	-0.198355	0.0164475	-0.169536
OBSE	31	LL	Low	36.291	-0.591294	-0.597476	0.08695	-0.916139	0.183993	0.383387	-0.387599	4	-0.233998	0.0179534	-0.106351	0.0642387	0.137718	0.0585486	0.283212	0.0219579	0.330853	0.0295055	0.348344	0.0160118	0.33136	-0.000439	0.282698	-0.0109641	0.183794	-0.0518707	0.175551	-0.053379	-0.0136817	-0.0646867	-0.108042	-0.0507838	-0.210723	-0.0288686	-0.243854	9.76e-05	-0.218176	-0.0120678	-0.210048	0.0202846	-0.169414	0.0432696	-0.196136	0.0167198	-0.169402
OBSE	32	LL	Low	31.17	0.370755	0.355815	0.074	0.423618	0.079623	0.361742	0.563105	4	-0.234922	0.0153149	-0.107498	0.0635125	0.142921	0.0734776	0.282744	0.0272916	0.32918	0.0243322	0.342297	0.00938453	0.325987	-0.00811105	0.285747	-0.00805386	0.188017	-0.0500632	0.180351	-0.0529724	-0.0143835	-0.0634677	-0.111328	-0.0533543	-0.210144	-0.0311935	-0.243375	0.00378022	-0.211634	-0.0143845	-0.211348	0.0195135	-0.172739	0.0424583	-0.198491	0.0145753	-0.170944
OBSE	33	LL	Low	32.449	0.0904035	-0.0210945	0.18505	0.164935	0.361413	0.801737	-0.411591	4	-0.236485	0.0155108	-0.104164	0.062752	0.142667	0.0679168	0.282213	0.0272442	0.32661	0.0285371	0.343881	0.0121612	0.326602	-0.00543139	0.285912	-0.0089102	0.188857	-0.0514614	0.183016	-0.0557554	-0.0182175	-0.0706759	-0.113647	-0.0522308	-0.211575	-0.0309889	-0.242616	0.00162881	-0.213739	-0.0140977	-0.209197	0.0198709	-0.168712	0.0428076	-0.196947	0.0179795	-0.170285
OBSE	34	LL	Low	45.738	-0.497233	-0.154309	-0.0134	-0.445995	-0.143578	-0.186741	-0.331123	4	-0.232127	0.013717	-0.102697	0.0635683	0.132354	0.0619309	0.283594	0.0223808	0.334589	0.0261275	0.352326	0.0112858	0.336608	-0.00404681	0.280762	-0.00914422	0.181875	-0.046142	0.1723	-0.0493262	-0.0191826	-0.0595401	-0.115356	-0.0523298	-0.214377	-0.0324886	-0.243563	0.00159622	-0.211323	-0.0170374	-0.207407	0.0200166	-0.168209	0.0423234	-0.195308	0.0146492	-0.167391
OBSE	35		Low	39.482	-0.276337	-0.318901	-0.1586	-0.383017	-0.0955042	0.0201132	-1.71415	5	-0.231082	0.0168373	-0.105012	0.059951	0.134583	0.0680458	0.286984	0.0264377	0.333594	0.0273334	0.353484	0.0112255	0.337384	-0.00512484	0.287588	-0.00772634	0.175925	-0.0487884	0.168784	-0.049491	-0.028546	-0.0616751	-0.123268	-0.0498024	-0.207762	-0.0298674	-0.241445	0.00330187	-0.210511	-0.0149408	-0.206856	0.0188976	-0.166568	0.041169	-0.19363	0.0139368	-0.163566
OBSE	36		Low	34.447	0.14466	0.248167	0.12315	0.224144	-0.428471	-0.209528	0.580776	6	-0.227624	0.0190838	-0.105874	0.0636215	0.137603	0.0662939	0.284582	0.0279703	0.336378	0.0286083	0.351577	0.0110514	0.333198	-0.0035597	0.283952	-0.00890408	0.177322	-0.0490477	0.168249	-0.0497249	-0.0184655	-0.0652677	-0.109606	-0.0543029	-0.209618	-0.0304512	-0.240446	0.00537063	-0.210575	-0.012218	-0.208629	0.0201933	-0.170322	0.0425962	-0.198434	0.0165693	-0.171823
OBSE	37		Low	35.164	-0.040474	-0.002402	0.0913	-0.215554	0.386172	-0.488254	-0.371794	4	-0.236542	0.0173486	-0.104354	0.0666002	0.128738	0.0684014	0.288309	0.0253816	0.337348	0.0292424	0.350711	0.0124121	0.331762	-0.00390698	0.284903	-0.00924687	0.17024	-0.0522357	0.165207	-0.056607	-0.00924112	-0.0639864	-0.113361	-0.0519776	-0.204887	-0.0330913	-0.247647	0.00184655	-0.213192	-0.0192769	-0.211062	0.0178026	-0.166336	0.0452211	-0.196551	0.0184212	-0.166721
OBSE	38		Low	35.925	-0.163263	-0.0677125	0.11125	-0.035255	-0.548142	-0.280745	-0.268437	5	-0.230108	0.0164288	-0.103653	0.0616501	0.13776	0.0669794	0.275624	0.027085	0.335057	0.0249208	0.351488	0.0118122	0.33368	-0.00603196	0.278401	-0.00682839	0.188489	-0.0476635	0.180636	-0.0517556	-0.0214229	-0.068581	-0.110738	-0.0523847	-0.210815	-0.0293132	-0.242663	-0.000709	-0.212136	-0.0145178	-0.207227	0.0194477	-0.170899	0.0452676	-0.196201	0.0162334	-0.168121
OBSE	39		Low	40.858	-0.810153	-0.651469	-0.1784	-0.622547	-0.29705	-1.86983	-0.197643	4	-0.232705	0.015186	-0.103526	0.0613551	0.132365	0.0699355	0.279529	0.027628	0.337616	0.0244636	0.359925	0.0101737	0.340152	-0.00861675	0.284413	-0.00934525	0.169706	-0.0459237	0.160393	-0.0492833	-0.0172419	-0.0610198	-0.109123	-0.0539741	-0.20889	-0.0336569	-0.24249	0.000133	-0.209877	-0.0180756	-0.207167	0.0180922	-0.170717	0.0437218	-0.194841	0.0172159	-0.168679
OBSE	40		Low	39.159	-0.293832	-0.273749	0.17655	0.254069	0.265562	-0.0485166	-0.115876	6	-0.237192	0.0189653	-0.102568	0.0666258	0.132904	0.0701016	0.285763	0.027623	0.329118	0.0287741	0.349884	0.0128161	0.328987	-0.00470207	0.277401	-0.0113625	0.188169	-0.0536539	0.174613	-0.0552591	-0.0165779	-0.0657854	-0.109301	-0.0529445	-0.212369	-0.0354249	-0.246989	0.00447688	-0.214549	-0.0169372	-0.210859	0.0196706	-0.166756	0.0467705	-0.196976	0.0152838	-0.166894
OBSE	42		Low	37.271	-0.279224	-0.339365	-0.00405	0.163353	-0.451945	0.117335	-0.317429	4	-0.229938	0.0123563	-0.110277	0.0615445	0.134764	0.0708221	0.284623	0.0228167	0.332813	0.0223174	0.354636	0.00971162	0.333557	-0.00719926	0.284495	-0.0101406	0.18146	-0.0480735	0.17579	-0.0502003	-0.0207644	-0.0597705	-0.111221	-0.0494323	-0.205024	-0.0341689	-0.24042	-0.000571	-0.210929	-0.0161246	-0.20746	0.0160563	-0.169677	0.0433569	-0.196496	0.0141281	-0.167776
OBSE	43		Low	40	0.0361	-0.2235	0.0315	-0.277	-0.9304	-0.1724	0.0098	4	-0.234207	0.0166994	-0.104832	0.0629066	0.134966	0.065864	0.286113	0.0234513	0.331154	0.0276771	0.350879	0.0126872	0.335897	-0.00665404	0.281745	-0.0101284	0.183194	-0.0473124	0.168493	-0.0491704	-0.0174956	-0.0595684	-0.107548	-0.050665	-0.208651	-0.03099	-0.243882	0.00324067	-0.215128	-0.0157853	-0.210007	0.01982	-0.167595	0.0437101	-0.196484	0.0167221	-0.167742
OBSE	44		Low	34.317	-0.167634	-0.329869	0.12365	-0.135258	0.624082	-0.0677658	0.46163	6	-0.240807	0.0155283	-0.100598	0.0694763	0.135636	0.0721483	0.29145	0.0282241	0.323816	0.0270841	0.343346	0.0125037	0.322246	-0.00635672	0.297003	-0.00830813	0.178653	-0.0557564	0.16673	-0.0573222	-0.00793876	-0.0677722	-0.113884	-0.052322	-0.210455	-0.0367586	-0.250246	-0.00167219	-0.211605	-0.0173687	-0.213648	0.0208039	-0.168717	0.0476124	-0.197671	0.0176574	-0.167125
STRM	1		Complete	74.273	-0.66798	-0.381126	-0.08415	-0.816256	0.799039	0.282	0.749704	32	-0.222173	0.0152912	-0.0983823	0.0527525	0.121841	0.0638017	0.274901	0.0263788	0.342285	0.0288185	0.365351	0.0127615	0.3436	-0.00259586	0.283204	-0.00870394	0.180712	-0.0466705	0.179093	-0.051267	-0.0358414	-0.0669531	-0.119443	-0.0491924	-0.202648	-0.0300907	-0.230882	0.00668334	-0.212148	-0.00984421	-0.203679	0.020499	-0.16694	0.0403379	-0.193962	0.0147255	-0.164669
STRM	2		Complete	67.215	-0.0360275	-0.0610575	-0.08525	0.476811	0.920909	-0.372691	-1.50715	33	-0.233412	0.0198195	-0.0981426	0.0615821	0.120598	0.0619295	0.282941	0.0250952	0.339147	0.0289383	0.363543	0.0158607	0.346441	-0.00162541	0.289079	-0.010449	0.158058	-0.0495551	0.152442	-0.051741	-0.02447	-0.0662338	-0.108059	-0.0555752	-0.203768	-0.036345	-0.247908	-0.00200039	-0.213703	-0.0150307	-0.205658	0.0211665	-0.166458	0.0440033	-0.191678	0.0186214	-0.163847
STRM	1		Low	41.746	-0.713261	-0.660353	-0.1818	-0.185232	0.913557	0.97672	-0.540591	6	-0.224997	0.0181806	-0.105768	0.0543854	0.119162	0.0670581	0.276907	0.0266856	0.335019	0.0288381	0.355313	0.0130525	0.341417	-0.00121257	0.281619	-0.00790972	0.190281	-0.0556971	0.183494	-0.0600052	-0.0243195	-0.0664491	-0.114223	-0.0502483	-0.2058	-0.0280733	-0.236046	0.00533329	-0.212154	-0.0102387	-0.206578	0.0197316	-0.168242	0.0411148	-0.194915	0.0146951	-0.165799
STRM	1		Low	33.955	0.167882	-0.300627	0.12375	0.114807	0.648315	0.101033	0.0790575	5	-0.232637	0.0151873	-0.0994817	0.062626	0.134701	0.0733056	0.285505	0.0307279	0.333047	0.0304768	0.351105	0.0122883	0.33331	-0.00523474	0.292122	-0.00336369	0.169904	-0.0578379	0.161597	-0.0609247	-0.0208507	-0.0664109	-0.114255	-0.0521514	-0.206667	-0.0318043	-0.245381	0.000836	-0.214825	-0.0143861	-0.211376	0.0193247	-0.164786	0.0448444	-0.195694	0.0175328	-0.167752
STRM	1		Low	39.666	-0.255981	-0.102913	-0.0848	-0.583664	0.721405	1.33791	-0.119911	6	-0.228299	0.0126749	-0.106158	0.0584941	0.133381	0.0742664	0.282674	0.0258411	0.332503	0.0237112	0.350935	0.0103991	0.335861	-0.00517219	0.284584	-0.00659061	0.188798	-0.049744	0.181617	-0.057528	-0.0304137	-0.0667365	-0.116197	-0.0518774	-0.20263	-0.034881	-0.237646	0.000623	-0.210299	-0.011681	-0.206897	0.0167992	-0.169309	0.0432491	-0.192989	0.0181293	-0.166121
STRM	2		Low	42.028	-0.355498	-0.287154	-0.3829	-0.221929	-0.648027	0.586313	-0.754338	6	-0.22589	0.0176713	-0.104636	0.0619167	0.125995	0.0745116	0.283809	0.0290624	0.33621	0.0275876	0.354538	0.00880229	0.334965	-0.00580989	0.282391	-0.00589372	0.186255	-0.0521513	0.178934	-0.0562899	-0.0318968	-0.0655966	-0.110239	-0.0498693	-0.201601	-0.0345208	-0.240211	-0.000712	-0.215488	-0.0151021	-0.205932	0.0186236	-0.16498	0.0460677	-0.192442	0.0192852	-0.167631
STRM	3		Low	49.77	-0.572345	-0.708485	-0.113	-0.545942	-0.950037	0.321102	-0.995995	5	-0.22469	0.0190916	-0.104186	0.0563317	0.117349	0.0700887	0.285807	0.0296384	0.336096	0.0292446	0.358543	0.0143296	0.336765	-0.00174538	0.288	-0.00879822	0.181402	-0.0561114	0.172184	-0.0591405	-0.0262493	-0.0630274	-0.109982	-0.0518497	-0.206432	-0.0318025	-0.236294	0.00924051	-0.20939	-0.0108917	-0.207448	0.0192684	-0.167083	0.0433408	-0.194207	0.0170348	-0.16792
STRM	4		Low	37.626	-0.143841	-0.132693	-0.1018	0.90572	1.32493	1.25041	0.190429	5	-0.226256	0.0172877	-0.103994	0.0604042	0.125029	0.0830633	0.290185	0.0291806	0.326056	0.0273327	0.349882	0.0127949	0.328509	-0.00284579	0.293971	-0.00514845	0.18654	-0.0614297	0.178697	-0.0658024	-0.0308433	-0.07031	-0.119408	-0.0521859	-0.205099	-0.0351878	-0.240292	0.00195977	-0.210586	-0.0108984	-0.207435	0.0189302	-0.165679	0.0424065	-0.192415	0.0188512	-0.16613
STRM	5		Low	43.403	-0.215186	-0.342591	-0.22865	-1.12325	-0.561414	1.12164	-0.252651	4	-0.223507	0.0208383	-0.100665	0.0545944	0.132206	0.0747283	0.284448	0.0296102	0.33557	0.0300226	0.354337	0.0141237	0.336544	-0.000713	0.287771	-0.0053289	0.180978	-0.0553568	0.172594	-0.0597264	-0.0301093	-0.0685005	-0.124311	-0.053173	-0.205885	-0.0276083	-0.238026	0.0099081	-0.211075	-0.00998637	-0.204824	0.0190503	-0.16587	0.0419512	-0.192911	0.0145502	-0.165656
STRM	6		Low	43.379	-0.749101	-0.68646	0.17755	-0.726343	0.39838	0.961055	-0.698246	7	-0.225675	0.0166534	-0.101513	0.0583393	0.125467	0.0736957	0.278235	0.0269283	0.334309	0.024566	0.358052	0.0134075	0.338103	-0.00286781	0.287184	-0.0060278	0.185314	-0.0494276	0.177773	-0.0571972	-0.0408912	-0.0737263	-0.113914	-0.0557159	-0.206302	-0.0300203	-0.238182	0.0055104	-0.207538	-0.0141682	-0.206285	0.0162196	-0.166561	0.0422581	-0.191807	0.0188098	-0.166329
STRM	7		Low	41.793	-0.8273	-0.437487	-0.04215	-0.600848	0.357127	0.312152	-0.793215	4	-0.228304	0.00990482	-0.107008	0.0553442	0.115833	0.0697283	0.289774	0.0243105	0.343247	0.022451	0.35717	0.00661233	0.338422	-0.00555514	0.29267	-0.00532248	0.17481	-0.0447827	0.16499	-0.0498498	-0.0343813	-0.0585617	-0.111574	-0.0477034	-0.203154	-0.0324362	-0.236649	0.000943	-0.209329	-0.0135612	-0.205972	0.0151837	-0.165258	0.0423176	-0.1957	0.0161097	-0.166431
STRM	8		Low	35.742	-0.084747	0.190169	0.2604	0.207187	0.49679	0.856189	0.236143	5	-0.230979	0.0129859	-0.0964374	0.060249	0.130919	0.0634135	0.28079	0.0219768	0.331019	0.0271914	0.348939	0.0122609	0.333569	-0.0046844	0.283175	-0.00894485	0.187667	-0.0501769	0.179263	-0.0539534	-0.0153985	-0.0740814	-0.116448	-0.0559743	-0.210163	-0.0367132	-0.239821	-0.000461	-0.215101	-0.0157589	-0.2097	0.0180188	-0.169167	0.0438946	-0.195703	0.0191818	-0.169973
STRM	9		Low	33.977	-0.400944	-0.355498	-0.02735	0.385306	0.887836	1.39015	-0.0629795	4	-0.225586	0.018355	-0.104943	0.0572208	0.12746	0.0779971	0.284103	0.0276184	0.330576	0.0276896	0.34807	0.0120254	0.331601	-0.00374037	0.286953	-0.00670646	0.196024	-0.0546628	0.187536	-0.059456	-0.0415862	-0.0737296	-0.115203	-0.0540149	-0.201658	-0.0299586	-0.235014	0.00708525	-0.211159	-0.0097974	-0.20713	0.0189913	-0.166714	0.0426029	-0.194697	0.0160623	-0.169986
STRM	10		Low	40.139	-0.599761	-0.50364	0.07155	0.0705606	0.418624	0.675431	-0.388707	5	-0.22606	0.0178209	-0.100063	0.0568837	0.12614	0.0717152	0.28539	0.031157	0.331453	0.0293885	0.350083	0.0147787	0.33446	-0.00145788	0.288706	-0.00447964	0.186204	-0.0597989	0.180782	-0.0611386	-0.0282406	-0.0709159	-0.116822	-0.0545852	-0.209153	-0.0276809	-0.238975	0.00531683	-0.213564	-0.01035	-0.205028	0.0198146	-0.166636	0.0438432	-0.191509	0.0177071	-0.164347
STRM	11		Low	40.97	-0.754545	-0.539085	0.165	-0.468462	-0.420757	-0.531778	-0.744195	5	-0.222368	0.0157538	-0.106414	0.0575526	0.126563	0.0705017	0.281298	0.026237	0.338502	0.0277231	0.361172	0.0147903	0.342834	-0.00382787	0.281566	-0.00987668	0.178909	-0.0521516	0.170227	-0.056561	-0.0320677	-0.0614781	-0.108788	-0.0483098	-0.207433	-0.0300276	-0.235441	0.00461346	-0.212382	-0.0151407	-0.202828	0.0165705	-0.167908	0.0428486	-0.193875	0.0157932	-0.167414
STRM	12		Low	36.574	-0.349659	-0.374407	-0.1712	0.19596	0.472251	1.00271	-0.620529	4	-0.222115	0.0158499	-0.105974	0.056647	0.127892	0.0738292	0.282008	0.0278755	0.334149	0.0257523	0.356357	0.0108869	0.336118	-0.00384682	0.279905	-0.00567612	0.1907	-0.0509192	0.182987	-0.0571015	-0.0297841	-0.0750219	-0.11708	-0.0506847	-0.204802	-0.0312865	-0.231959	0.00703714	-0.208777	-0.0131956	-0.204569	0.0194444	-0.170685	0.0416317	-0.193808	0.0191877	-0.170655
STRM	1		Low	39.472	-0.296052	-0.248596	0.1899	-0.783971	0.512077	0.0557872	0.011688	6	-0.228013	0.0139687	-0.101362	0.0560519	0.128618	0.0725473	0.293318	0.0258871	0.333272	0.0271687	0.351939	0.0121531	0.334132	-0.00320902	0.29126	-0.00648824	0.173262	-0.0524936	0.164425	-0.0576573	-0.0214815	-0.0708254	-0.117366	-0.0522186	-0.208957	-0.0345626	-0.24065	0.00131878	-0.21252	-0.0114079	-0.207018	0.0162251	-0.167665	0.0420553	-0.19457	0.0195466	-0.166035
STRM	2		Low	41.528	-0.255248	-0.198904	0.2941	1.01937	0.630023	1.49901	-0.171588	6	-0.227551	0.0186198	-0.102356	0.0649193	0.124132	0.0816412	0.289768	0.0290747	0.328752	0.0284012	0.350273	0.0134507	0.333969	-0.00141073	0.285736	-0.00764777	0.186086	-0.0585134	0.180589	-0.0647339	-0.029101	-0.0737056	-0.11109	-0.053559	-0.204979	-0.0333903	-0.237725	0.00584372	-0.211917	-0.0118749	-0.206788	0.019081	-0.16598	0.0448541	-0.193873	0.0178847	-0.165797
STRM	3		Low	34.619	0.0805585	0.150721	-0.10845	-0.619047	1.29734	1.32248	0.207213	5	-0.22527	0.014465	-0.101767	0.0525972	0.12756	0.0674994	0.28271	0.0285275	0.332955	0.0318814	0.357935	0.0174083	0.338843	0.000302	0.283223	-0.00856559	0.185002	-0.0549645	0.178818	-0.061719	-0.0423467	-0.0833121	-0.120022	-0.0540577	-0.20597	-0.0288412	-0.235174	0.00301107	-0.210559	-0.0102093	-0.2034	0.020904	-0.165403	0.0413544	-0.188875	0.0197746	-0.165067
STRM	4		Low	32.607	0.111101	0.215286	0.07615	0.515608	0.736433	1.24949	0.104415	4	-0.227922	0.0135552	-0.110355	0.0580283	0.140754	0.0749782	0.268226	0.0318525	0.334301	0.0266104	0.347693	0.00837608	0.334148	-0.00499415	0.287726	-0.00766301	0.193834	-0.0542492	0.183296	-0.0590635	-0.0283899	-0.0685405	-0.119189	-0.0480021	-0.207506	-0.0352572	-0.238964	0.00122823	-0.211255	-0.0118422	-0.209603	0.0160283	-0.166281	0.0425058	-0.18982	0.0203	-0.166679
STRM	5		Low	39.907	-0.59995	-1.13236	-0.12785	-1.31897	-0.949697	-0.983532	-1.01113	5	-0.225993	0.0137855	-0.105286	0.059923	0.130265	0.071852	0.287831	0.0246791	0.331731	0.024817	0.352224	0.00969164	0.332406	-0.00441585	0.285166	-0.00779526	0.18574	-0.0497403	0.180053	-0.0544053	-0.0305049	-0.0647746	-0.113859	-0.0498208	-0.208017	-0.0375958	-0.238993	0.00129822	-0.214714	-0.0137146	-0.206827	0.0171989	-0.167431	0.0433605	-0.193702	0.0152135	-0.165877
STRM	6		Low	29.762	0.578683	0.601559	0.3434	1.03369	0.660228	0.119241	0.421473	5	-0.234202	0.0182138	-0.103642	0.0650908	0.120137	0.0785403	0.294386	0.0276466	0.332705	0.0271547	0.352009	0.00985932	0.334694	-0.00660354	0.295036	-0.00512116	0.163192	-0.0533326	0.152179	-0.0602411	-0.0107735	-0.0654185	-0.10726	-0.0517161	-0.207845	-0.0336157	-0.247082	0.00327319	-0.215603	-0.0147533	-0.212243	0.0189638	-0.164731	0.0448676	-0.197054	0.013583	-0.169101
STRM	7		Low	38.979	-0.0307015	0.188741	0.03255	0.620897	0.53102	0.868615	0.194154	6	-0.225558	0.0124318	-0.109172	0.0640021	0.130374	0.0736993	0.284809	0.0293121	0.333644	0.0247566	0.359242	0.0112829	0.334726	-0.00478874	0.288805	-0.00719597	0.181549	-0.052429	0.171934	-0.0585198	-0.0365285	-0.0675037	-0.116924	-0.0516921	-0.200671	-0.0339714	-0.237229	0.000257	-0.207344	-0.0173827	-0.204615	0.0160379	-0.165682	0.0448178	-0.193112	0.0187066	-0.16598
STRM	8		Low	45.556	-0.594846	-0.730558	-0.5853	-1.10876	-0.338804	0.383926	-0.941726	5	-0.226179	0.0166695	-0.106239	0.0578239	0.130631	0.0734094	0.287068	0.0262529	0.325904	0.0272732	0.349337	0.0135761	0.330892	-0.00154553	0.29235	-0.00447967	0.18996	-0.0559145	0.183816	-0.0620318	-0.0339605	-0.0681499	-0.11654	-0.0494702	-0.205971	-0.0332691	-0.240406	0.00619883	-0.208937	-0.0150909	-0.206603	0.0178203	-0.167445	0.0448774	-0.193788	0.0179225	-0.165106
STRM	9		Low	32.322	0.010723	0.027479	0.0174	0.141919	0.751492	0.744697	0.011713	4	-0.2261	0.0153495	-0.104176	0.0607587	0.132297	0.0737924	0.291755	0.029644	0.324946	0.0274735	0.347296	0.0112144	0.325146	-0.00608205	0.292777	-0.00128115	0.189425	-0.0543061	0.183844	-0.0603561	-0.0276313	-0.077012	-0.121576	-0.0554703	-0.208282	-0.0312216	-0.237058	0.00532986	-0.211309	-0.0119745	-0.205473	0.0188025	-0.16846	0.0428436	-0.193789	0.0186489	-0.166993
STRM	10		Low	35.154	-0.171189	-0.044097	0.1358	0.322492	0.738753	0.88942	0.159041	5	-0.230121	0.0106458	-0.107122	0.0613472	0.116342	0.0750574	0.289182	0.026859	0.330663	0.0251578	0.348989	0.00830242	0.330901	-0.00823467	0.289662	-0.00475981	0.190066	-0.0541952	0.181547	-0.0587225	-0.023497	-0.0690145	-0.114485	-0.0525322	-0.204825	-0.0329067	-0.24038	-0.00282916	-0.206779	-0.0149199	-0.207796	0.0179076	-0.166628	0.0451923	-0.195265	0.0201509	-0.168009
STRM	11		Low	33.977	-0.301945	-0.539498	-0.06935	-0.626694	0.780836	0.96115	-0.257979	4	-0.226242	0.00724543	-0.101188	0.0588651	0.139079	0.0718452	0.273086	0.0288137	0.328504	0.0255724	0.350086	0.0111182	0.330769	-0.00552126	0.291718	-0.00837132	0.196038	-0.0559467	0.187482	-0.0637432	-0.0337768	-0.0681052	-0.117342	-0.0494023	-0.204109	-0.0374274	-0.240071	-0.00394297	-0.212409	-0.0171205	-0.207123	0.0161795	-0.169262	0.0431013	-0.191218	0.0222352	-0.165771
STRM	12		Low	33.517	0.0541655	0.299532	0.06765	0.111422	1.71156	0.931154	0.47343	4	-0.227996	0.0149853	-0.104473	0.0614584	0.135097	0.0756594	0.280157	0.0326842	0.325395	0.0284466	0.348792	0.0132177	0.32864	-0.0044238	0.287794	-0.00710811	0.190203	-0.0574637	0.184848	-0.0616955	-0.0231082	-0.0719171	-0.119752	-0.0551753	-0.209957	-0.0310637	-0.23902	0.0028739	-0.213958	-0.0114669	-0.206765	0.0188282	-0.167206	0.0456981	-0.195212	0.0205331	-0.16866
STRM	1		Low	37.235	-0.258597	-0.289668	-0.03925	-0.516281	-0.0892535	1.06196	-1.14882	4	-0.221464	0.0190478	-0.105539	0.0486319	0.131353	0.0636889	0.277613	0.0287989	0.34071	0.0321286	0.360915	0.0210932	0.343974	0.00408168	0.283583	-0.00593114	0.179576	-0.0602935	0.171795	-0.0636804	-0.0342054	-0.0710941	-0.11821	-0.0499303	-0.206491	-0.0248194	-0.232039	0.00969043	-0.208118	-0.00665933	-0.202756	0.0205736	-0.166246	0.0395745	-0.191064	0.0146793	-0.165535
STRM	2		Low	28	0.1351	-0.0275	0.0255	0.4212	0.1458	0.4694	-0.5232	4	-0.231817	0.0172866	-0.103969	0.0639561	0.127821	0.0723362	0.280914	0.0303751	0.336439	0.029634	0.358359	0.0106068	0.341759	-0.0057091	0.274058	-0.0116618	0.174041	-0.0504873	0.165938	-0.0546746	-0.0148975	-0.0666195	-0.109457	-0.0520497	-0.210143	-0.0317641	-0.243623	0.00529175	-0.214217	-0.0155564	-0.210294	0.0183532	-0.164871	0.0425314	-0.195544	0.0180633	-0.167499
STRM	1		Low	31.043	0.499074	0.590388	0.30035	0.883602	0.837702	0.735702	0.46041	4	-0.225706	0.018586	-0.112984	0.0592286	0.13614	0.0755732	0.287427	0.0268032	0.325276	0.0254431	0.347969	0.0119413	0.330197	-0.00496059	0.289787	-0.00746921	0.187818	-0.0525111	0.180906	-0.055628	-0.0190325	-0.0699625	-0.116433	-0.0506242	-0.206321	-0.0281577	-0.236817	0.00561013	-0.212582	-0.0125293	-0.208343	0.0182079	-0.170211	0.0405317	-0.194549	0.0143981	-0.169236
STRM	2		Low	35.476	-0.202566	-0.100118	0.1437	-0.39739	0.542844	0.521318	-0.394046	6	-0.229187	0.012062	-0.0973215	0.0575912	0.131847	0.0652657	0.284935	0.0241153	0.329031	0.0258802	0.349403	0.0112526	0.33097	-0.00440239	0.290631	-0.00583309	0.1847	-0.0486777	0.179668	-0.0541425	-0.0236239	-0.0699918	-0.115707	-0.0546083	-0.21061	-0.0349224	-0.240927	0.00120249	-0.212157	-0.0118496	-0.208134	0.0164807	-0.168707	0.0444365	-0.195737	0.0197362	-0.168876
STRM	3		Low	27.081	0.379192	0.280429	0.22145	0.472227	0.681094	0.397141	0.0984365	4	-0.231878	0.0127682	-0.106945	0.0723168	0.134801	0.0801067	0.287182	0.0273707	0.33044	0.0288804	0.351206	0.00822529	0.329873	-0.00953756	0.287957	-0.00802385	0.175848	-0.0523506	0.16433	-0.0577199	-0.0160998	-0.0665559	-0.116721	-0.0513067	-0.206153	-0.0369334	-0.246699	0.00210662	-0.212413	-0.0176812	-0.210937	0.015374	-0.164418	0.0452912	-0.196381	0.0166549	-0.16894
STRM	1		Low	31.924	-0.110134	0.173418	-0.0227	0.52435	0.726416	1.56712	0.034746	5	-0.230207	0.0121006	-0.109206	0.0653423	0.138346	0.0843179	0.292751	0.0230179	0.32101	0.0235049	0.339966	0.00500238	0.316472	-0.00698333	0.296189	-0.0133332	0.198266	-0.047003	0.187696	-0.0535256	-0.0204951	-0.070463	-0.113705	-0.053678	-0.20632	-0.0355083	-0.244128	-0.000848	-0.213311	-0.0171867	-0.209062	0.0165165	-0.169361	0.0441755	-0.19373	0.0179106	-0.167268
STRM	2		Low	37.907	-0.511949	-0.465363	-0.05085	-0.718772	0.319503	1.07627	-0.925134	5	-0.223629	0.013822	-0.103611	0.0569772	0.125028	0.0753547	0.288992	0.0275007	0.332414	0.0254563	0.355738	0.0130192	0.337036	-0.0035943	0.28403	-0.00898782	0.182279	-0.0513562	0.176471	-0.055844	-0.0271586	-0.0758504	-0.116381	-0.0515774	-0.208384	-0.0310833	-0.234321	0.00448725	-0.210906	-0.0135638	-0.203403	0.0169959	-0.168409	0.0426405	-0.192999	0.0192654	-0.16749
STRM	3		Low	31.069	0.170734	0.606996	0.31305	0.541283	1.19459	1.44275	0.344639	5	-0.223037	0.0187887	-0.110372	0.0552435	0.144381	0.0736964	0.278905	0.0278978	0.329634	0.0290752	0.350308	0.015023	0.331793	-0.00145868	0.284577	-0.00654761	0.194174	-0.0546425	0.183024	-0.0600395	-0.0314939	-0.0693352	-0.122446	-0.0532145	-0.208585	-0.0278488	-0.23742	0.0064593	-0.210028	-0.0119917	-0.203833	0.0211548	-0.166519	0.0403145	-0.192567	0.0181259	-0.169002
STRM	1		Low	35.465	-0.441153	-0.305683	0.14625	0.489861	0.705584	1.30426	0.0999725	4	-0.22946	0.0138633	-0.0992773	0.0616273	0.123286	0.0792578	0.277403	0.0274867	0.332568	0.0223392	0.35051	0.00549209	0.331165	-0.00989749	0.280401	-0.0117497	0.193041	-0.0423564	0.185085	-0.0494687	-0.0163407	-0.0692333	-0.111877	-0.0566062	-0.21055	-0.036534	-0.241038	0.000523	-0.215476	-0.0142077	-0.20961	0.0179857	-0.170994	0.044233	-0.196321	0.0192761	-0.170292
STRM	2		Low	33.237	0.209146	0.236071	-0.15135	-0.0832902	1.00183	0.768026	0.0578105	6	-0.2285	0.0119166	-0.111999	0.0583006	0.135227	0.0671576	0.281529	0.0241584	0.328659	0.0209703	0.352882	0.0091301	0.334627	-0.00678208	0.287836	-0.00783268	0.184332	-0.0475703	0.176	-0.0489799	-0.0126244	-0.0603723	-0.115042	-0.0502435	-0.209713	-0.0350606	-0.238173	0.00387365	-0.210957	-0.0147121	-0.211049	0.0165821	-0.169126	0.0422718	-0.196938	0.0157802	-0.1686
STRM	3		Low	33.774	0.400141	0.625993	0.1228	0.17184	0.559931	0.676432	0.126271	3	-0.223744	0.0172396	-0.110938	0.0557593	0.133116	0.0698471	0.283683	0.0290179	0.333161	0.0260475	0.353193	0.0101022	0.332156	-0.00436915	0.289757	-0.00518149	0.187704	-0.0500339	0.178744	-0.0531651	-0.0309392	-0.0657909	-0.117357	-0.0524115	-0.206527	-0.0264394	-0.23608	0.00803863	-0.20927	-0.0119849	-0.205876	0.0194548	-0.168889	0.0379003	-0.190859	0.0157938	-0.169444
STRM	4		Low	33.349	-0.0022465	-0.0315445	0.04905	0.576795	0.0851231	0.803077	-0.126742	5	-0.229106	0.0111107	-0.105345	0.0627788	0.133261	0.0681062	0.282872	0.026319	0.327195	0.0261136	0.347837	0.0116115	0.332453	-0.00551231	0.289314	-0.00747488	0.188031	-0.053703	0.178967	-0.0551307	-0.0143693	-0.0659116	-0.116881	-0.0499877	-0.20715	-0.0323324	-0.238653	0.00100542	-0.213291	-0.0151114	-0.209727	0.0183825	-0.169643	0.0437236	-0.195848	0.0184196	-0.170387
STRM	5		Low	33.413	-0.174471	-0.128896	0.01885	0.6717	0.167005	0.646964	-0.427486	5	-0.227934	0.0130233	-0.107378	0.0603345	0.125263	0.0683488	0.283475	0.0268185	0.331531	0.0224753	0.352411	0.00810943	0.333859	-0.00540702	0.283078	-0.00942954	0.192365	-0.0479878	0.186187	-0.0523568	-0.0266286	-0.0617632	-0.118328	-0.0503977	-0.205821	-0.0344528	-0.236735	0.00211058	-0.209482	-0.0159967	-0.206841	0.0157812	-0.169049	0.0422731	-0.193638	0.0192244	-0.170138
STRM	6		Low	29.517	-0.507834	-0.303468	-0.25535	0.431822	0.301962	0.609754	-0.366569	5	-0.22746	0.0147022	-0.109288	0.0580146	0.136587	0.0739638	0.277347	0.0278511	0.332023	0.025366	0.352032	0.010492	0.333689	-0.00316601	0.280199	-0.00529323	0.194631	-0.0509156	0.186652	-0.0578843	-0.0298419	-0.0728025	-0.117747	-0.0540377	-0.208721	-0.0298525	-0.236588	0.00599516	-0.208529	-0.0115129	-0.204654	0.0176786	-0.16713	0.0422569	-0.193641	0.0171689	-0.166708
STRM	7		Low	38.376	-0.073216	0.335432	0.1617	-0.29973	0.0463544	0.518858	-0.250196	4	-0.231592	0.0172395	-0.108503	0.0621154	0.132819	0.0781759	0.282775	0.0268338	0.33142	0.0246605	0.351639	0.0097558	0.332239	-0.00489439	0.282001	-0.00728268	0.183543	-0.0511576	0.175371	-0.056114	-0.0164308	-0.0700893	-0.102676	-0.0567294	-0.207894	-0.0326982	-0.241421	0.0100268	-0.21268	-0.0124428	-0.208964	0.0182791	-0.171309	0.0434148	-0.195739	0.0148905	-0.169696
STRM	8		Low	39.554	-0.468589	-0.604297	-0.1462	-0.0447484	-0.893887	-0.34414	-0.678359	5	-0.229267	0.0147459	-0.107402	0.0637169	0.122783	0.0649164	0.276918	0.0282099	0.33595	0.0222249	0.3583	0.00664462	0.336998	-0.00616215	0.281716	-0.00576631	0.184925	-0.0463038	0.178804	-0.0528247	-0.0204605	-0.0628312	-0.0979547	-0.0495923	-0.207323	-0.0308186	-0.239646	0.00375414	-0.209696	-0.0161418	-0.209665	0.0160373	-0.169194	0.0443947	-0.197315	0.0169022	-0.170587
TRUM	1	X	Complete	60.776	0.336384	0.441232	0.1427	0.33523	0.114914	-0.457902	-0.119596	32	-0.236218	0.0147634	-0.102999	0.0663345	0.135782	0.0741258	0.286322	0.0292499	0.33553	0.0265026	0.355116	0.00989361	0.335181	-0.00891329	0.282573	-0.0104812	0.174189	-0.0533649	0.158986	-0.054138	-0.0203626	-0.0590015	-0.116536	-0.0511641	-0.201333	-0.0391209	-0.248003	-0.00309502	-0.207738	-0.0188618	-0.20914	0.0178108	-0.168667	0.0428807	-0.19523	0.0167829	-0.167213
TRUM	2	X	Complete	70.588	-0.675458	-0.942234	-0.0719	0.648695	-0.0873628	-0.414631	-0.448098	31	-0.228647	0.0177824	-0.101106	0.0596021	0.12175	0.0716835	0.285561	0.0280745	0.340346	0.0299083	0.35893	0.0134253	0.341415	-0.00580226	0.280336	-0.00955407	0.169786	-0.0501533	0.16632	-0.0528615	-0.0367188	-0.0658591	-0.109878	-0.0523034	-0.207774	-0.0292801	-0.240534	0.00374866	-0.210366	-0.0128375	-0.208732	0.0201936	-0.169823	0.0407643	-0.194378	0.014767	-0.16743
TRUM	3	X	Complete	63.914	0.563151	0.630723	0.2178	-0.0348044	0.0977966	-0.242004	-0.656419	33	-0.231101	0.01715	-0.0988795	0.0669548	0.123627	0.061722	0.276787	0.0291264	0.340318	0.0301601	0.364634	0.0153937	0.344216	-0.00532088	0.277985	-0.0102864	0.169673	-0.0533178	0.160697	-0.0559108	-0.0143984	-0.0623406	-0.105627	-0.0500146	-0.20697	-0.0336221	-0.243848	-0.00123798	-0.20741	-0.0163223	-0.209741	0.0196192	-0.171169	0.0452575	-0.195317	0.0173808	-0.167658
TRUM	4	X	Complete	60.863	-0.346795	-0.769122	-0.14065	0.73843	0.18316	0.298834	-0.40056	33	-0.233411	0.0126565	-0.103807	0.0660055	0.118259	0.0689729	0.289613	0.0276154	0.345221	0.021853	0.364534	0.00564639	0.342231	-0.0101372	0.278972	-0.0101927	0.161893	-0.0434331	0.150846	-0.0459859	-0.0129644	-0.0562262	-0.115768	-0.0527798	-0.204706	-0.0379831	-0.245251	-0.0032444	-0.205668	-0.0188313	-0.208521	0.0167267	-0.16909	0.0427669	-0.195708	0.0144304	-0.166019
TRUM	5	CC	Complete	57.558	0.746897	0.404181	0.2406	0.345633	1.63168	-0.147409	0.154907	32	-0.240961	0.0167795	-0.0966513	0.0713498	0.135888	0.0669673	0.282441	0.0265138	0.340915	0.0304593	0.357241	0.0117226	0.335916	-0.00492152	0.275038	-0.0141674	0.163541	-0.0487208	0.157972	-0.0500565	-0.0108698	-0.0654173	-0.112347	-0.0508566	-0.205638	-0.0335607	-0.251	-0.00262752	-0.209311	-0.0207864	-0.21482	0.0184877	-0.167252	0.0444222	-0.198047	0.0175337	-0.166975
TRUM	6	LL	Low	38.455	0.0746325	0.193123	0.09575	0.408107	-0.324136	0.069733	-0.233692	5	-0.225997	0.0189296	-0.103818	0.0575778	0.12995	0.0708328	0.284413	0.0283599	0.333056	0.0252537	0.3524	0.013103	0.332928	-0.0026202	0.279575	-0.00628294	0.187207	-0.0517121	0.17874	-0.0557518	-0.019998	-0.0699044	-0.116393	-0.0527622	-0.208664	-0.0285683	-0.237702	0.00680187	-0.209956	-0.0155151	-0.208084	0.020358	-0.171548	0.0435792	-0.196951	0.017591	-0.170663
TRUM	7	LL	Low	29.64	0.72336	0.63148	0.0585	0.859656	0.099516	0.574864	0.43386	5	-0.237901	0.0154805	-0.0995061	0.069368	0.143146	0.0667304	0.287125	0.0272344	0.325901	0.0312877	0.344222	0.0134047	0.322844	-0.00455553	0.279877	-0.0109841	0.188967	-0.055177	0.182404	-0.0584737	-0.0213122	-0.0638769	-0.119412	-0.0510835	-0.211698	-0.0329057	-0.247062	0.0011134	-0.212572	-0.0176154	-0.212482	0.0167959	-0.170364	0.0429107	-0.197012	0.0171863	-0.167894
TRUM	8	CC	Complete	60.351	0.614996	0.0786945	0.33095	-0.781815	-0.142893	-1.19026	0.198391	33	-0.235697	0.0196788	-0.0966619	0.0622488	0.122311	0.0580953	0.282436	0.0270254	0.335034	0.0298665	0.359125	0.0164422	0.341557	-0.00274855	0.287687	-0.0106409	0.167287	-0.0516762	0.157879	-0.0541768	-0.0112388	-0.0606991	-0.118399	-0.0485292	-0.209575	-0.0341936	-0.249127	0.00337228	-0.210192	-0.0160168	-0.210772	0.0205016	-0.167388	0.04189	-0.19293	0.0159338	-0.164865
TRUM	9	CC	Complete	59.577	0.427455	0.318702	0.07665	1.08755	0.814476	0.73771	0.213421	32	-0.234518	0.0148005	-0.102091	0.0688922	0.127999	0.0711204	0.277921	0.0272384	0.339243	0.0269939	0.358125	0.00921334	0.336968	-0.00625069	0.277835	-0.00923619	0.172446	-0.0548528	0.164515	-0.0552164	-0.0140599	-0.059368	-0.107997	-0.0484949	-0.206312	-0.0371825	-0.247501	-0.00292699	-0.208933	-0.0190776	-0.211617	0.0174446	-0.170552	0.044976	-0.197277	0.0181654	-0.169158
TRUM	10	CL	Complete	57.19	0.384185	0.155205	-0.05	-0.283074	0.122861	-0.728006	0.532435	33	-0.233424	0.00974024	-0.10501	0.0708918	0.122709	0.0783314	0.29476	0.0264432	0.341483	0.0202712	0.3623	0.00235584	0.341964	-0.0143471	0.283451	-0.0119218	0.156214	-0.0438976	0.151389	-0.0472693	-0.00940908	-0.0503566	-0.113852	-0.0462005	-0.201397	-0.0382256	-0.243322	-0.00879256	-0.204978	-0.0234599	-0.210597	0.0113523	-0.170575	0.0425791	-0.195994	0.0124415	-0.166466
TRUM	11	LL	Low	49.763	-1.01545	-1.36657	-0.44165	0.0154902	-1.06393	-1.43403	-1.32771	5	-0.23311	0.0183189	-0.0993353	0.0609119	0.130946	0.07177	0.284779	0.0278987	0.329531	0.030204	0.353885	0.0169989	0.336431	-0.000308	0.280318	-0.0095803	0.18149	-0.0584611	0.170046	-0.0598353	-0.0235814	-0.0696784	-0.102883	-0.05878	-0.204988	-0.033101	-0.241329	0.00238723	-0.20909	-0.0103728	-0.210712	0.0214441	-0.170097	0.0485308	-0.197478	0.0222756	-0.171626
TRUM	12		Low	50.213	-0.62827	-0.696296	-0.02015	-0.87558	-1.88308	-0.230356	-1.02429	6	-0.228142	0.0163639	-0.108348	0.0575605	0.12927	0.0713491	0.287763	0.0260308	0.339347	0.0240413	0.355245	0.00777067	0.338223	-0.00569963	0.276122	-0.00651663	0.181147	-0.0472321	0.172177	-0.0482611	-0.0249214	-0.0560495	-0.107734	-0.0534667	-0.206236	-0.0298225	-0.238422	0.000351	-0.209242	-0.0132546	-0.208908	0.0212968	-0.17135	0.0458227	-0.195338	0.013084	-0.167474
TRUM	13		Low	35.55	-0.133075	0.010225	0.133	0.16647	0.479145	-0.22447	-0.198625	4	-0.233	0.0152518	-0.106349	0.0675005	0.139386	0.0775515	0.285459	0.0290575	0.325442	0.0262955	0.345736	0.00772468	0.326427	-0.00912743	0.282193	-0.00776858	0.184578	-0.0542561	0.175585	-0.0577444	-0.00788692	-0.0671017	-0.109868	-0.0547152	-0.214082	-0.033685	-0.245314	-0.00189126	-0.215305	-0.0179904	-0.210163	0.0187298	-0.171454	0.0447058	-0.197746	0.0173759	-0.17104
TRUM	14	CC	Complete	58.726	0.285809	0.454757	-0.2908	0.46366	0.209019	-2.26673	0.359579	33	-0.235555	0.0162097	-0.095392	0.0668488	0.124749	0.0600695	0.282345	0.0268866	0.331681	0.0287613	0.360074	0.0150944	0.341447	-0.00201812	0.286168	-0.0122031	0.164937	-0.0527067	0.15706	-0.0567118	-0.0141683	-0.063577	-0.112262	-0.0494001	-0.2078	-0.036809	-0.24983	-0.00324206	-0.209201	-0.0180524	-0.210357	0.0193297	-0.172293	0.045188	-0.197952	0.0171138	-0.167401
TRUM	15	CC	Complete	56.972	1.1672	0.664654	0.6489	0.431529	0.975327	-0.662713	0.814438	33	-0.233085	0.0113852	-0.102637	0.0668148	0.132617	0.0716317	0.291276	0.024979	0.334493	0.0263821	0.358494	0.0133604	0.338985	-0.00832392	0.290069	-0.0144457	0.159951	-0.0518752	0.153025	-0.0537585	-0.0171767	-0.0562913	-0.11189	-0.0452797	-0.207192	-0.0355698	-0.242285	-0.00629623	-0.205873	-0.0210181	-0.210204	0.0149379	-0.169678	0.0420522	-0.19634	0.0155156	-0.170022
TRUM	16	LL	Low	48.876	-0.701466	-0.693818	-0.1713	-1.45203	-0.886696	-0.860842	-1.53695	3	-0.227732	0.0189394	-0.104472	0.0605313	0.12111	0.0680282	0.289324	0.0246758	0.333301	0.0227275	0.356664	0.00800583	0.338724	-0.00802015	0.290858	-0.00791672	0.175278	-0.0439884	0.167267	-0.0456046	-0.0223488	-0.0551452	-0.102007	-0.0515594	-0.207244	-0.0297645	-0.24281	0.00550081	-0.207757	-0.0179008	-0.209383	0.0178109	-0.172716	0.0420246	-0.196429	0.0121854	-0.168289
TRUM	17	LL	Low	33.556	-0.258846	0.299442	0.0527	0.673442	-0.460604	0.0367256	-0.102726	6	-0.230901	0.0127153	-0.106872	0.0666305	0.134231	0.0654127	0.282878	0.0244897	0.328818	0.0252145	0.349895	0.0101699	0.329691	-0.00492812	0.285405	-0.00945414	0.188567	-0.0505123	0.179578	-0.053294	-0.0167742	-0.0617329	-0.116372	-0.0493422	-0.20442	-0.0326994	-0.239826	-0.00165853	-0.21065	-0.0190609	-0.212551	0.0175973	-0.173026	0.0452759	-0.197457	0.0178102	-0.170248
TRUM	18		Low	33.222	0.577073	0.470029	0.4524	0.503779	-0.0257982	-0.0329628	0.516563	6	-0.23513	0.0137371	-0.103505	0.0708883	0.13227	0.0661677	0.295179	0.0215849	0.328777	0.0240077	0.347177	0.00961353	0.328858	-0.00658284	0.292646	-0.010308	0.1773	-0.0471967	0.165184	-0.0500677	-0.0126601	-0.0570968	-0.115062	-0.0493841	-0.205182	-0.0335227	-0.245006	-0.00130781	-0.20379	-0.0209285	-0.211771	0.014057	-0.17348	0.0443226	-0.199445	0.0151517	-0.172683
TRUM	19		Low	34.545	0.102068	-0.0926225	0.23425	0.571093	-0.0319645	-0.114733	-0.0872075	6	-0.233931	0.0166792	-0.102112	0.0642806	0.146587	0.0655743	0.278513	0.0276657	0.325985	0.0299464	0.347858	0.0159959	0.329289	-0.00122576	0.280942	-0.0114428	0.189253	-0.0542647	0.181277	-0.0569568	-0.0192472	-0.0656804	-0.115728	-0.0509833	-0.208019	-0.0316612	-0.243966	0.00262977	-0.213732	-0.0169903	-0.210129	0.0210366	-0.170861	0.0460478	-0.199109	0.0203022	-0.168225
TRUM	20		Low	32.374	0.820041	0.707693	0.2718	0.33228	0.299271	0.434792	0.223171	5	-0.236054	0.0159764	-0.0999025	0.0624501	0.145496	0.0670925	0.283752	0.027191	0.323179	0.0290818	0.344144	0.0157261	0.324574	-0.00160637	0.278459	-0.00999237	0.189931	-0.0532715	0.182684	-0.056544	-0.0138857	-0.0692082	-0.121094	-0.0565622	-0.218695	-0.0268664	-0.246418	0.00189854	-0.215235	-0.0121986	-0.211962	0.0212731	-0.170376	0.0469928	-0.198318	0.0174683	-0.166918
TRUM	21		Low	25.228	-0.265698	0.425246	0.2411	0.344351	0.410053	0.451633	0.449462	4	-0.232712	0.0124413	-0.107734	0.0676479	0.140523	0.0716586	0.275227	0.0298268	0.329573	0.0246629	0.344111	0.00916876	0.327846	-0.0078828	0.287624	-0.0074383	0.193381	-0.0524029	0.182129	-0.0556733	-0.0142561	-0.066746	-0.120398	-0.050771	-0.209936	-0.0306656	-0.239854	0.00230738	-0.211194	-0.0142183	-0.208565	0.019815	-0.169778	0.0444613	-0.195782	0.0143966	-0.171494
TRUM	22		Low	27.274	0.812391	0.741243	0.0438	0.50074	0.0265806	0.287532	0.808021	4	-0.23412	0.016477	-0.101626	0.0669739	0.140359	0.0689332	0.275464	0.0315957	0.334898	0.0303977	0.354694	0.0132369	0.334138	-0.00365198	0.284845	-0.00987805	0.173072	-0.0565748	0.166387	-0.0592887	-0.0152902	-0.0648916	-0.114911	-0.0506416	-0.211619	-0.0333286	-0.241781	0.00419891	-0.212712	-0.0146774	-0.211132	0.0188479	-0.169321	0.0437752	-0.19699	0.0155105	-0.165094
TRUM	23		Low	24.54	0.67971	0.61903	0.1505	0.784116	0.335826	0.061604	0.60571	4	-0.234097	0.0149649	-0.100784	0.068798	0.137949	0.0655807	0.289117	0.0274956	0.325036	0.0281838	0.342147	0.0131818	0.328777	-0.00599232	0.294452	-0.00604753	0.176689	-0.0528921	0.169911	-0.0551929	-0.0105617	-0.0663402	-0.120455	-0.0534382	-0.210114	-0.0307542	-0.246077	0.00221003	-0.213651	-0.0169864	-0.213158	0.0188711	-0.169086	0.0427681	-0.195941	0.0175918	-0.171567
TRUM	24		Low	30.237	0.719646	0.698572	0.40165	0.74851	0.34913	0.114226	0.69931	5	-0.234386	0.0160534	-0.105827	0.0686411	0.142008	0.0663931	0.291513	0.0299228	0.324622	0.0274143	0.344979	0.00889353	0.32618	-0.00867148	0.288352	-0.00628426	0.181579	-0.0499325	0.174533	-0.0534409	-0.0106946	-0.0660352	-0.116742	-0.0517108	-0.203474	-0.0334412	-0.245124	-0.00102427	-0.213365	-0.0120585	-0.212162	0.0163076	-0.167575	0.0438109	-0.199015	0.0150071	-0.172828
TRUM	25		Low	30	0.1141	0.0065	-0.0545	1.031	0.0326	-0.1434	0.0658	5	-0.239585	0.0117482	-0.102455	0.0707146	0.139328	0.0730175	0.288706	0.0275955	0.326847	0.0241445	0.3493	0.00844661	0.328032	-0.00894141	0.282485	-0.0100778	0.17958	-0.0492894	0.17026	-0.0527948	-0.0160018	-0.0635982	-0.104106	-0.050637	-0.206485	-0.0359325	-0.248831	-0.00272971	-0.212682	-0.0199487	-0.213557	0.0180705	-0.171474	0.0465964	-0.198693	0.0177526	-0.167812
TRUM	26		Complete	57.071	0.882476	1.02673	0.48395	0.803273	0.715675	0.572815	1.98527	32	-0.235822	0.0197962	-0.0962613	0.0672719	0.126887	0.0672862	0.281813	0.0285375	0.327754	0.0279859	0.354764	0.0140588	0.333287	-0.00283025	0.286684	-0.00969271	0.173568	-0.0542167	0.16726	-0.0563716	-0.00722885	-0.0694823	-0.117891	-0.0530321	-0.211168	-0.032401	-0.24929	3.53e-05	-0.210721	-0.0168753	-0.211923	0.0207841	-0.169261	0.0458185	-0.196976	0.0170565	-0.168653
TRUM	27		Complete	60.424	0.059616	-0.197832	-0.2017	-0.12675	0.452566	-0.708778	0.225996	34	-0.230539	0.0191628	-0.10108	0.0609994	0.123563	0.0705301	0.281069	0.0322015	0.334476	0.0256211	0.357647	0.00986141	0.338585	-0.00777781	0.285009	-0.0104583	0.173515	-0.0495193	0.165919	-0.0525947	-0.0236809	-0.0640117	-0.116541	-0.0561687	-0.21003	-0.0335353	-0.246354	-0.000101	-0.208551	-0.0171358	-0.211054	0.0182729	-0.169228	0.0432656	-0.195113	0.0151392	-0.16673
TRUM	28		Low	32.969	0.0685835	-0.138955	-0.09995	0.437543	0.244201	-0.173311	-0.253012	5	-0.236172	0.019021	-0.101333	0.0636418	0.13228	0.0664936	0.286692	0.0284745	0.329204	0.0307222	0.349628	0.016204	0.330702	-0.00377926	0.284318	-0.00987755	0.177158	-0.0555293	0.16963	-0.0575724	-0.00619219	-0.0687416	-0.121922	-0.0555091	-0.21001	-0.0322386	-0.246556	0.00455086	-0.21296	-0.0152549	-0.211659	0.0211785	-0.168592	0.0450353	-0.195537	0.0177042	-0.166347
TRUM	29		Low	32.488	-0.055608	0.253816	0.0741	0.0589552	0.484247	0.387309	0.365252	6	-0.231755	0.0148014	-0.102769	0.0643108	0.141104	0.0680563	0.284435	0.0295515	0.337201	0.0250818	0.350373	0.00931511	0.332379	-0.00823442	0.266856	-0.00858531	0.184321	-0.0472286	0.178003	-0.050588	-0.0137587	-0.0661578	-0.114957	-0.0533964	-0.212532	-0.0329654	-0.244105	-0.000746	-0.214094	-0.0174829	-0.209536	0.0190716	-0.169295	0.0465838	-0.195391	0.0172514	-0.169024
TRUM	30		Low	29.232	0.620788	0.524724	0.1249	0.347133	0.218021	-0.0770368	0.669728	4	-0.235209	0.0160516	-0.101214	0.0688699	0.135808	0.0690039	0.292198	0.0288738	0.332184	0.0293797	0.348029	0.0108965	0.329443	-0.00648728	0.28657	-0.00884766	0.172456	-0.0538453	0.165318	-0.0564258	-0.017066	-0.0651396	-0.122083	-0.0517762	-0.21105	-0.0348703	-0.246405	-0.000891	-0.208494	-0.0185114	-0.212085	0.0175601	-0.168298	0.0467464	-0.19722	0.0159475	-0.164479
TRUM	31		Low	28.328	0.435952	0.259696	0.1671	0.474091	-0.275057	-0.184307	-0.038388	4	-0.231401	0.0172772	-0.10605	0.0697705	0.144904	0.0668712	0.2928	0.0278078	0.327291	0.0282843	0.345411	0.0118553	0.327888	-0.00744664	0.29309	-0.00468983	0.181301	-0.0523037	0.172461	-0.0558328	-0.0274917	-0.0583884	-0.113335	-0.0478821	-0.206907	-0.030192	-0.243279	0.000159	-0.209334	-0.0174682	-0.211063	0.0167515	-0.167563	0.0406296	-0.195859	0.0153615	-0.166112
TRUM	32		Low	29	0.2586	0.164	-0.0295	0.6336	0.1537	-0.001	0.1273	5	-0.232486	0.0124253	-0.101389	0.0660104	0.133716	0.065746	0.282662	0.0265978	0.329117	0.0283801	0.346487	0.0112823	0.329798	-0.00669541	0.289303	-0.0100022	0.182316	-0.0549305	0.173193	-0.057481	-0.0146779	-0.0641703	-0.108123	-0.0528917	-0.208759	-0.0365681	-0.24657	-0.00255364	-0.215266	-0.0136269	-0.211697	0.016944	-0.171332	0.0452593	-0.198637	0.0174222	-0.169356
TRUM	39		Complete	60.655	0.264933	0.352023	0.06575	0.989987	0.551045	0.699453	0.744607	32	-0.229531	0.00993824	-0.108222	0.0680262	0.122116	0.0732242	0.283654	0.0285161	0.340403	0.024415	0.354033	0.00471996	0.33745	-0.013198	0.282467	-0.0103509	0.179227	-0.0469908	0.172421	-0.0513718	-0.0225794	-0.0595549	-0.111318	-0.0474337	-0.203222	-0.0339843	-0.237889	-0.0057292	-0.205318	-0.0193302	-0.21055	0.0160634	-0.171937	0.0430349	-0.198009	0.016052	-0.168451
TRUM	40		Complete	64.976	0.366684	0.327132	0.1057	0.62291	1.41289	0.872018	-1.0543	33	-0.228382	0.0124858	-0.106405	0.0596284	0.117073	0.0726805	0.287512	0.0278765	0.34102	0.0218448	0.359028	0.00399516	0.33708	-0.00982723	0.281639	-0.00990162	0.178704	-0.0440675	0.173323	-0.0464618	-0.0207021	-0.0578455	-0.112507	-0.0487668	-0.20771	-0.0324406	-0.236109	0.00147545	-0.206737	-0.0168107	-0.20813	0.0167068	-0.170325	0.0392154	-0.19473	0.0145835	-0.167598
TRUM	41		Complete	69.929	0.0852235	0.196766	0.21405	0.281527	0.690825	1.17359	0.297828	32	-0.227277	0.0111263	-0.10924	0.0601552	0.128249	0.0695816	0.274398	0.0311634	0.348299	0.021872	0.361096	0.00302884	0.345887	-0.0124159	0.276014	-0.0113681	0.175952	-0.0423886	0.170083	-0.0446585	-0.0303857	-0.054686	-0.104224	-0.0462532	-0.20474	-0.0316501	-0.237031	-0.00466083	-0.208014	-0.018659	-0.207018	0.0163012	-0.170854	0.0399717	-0.195309	0.0150401	-0.167695
TRUM	42		Complete	59.508	0.831322	1.10271	0.0161	0.108663	1.67639	-0.199839	0.797082	32	-0.233371	0.0207014	-0.0976359	0.064189	0.132068	0.0598627	0.284301	0.029887	0.329962	0.0368358	0.353487	0.0230089	0.344823	0.000752	0.278808	-0.0121784	0.172592	-0.0615559	0.161927	-0.0639316	-0.0174761	-0.0712016	-0.120634	-0.0511067	-0.209287	-0.0305171	-0.243216	0.0040184	-0.210888	-0.0132887	-0.210863	0.0214696	-0.169861	0.0440009	-0.193973	0.0162546	-0.165384
TRUM	43		Complete	58.931	0.623467	-1.465	-0.07905	0.461717	0.748609	-1.25655	0.605962	32	-0.234908	0.0179731	-0.10318	0.0649276	0.11585	0.0690522	0.287526	0.0278683	0.336643	0.0252021	0.359758	0.00838049	0.337177	-0.0096791	0.289409	-0.00925327	0.166128	-0.0470432	0.158143	-0.0489678	-0.0139627	-0.0620588	-0.114488	-0.051776	-0.202268	-0.0351522	-0.246647	-0.000788	-0.209787	-0.0160057	-0.21098	0.0192628	-0.168134	0.0439307	-0.197061	0.0140854	-0.167316
TRUM	44		Complete	67.712	0.014108	0.635084	0.1329	0.161125	1.12633	0.200411	0.736648	33	-0.229569	0.0096191	-0.104588	0.0595948	0.12991	0.0749471	0.283091	0.0218033	0.339701	0.0220422	0.358893	0.00768426	0.342431	-0.00942855	0.278517	-0.0175903	0.174516	-0.0437688	0.169178	-0.0459961	-0.021762	-0.0521688	-0.110519	-0.0490743	-0.204141	-0.0359873	-0.239604	-0.00508562	-0.207868	-0.0196768	-0.209385	0.0162469	-0.170667	0.0401987	-0.195717	0.0146618	-0.168305
TRUM	45		Complete	57.887	0.70762	0.636247	0.29015	0.74532	0.862665	0.0626162	1.21254	32	-0.237202	0.0143016	-0.0997866	0.0711139	0.123444	0.0720284	0.279466	0.0280519	0.342595	0.0284227	0.358631	0.0119943	0.342211	-0.00846847	0.281442	-0.0138921	0.164653	-0.0510905	0.155588	-0.0539854	-0.0130048	-0.0636093	-0.119094	-0.0486297	-0.205795	-0.0360607	-0.248865	-0.004822	-0.207218	-0.0206175	-0.209996	0.0183347	-0.167394	0.0440481	-0.193686	0.0162366	-0.16579
TRUM	46		Complete	64.165	-0.309103	-0.398033	-0.34875	-0.296159	-0.483886	-1.11312	0.0545225	33	-0.236974	0.0170992	-0.101224	0.0630283	0.117944	0.0718085	0.280644	0.0298478	0.34316	0.02922	0.366307	0.0109889	0.348307	-0.00839011	0.274945	-0.0136692	0.159102	-0.0488727	0.151854	-0.0507104	-0.019859	-0.0619989	-0.119876	-0.0490191	-0.205615	-0.0348147	-0.248041	-0.00115083	-0.208491	-0.0167213	-0.210015	0.0181687	-0.165568	0.0428421	-0.195607	0.0165955	-0.16467
[truncated: 7 more columns]
