# Supplementary material for: Admixture between Ancient Lineages, Selection, and the Formation of Sympatric Stickleback Species-Pairs
Source: Mol Biol Evol. 2019 Jul 16;36(11):2481–97. doi: 10.1093/molbev/msz161 (PMC6805233; doi:10.1093/molbev/msz161)
Supplement: msz161_Supplementary_Data [file msz161_supplementary_data.zip › Supp_XRF_data.xls]

## Sheet: Supp_XRF_data
loch	Drive	depth	Na2O	SiO2	SO3	Cl	K2O	CaO	Cu	Zn	Br	Sr
IALA	D1	0-1cm	0	182724	8819.4	622.6	1028.6	3801	15.7	171	46.1	11.6
IALA	D1	2-3cm	0	264531	8403.2	894.1	752.5	3039	8	177.6	36.3	6.8
IALA	D1	4-5cm	0	302657	9793.2	1174	635.3	1696.9	7.1	169.6	31.7	4.3
IALA	D1	6-7cm	0	272308	12810.9	507.5	818.1	2087.3	9.1	182.2	24.9	6
IALA	D1	8-9cm	0	199043	7910.5	848.2	999.4	2025.7	7.7	156.5	17.1	4.3
IALA	D1	10-11cm	0	244151	8464	343.8	789.6	2593.5	7.8	155.3	23.1	6.9
IALA	D1	12-13cm	0	297433	8355.4	285	886	2248.4	7.4	149.5	23.4	6.9
IALA	D1	14-15cm	0	235527	7588.4	198.6	653.9	2135.1	6.5	152.5	26.3	7.4
IALA	D1	16-17cm	0	183878	10359.6	226.2	560.6	2418.2	6	154.7	28.1	8.9
IALA	D1	18-19cm	0	141259	10876.9	225.5	533	3229.4	5.1	151.9	31.5	12.6
CREI	D1	0-1cm	0	238752	5479.5	206.8	1062.8	4989.2	7.2	171.1	18.7	13.3
CREI	D1	2-3cm	0	151748	5852.1	273.1	917.2	4929.3	7.2	169.1	33.8	13.1
CREI	D1	4-5cm	0	120455	7090.1	305.2	770.1	5520.2	7.5	161.7	46.7	13
CREI	D1	6-7cm	0	238232	4286.3	204.7	793.4	4626	4.7	155.2	22.3	13.3
CREI	D1	8-9cm	0	232776	2093.7	165	732.9	2931.1	5.9	161.8	9.6	9.5
CREI	D1	18-19cm	0	275712	1918.6	52.4	359	3055.4	3.2	155.3	0	3.1
PORT	D1b	0-1cm	1769.7	193872	11370.8	4469	5286.4	4703.3	5.6	145	49.5	41
PORT	D1b	2-3cm	5674.6	227318	9622.1	4303	5911.2	3369.1	4.8	141.7	31.1	32.2
PORT	D1b	4-5cm	1986.6	188582	8435.1	4102.6	6708.9	2288.6	5.2	130.1	39.4	24.2
PORT	D1b	6-7cm	15954.3	223042	10835.9	3860.7	7047	2282.2	5.4	153.6	35.8	23
PORT	D1b	8-9cm	18432.8	247434	11931.2	3955.7	7210.6	2428.7	5.9	137.8	39.7	24.5
PORT	D1b	10-11cm	18609.6	209283	9643.7	3430.8	6003.6	1896	5.8	155	35.5	20.9
PORT	D1b	12-13cm	15380.1	205568	10614.4	3167.1	6275.3	2177.5	6.5	152.5	37.4	22.3
PORT	D1b	14-15cm	16353.1	202315	9857.1	3277.5	5854.7	2077.7	5.6	147.9	37.7	21.7
PORT	D1b	16-17cm	15450.8	192993	8962.9	3611.4	5615.2	1757	6.4	151.5	45.4	21
PORT	D1b	18-19cm	16554.6	224724	10008.1	3646.9	6692.3	2095.3	5.9	148.9	40.5	22.8
FAIK	D1	0-1cm	14973.3	190521	9550.8	6818.9	4692.2	4279.6	5	124.2	64.6	26.6
FAIK	D1	1-2cm	18409.1	191359	14158.8	7952.1	4907.5	3730.4	5.6	127.3	67.5	24.8
FAIK	D1	2-3cm	16008.3	194188	10645.1	7402.3	5123.4	3750.6	4.2	121.9	66	27.1
FAIK	D1	3-4cm	19609.4	184124	17210.9	9869.3	4662.2	3485.8	6	125.7	68.7	25.2
FAIK	D1	4-5cm	15581.2	154073	17189.6	9035.4	4440.6	2752.1	4.8	126.5	79.3	21.2
FAIK	D1	5-6cm	11548.3	182119	9829.5	6152.3	4854.5	3099.2	4.9	131.5	70.3	22.7
FAIK	D1	6-7cm	13317.2	155510	11881.6	7072.3	4456.6	2727.3	5.1	134.8	67.1	21.6
FAIK	D1	7-8cm	10534	156490	8846	6209.1	4547.3	2851.8	5.6	140	62.1	21.2
FAIK	D1	8-9cm	12735.7	185501	9281	6674.7	4734.1	3340.2	5.2	135.1	53.6	21.3
FAIK	D1	9-10cm	7917.3	171554	6330	4334.4	4301.6	3148	5.2	128.8	48.6	21.8
FAIK	D1	10-11cm	8460.5	156094	10123.6	5760.2	4435.9	2864	4.3	127.4	64.3	23
FAIK	D1	11-12cm	13533.6	187433	8754.3	7325.6	4916.2	3559.2	4.6	128.6	63	23.8
FAIK	D1	12-13cm	13011.3	204417	8589.9	6778.1	4804.8	4119.4	3.8	121	55.4	26.7
FAIK	D1	13-14cm	14840.6	210437	10266	8681.3	5251.3	3815	5.2	130.6	67.8	26.1
FAIK	D1	14-15cm	18912.8	202082	10491	9933.3	5235.5	3606.9	5.1	124.5	68.3	25.3
FAIK	D1	15-16cm	22913.2	204004	11756.3	9458.4	4845.4	3276.4	4.5	133.9	63.7	23
FAIK	D1	16-17cm	9710.8	184388	9959.4	5517.6	4268.6	2795.1	4.1	131	55.9	21.8
FAIK	D1	17-18cm	13475.1	177681	9067.7	7388	4734	3109.7	4.8	138	61.1	23
FAIK	D1	18-19cm	19543	153402	13575.1	9688.9	4785	2794.6	4.6	130	72.4	20.9
FAIK	D1	19-20cm	16393.8	181462	11660.8	9573.4	5223	3024.9	4.5	130.8	72.7	22.2
FAIK	D1	20-21cm	20719.4	192461	13377.9	10367.2	5797.5	3505.4	5.7	121.3	78.1	24.9
FAIK	D1	21-22cm	16479.6	217170	10581.8	8582.6	5717.1	3664.8	5	119.7	69.9	25.4
FAIK	D1	22-23cm	17037.8	207174	13584.4	8971.9	5653.4	3476.7	5.7	123.1	71.7	25.3
FAIK	D1	23-24cm	21516.5	200529	16409.8	10112.6	5853.9	3300.8	6.1	125.9	83.5	24.2
FAIK	D1	24-25cm	16687	172519	18368.9	9348	5325.4	2927	4.9	126.9	78.4	22
FAIK	D1	25-26cm	13822.1	145179	16197	7202.4	4572.3	2641	4.7	134.4	68.3	20
FAIK	D1	26-27cm	14950.6	145766	16315.1	8467.9	4770.7	2700.1	5.6	132.8	73.2	19.9
FAIK	D1	27-28cm	15131	151593	14909.1	8268.8	4868	2879.5	5.7	137.5	71.7	21.1
FAIK	D1	28-29cm	11557.1	147840	14889.1	7910.3	4754.3	2719.6	5.9	134.8	72.7	21.4
FAIK	D1	29-30cm	13930.1	141198	14122.9	7739.5	4605.5	2546.4	4.8	133.4	68.7	20.2
FAIK	D1	30-31cm	22519.5	177019	17075.1	10585.6	5572.9	3256.9	6.2	128.4	76.7	22.4
FAIK	D1	31-32cm	16896.2	172539	14660.9	8960.2	5420.9	3404	6.5	119.2	76.1	23.1
FAIK	D1	32-33cm	16354.2	164172	16063.7	8720.9	5222.4	3156.7	6	125.3	75.1	23.2
FAIK	D1	33-34cm	18030.1	174481	17222.8	9531.2	5416.2	3750.7	5.8	122.5	78.6	24.9
FAIK	D1	34-35cm	19991.7	170464	17052.3	9482.5	5275.1	3782.5	6.7	127.7	77.4	24.9
FAIK	D1	35-36cm	17824.5	146559	16261.5	9163.4	4627.2	3073.4	7.4	133.6	80.1	22.6
FAIK	D1	36-37cm	16874.1	131097	16949.3	8333.8	4300.4	2656.7	5.8	136.6	69.6	19
FAIK	D1	37-38cm	13812.6	126446	16271.2	8099.2	4119.3	2606	4.6	140.1	71	19.3
FAIK	D1	38-39cm	14850.5	148550	17271	7676.8	4586.6	3080.6	6.3	132.5	69.3	22.7
FAIK	D1	39-40cm	14359.5	168611	17144.4	7368.5	4806.1	3373.2	6	133.1	70	23.3
FAIK	D1	40-41cm	18581.9	166156	18963.3	8583	4789.5	3280.9	5.8	133.7	64.7	21.3
FAIK	D1	45-46cm	17366.6	160405	18109	8744	5387.3	3396.5	6.3	124.2	79.2	22.7
FAIK	D1	50-51cm	13767.8	157753	14800.6	7107.5	5100	3660.6	5.4	127.4	72.2	25.4
FAIK	D1	55-56cm	11432.5	171296	7957.9	8455.4	5305	4120	6.9	124.1	63.2	26.3
FAIK	D1	60-61cm	11640.2	144854	15494.9	6087.2	4340.4	3363.4	7.2	129.9	55.4	22.8
FAIK	D1	65-66cm	15082.9	159129	18877.6	6962.5	5065.8	2933.5	6.5	149.7	64.2	20.6
FAIK	D1	70-71cm	14221.9	155928	18846.6	7795.4	4930.5	3131.1	7.3	141.5	70.2	21.4
FAIK	D2	0-1cm	15498.2	141099	10090.6	7407.4	4293.7	4208.4	5.8	154.6	62.1	24
FAIK	D2	5-6cm	14325.1	163830	17498.9	6982.8	4729.8	3306.2	5.7	147.2	55.3	21.3
FAIK	D2	10-11cm	23112.1	159778	17374.5	9303.7	4767.6	3314.2	6.4	145.8	58	21.2
FAIK	D2	15-16cm	15399.4	143852	16520.3	6226.6	4631.2	2908	6.2	138.7	62.6	20.2
FAIK	D2	20-21cm	17136.8	145727	15604.5	7820.7	4520.5	3444	6.1	135.8	60.7	24.2
FAIK	D2	25-26cm	24030.9	161110	19982.6	8347.7	4636.3	3144.4	6.5	136.4	61.7	23.1
FAIK	D2	30-31cm	16565	167282	21470.2	7718	4850.8	3454.6	7.5	142.7	58.5	21.6
FAIK	D2	35-36cm	15250.5	161106	16232	6083.9	4396.7	4113.6	7.1	142.3	46.2	23.4
FAIK	D2	40-41cm	14061.2	145297	22850.9	6652	4284.9	3573.2	6.8	142.5	53.3	20.6
FAIK	D2	45-46cm	17336.9	137136	31669.6	7256.9	3404	4071	7.2	145.1	47.4	21.9
FAIK	D2	50-51cm	19543.8	160530	22158.6	7217.2	4285.2	3648.6	6	147.2	56.3	22.1
FAIK	D3	0-1cm	11839.7	140232	18019.8	6222.3	4159.6	2868.3	6.6	147.7	55.8	20.1
FAIK	D3	5-6cm	26387.1	153694	15531.9	9438.3	4510.7	3408.5	7.4	142.2	52.1	20.8
FAIK	D3	10-11cm	17039.7	169447	23628.9	6479.7	4495.3	4367.8	6.4	142.7	46.7	23.2
FAIK	D3	15-16cm	10651.5	168888	74306.7	17865.4	6449.7	9829.4	27.3	571	285.6	87.9
FAIK	D3	20-21cm	7043.3	171092	75896.4	15053.5	5905.9	8899.7	26	583.6	211.3	76.5
FAIK	D3	25-26cm	9683.2	165204	79310.8	20475.6	4589.8	6305.1	31.5	617.4	214.4	59
FAIK	D3	30-31cm	4047.7	200076	84683.6	11217.4	4086.2	5332.8	18.4	630.8	91.4	49.2
FAIK	D3	35-36cm	5915.5	329347	18936.2	5255.7	1336.8	1767.2	5.4	161.8	14.5	7.7
FAIK	D3	40-41cm	0	297906	9755.2	3681.8	1037.5	1726.5	3.9	162.8	10.4	6.5
FAIK	D3	45-46cm	0	307020	7000.4	3283.9	835.2	1340.4	6.1	156.8	10.2	5.4
FAIK	D3	50-51cm	0	323601	8297.4	3739.7	1090.9	1676.2	5	154.2	11.2	7.6
FAIK	D3	55-56cm	366.6	349284	3943	3438	1047.1	1499.2	6.2	154.2	9.8	6.6
FAIK	D3	60-61cm	1402.9	324612	3574.6	3323.1	1056.6	1807.8	8.4	147.6	11.3	8.5
FAIK	D3	65-66cm	1637.3	395087	3475.9	5155.7	1012.5	1983.8	8.3	133.9	18.9	10
FAIK	D3	70-71cm	3006.3	372742	6321.8	6889.2	824.6	1768	6.5	138	29.1	7.1
FAIK	D3	75-76cm	4609.9	316210	9671.4	6822.6	827.7	2198.6	7.8	138.6	28.8	9.5
FAIK	D3	80-81cm	5543.9	289254	14729.3	7317	779.2	2076	9.9	151.6	32.5	8.8
FAIK	D3	85-86cm	7789.1	224012	11786	8499.4	661.4	1568.3	8.9	167.1	27.8	7.2
FAIK	D3	90-91cm	16990.3	234758	10470.3	10215.7	622.1	1194.7	8.2	157.6	26.6	5.9
FAIK	D3	95-96cm	2580.6	242192	9925.9	5616.4	667.1	1640.4	8.7	164.7	29.5	6.1
FAIK	D3	100-101cm	0	287231	9256.2	6548	837.3	1434.5	9	150.7	33.5	5.8
FAIK	D4	0-1cm	2648.2	291738	8176.2	5759.4	782.2	1528.9	10.7	157.2	26.5	6.5
FAIK	D4	5-6cm	0	311042	7954.2	6262.6	946.6	2015.1	10.8	158.5	28.1	7
FAIK	D4	10-11cm	1324.1	330903	6380.2	6198.3	990	2078	12.8	150.8	30.9	7.5
FAIK	D4	15-16cm	0	284412	5986.4	5611.5	824.7	1904.4	12	157.4	28.1	6.9
FAIK	D4	20-21cm	0	303363	9657	5587.2	809.6	1863.8	11.5	149.5	27.4	6.5
FAIK	D4	25-26cm	0	293216	8164.6	5510.6	782.4	1899.6	10.3	158.3	25.2	5.9
FAIK	D4	30-31cm	1270.9	283790	6094.9	5489.5	770.6	1914.9	11.6	154.9	26.2	6.3
FAIK	D4	35-36cm	0	281710	8127.6	5365.5	736.9	1931.6	12.4	161.2	26.6	7
FAIK	D4	40-41cm	0	275712	6134.2	5637.8	712.5	1856.6	11.5	156.3	24.2	5.9
FAIK	D4	45-46cm	1409.4	312884	8717.6	5743.1	761.2	1991.5	11.6	154.6	24.6	6.2
FAIK	D4	50-51cm	0	317657	4903.8	5761.4	796.4	2059.9	12.5	150.2	24.6	6.8
FAIK	D4	55-56cm	0	307732	5686.7	5650.1	775.8	1991.1	12.8	154.6	22.6	6.1
FAIK	D4	60-61cm	3087.1	333044	8189.1	6203.4	884.1	2297.7	16.6	145.5	27.3	7.2
FAIK	D4	65-66cm	0	305591	6477.5	4899.2	735.9	1902.6	14.4	151.8	22.3	6
FAIK	D4	70-71cm	1375.3	298898	7426.7	5263.3	740.8	1950.8	12.4	154.7	23.5	6.1
FAIK	D4	75-76cm	0	290076	5594.8	4213.6	691.3	1666.1	12.7	158.8	20.8	5.1
FAIK	D4	80-81cm	0	294369	5262.2	4907.6	753.9	1850.6	12.6	150.5	23.2	5.3
FAIK	D4	85-86cm	0	259443	5004.5	3706.8	669.4	1547.3	12.9	151.8	20.3	5.2
FAIK	D4	90-91cm	0	266169	4950.5	3913.8	700.4	1626.8	11.5	157.2	21.5	5.2
FAIK	D4	95-96cm	0	282943	5927.9	4156.3	741	1704.7	14.2	154	22.3	5.4
FAIK	D4	100-101cm	0	301788	7568.4	4357.5	791.5	1698.8	13.1	157.7	20.8	5.3
FAIK	D5	0-1cm	8245	429865	7709.9	4129.1	1308.6	1896.7	13.1	152.4	27.3	7.6
FAIK	D5	5-6cm	9444.9	431118	6080.5	5286	954.8	1657.6	13.9	144.2	24.8	5.7
FAIK	D5	10-11cm	9912.5	441261	5019.8	4746.6	955.2	1619	13.5	150.2	22.6	5.7
FAIK	D5	15-16cm	0	353821	6067	4027.9	910.4	1737.2	14.9	142.1	23.7	5.3
FAIK	D5	20-21cm	0	310764	4487.6	4235.4	792.1	1638.4	13	151.7	22.1	4.4
FAIK	D5	25-26cm	0	329782	5689.9	4660.8	831.6	1750.8	12.7	151.1	26.6	4.5
FAIK	D5	30-31cm	0	277413	5260.3	4197.3	675.8	1472.4	13.6	152.4	22	4
FAIK	D5	35-36cm	0	249813	5320.8	3693.8	638.6	1317	13.5	152.2	20.5	3.6
FAIK	D5	40-41cm	0	337149	5801.5	4306	729.3	1524.7	13.3	149.3	21.2	3.9
FAIK	D5	45-46cm	0	298874	4473.6	3751.5	679.7	1414.2	12.8	145	21	3.9
FAIK	D5	50-51cm	0	323945	8294.9	4314.2	870.6	1613	14.6	149.1	23.4	4.4
FAIK	D5	55-56cm	255.1	330587	12439.1	4691.6	822.5	1688.8	14.7	141.4	23.5	4
FAIK	D5	60-61cm	0	293012	9662.8	3795.7	1083.1	1775.9	18.7	144.2	21	5.2
FAIK	D5	65-66cm	0	366034	4980.9	4441.2	1358.7	2118.1	21.9	139.9	19.9	5.3
FAIK	D5	70-71cm	579.4	320074	7731.1	4273.4	1051	1818.7	21.9	152	17.9	4.8
FAIK	D5	75-76cm	701.3	223434	5209.4	2367.1	4704.1	4097.1	33.9	153.7	7.9	17.4
FAIK	D5	77-78cm	907.4	153048	1651	1327.9	5939.8	5128	36.3	156.8	2.9	24.3
FAIK	D5	80-81cm	2811.6	289293	934.9	1914.1	3383	3794	26.9	152.5	4.9	19.4
FAIK	D5	85-86cm	0	278561	5404.9	3057	1798.5	2520.1	30.4	153.3	16.1	10
STRM	D1	0-1cm	70787.1	165651	16947.6	14271.1	4602.8	4143.3	8.1	171	189.4	28
STRM	D1	5-6cm	54798.8	150758	14202.6	11807.8	4538.5	4156.8	9.7	154	195	29.8
STRM	D1	10-11cm	66900.4	149814	16051.2	13479.4	4686.2	4315.6	9	159	198	30.6
STRM	D1	15-16cm	80696.1	155383	17052.9	15941.7	4482.7	4165.8	9.9	163.7	205.9	31.6
STRM	D1	20-21cm	69734.3	149868	14739.2	13277.7	4273.4	3602.9	10.3	167.5	180.1	29.7
STRM	D1	25-26cm	60788	163706	16047.2	12416	4701.5	4539.7	9.6	178.1	158.4	28.6
STRM	D1	30-31cm	53484.9	153264	16293.9	11798.6	4253.3	3878.1	9.9	183.2	157.4	27.1
STRM	D1	35-36cm	47680.7	146854	17064.2	10497.7	4190.7	4074	8.8	176.2	151.7	28.5
STRM	D1	40-41cm	61199.3	181029	18508.9	12486.3	4499.9	4338.9	10.3	180.8	161	30.2
STRM	D1	45-46cm	60205.6	155756	14903.4	11581.4	4347.2	3817.6	9.6	178.9	159.9	28.7
STRM	D1	50-51cm	59572	175043	17369.8	12504.9	5048	4578.6	9.1	176.1	149.7	30.8
STRM	D1	55-56cm	82353	166031	21691	16555.1	4765	5005.9	9.2	168.7	178.5	31.8
STRM	D1	60-61cm	54488.1	157974	15454	11431.3	4555.3	4044.1	8.5	152.1	148.2	31.1
STRM	D1	65-66cm	61431.2	172630	19107.5	12796.3	4706.5	4624.2	8.5	163.5	149.9	29.9
STRM	D1	70-71cm	63594.3	175513	17707.6	12956.7	4894.5	4321.4	8.3	168.2	150.3	29.7
STRM	D1	75-76cm	65792.7	170846	18306	13727.8	4806.6	4491.2	8.7	169.9	153.1	30.9
STRM	D1	80-81cm	49255.9	135723	16028.8	10997.7	3812.5	3812.4	7.1	172.9	131.2	27.1
STRM	D1	85-86cm	56975.2	167864	15027.2	12320.7	4684.4	4048.4	7.8	161.8	141.1	27.1
STRM	D1	90-91cm	61420.9	136136	15699.2	12919.2	4088.8	4145.3	7.4	165.2	160.3	28.8
STRM	D1	95-96cm	79363.2	143871	21028.5	18543.1	4160.1	4926.9	8.5	171.9	192.9	32.3
STRM	D2	0-1cm	55015.5	146021	15350.9	11467.9	4360.1	5670.4	8.2	162.8	162.5	36.4
STRM	D2	5-6cm	58248.9	161959	17070.2	12829.4	4722.5	4202.3	9.1	155.2	167.3	32.1
STRM	D2	10-11cm	62719.7	142475	15382.5	12317.1	4453.3	4132.2	7.9	156.4	165.1	29.9
STRM	D2	15-16cm	55960.1	145593	15843.3	12389.7	4377.4	4138.1	8.4	159	168.1	31.1
STRM	D2	20-21cm	57837.3	158222	15314.7	12330.8	4602.9	3941.6	8.3	160	150.1	29
STRM	D2	25-26cm	62632	154100	17535.2	13894.9	4315.8	4741.5	7.9	163.8	145.8	29.4
STRM	D2	30-31cm	43234.1	124848	11574.4	9645.8	3691	5521.2	8.1	162.7	128	28.4
STRM	D2	35-36cm	54139.4	129427	15081.6	11989.3	3744.8	3685.5	8.3	169.5	168.9	28.6
STRM	D2	40-41cm	71212	133028	17578.8	15412.3	3692.7	4177	8.1	178.2	176.2	27.4
STRM	D2	45-46cm	58634.3	137231	16125.2	13679.7	3893	4162.8	7.7	169.5	163.2	27.2
STRM	D2	50-51cm	79844.6	124268	18595	17342.1	3965.4	4365.2	7.9	162.3	191.4	30.9
STRM	D2	55-56cm	78174.3	108883	22046	16474.4	3195.9	4177.2	7.9	154.6	205.6	30.8
STRM	D2	60-61cm	76897.9	115806	19434.5	17270.8	3474.2	5939.6	8.5	156	183.1	32.9
STRM	D2	65-66cm	81331.1	131820	18155.7	17731	3800.3	6545.3	7.5	149.7	202.3	33.2
STRM	D2	70-71cm	75403.2	125744	17407.8	16365.8	3594	4297.6	7.6	159.1	169.3	28.1
STRM	D2	75-76cm	84981.6	114665	16851.8	17905	3399.5	4322.8	6.2	154.4	177	29.3
STRM	D2	80-81cm	63082.9	112000	14633.7	14040.9	3118.8	3705.1	6.7	161.2	196.7	26.1
STRM	D2	85-86cm	68749.5	126258	20027.7	16655.6	3155.1	4888.9	7.4	163.1	198.4	30.4
STRM	D2	90-91cm	80162.8	113944	19624.4	18240.2	3069.9	5190.7	7.2	163.1	184.8	28.9
STRM	D3	0-1cm	65085.8	112672	16399.5	14732.5	3348.7	3763.1	7.5	156.9	183.7	31.2
STRM	D3	5-6cm	78715.7	147522	20318.2	18432.2	4092.5	5206.5	7.7	154.9	189.5	32.6
STRM	D3	10-11cm	84773.6	142540	20207.5	19565.3	4121.4	4797.8	7	138.9	203.1	31.8
STRM	D3	15-16cm	79445.7	126681	18326	18157.7	3631.1	4678.8	8.2	150.4	200.8	31.8
STRM	D3	20-21cm	104392	107856	28107.7	23824.3	3079	5153.4	8.2	143	244.2	35.7
STRM	D3	25-26cm	80420.6	126373	21218.3	18222.5	3388.2	4678.9	8.4	164.6	194.3	32
STRM	D3	30-31cm	68671.7	113655	17003.7	16196.9	3545.5	4248	6.8	151.5	166.3	29.4
STRM	D3	35-36cm	86917	120969	18834.8	19273.7	3428.2	4354.7	7.9	152	197.1	31.8
STRM	D3	40-41cm	77047.1	109188	18734.1	16530.1	3460.3	4305	7.5	162.9	174.7	29.9
STRM	D3	45-46cm	67313.5	125970	16778.4	15037.4	3838.4	5037.4	7.5	160.1	190.3	35.8
STRM	D3	50-51cm	67363.1	117888	16723.3	15319.9	3687.8	4433.7	7.4	152.2	247.6	37.1
STRM	D3	55-56cm	60835.8	129090	17044.3	13741.7	3825.8	3831.1	6.6	143.4	177	33.5
STRM	D3	60-61cm	58002.4	148507	16477.6	13158.8	4549.2	4135	6	139	175.3	30.6
STRM	D3	65-66cm	55932	133866	14518.3	11658.9	3906.9	3899.4	6.3	143.2	169.7	28.6
STRM	D3	70-71cm	70265.3	128760	17884.3	15173.3	3538.5	5190.3	7	135.3	189.3	41.7
STRM	D4	0-1cm	43255.9	231278	5470.3	3316.5	1961.8	6359.5	4.8	139.7	10.2	77.4
STRM	D4	5-6cm	56347.7	239634	6620.3	4532.3	2545.4	8300.2	3.9	132.5	21.7	83.3
STRM	D4	10-11cm	46893.9	274173	7301.1	2771.8	2546.1	6938.8	4.4	127.5	5.2	87.7
STRM	D4	15-16cm	44560.8	224873	22694.2	3504.7	2095.7	7543.7	4.2	139.7	14.6	82.6
STRM	D4	20-21cm	43094.2	247854	12303.9	3093.1	2984.4	6576.1	5.8	132.6	9.4	81.4
STRM	D4	25-26cm	44629.5	216685	22971.2	6207.1	3002.4	6258.9	7.7	147.6	18.4	76.7
STRM	D4	30-31cm	36161.1	350254	11619.8	14397.1	1449.5	1420.5	8.8	145.3	72.3	11.2
STRM	D4	35-36cm	29186.9	303257	10583.9	13515.4	1441.5	1489.2	9	136.6	82.9	12.8
STRM	D4	40-41cm	23161.4	301986	11019.8	12169.3	1461.5	1511	8.5	149.3	79.8	11.4
STRM	D4	45-46cm	32438.8	346862	13561.4	15173.9	1587.1	1638.5	9.4	136	85.2	13
STRM	D4	50-51cm	22147.1	294011	11721.2	10865.7	1371.6	1023.6	8.6	153.4	67.1	10.2
STRM	D4	55-56cm	19400.4	308296	9329.5	10712	1342.4	1405.3	7	152.7	66.5	11
STRM	D4	60-61cm	22541	309977	9107.8	11130.4	1393.1	1311.2	8.2	147	68.2	11.9
STRM	D4	65-66cm	16363.9	277016	7285.4	9509.6	1275.8	1368.7	8.6	150.9	66.8	11.6
STRM	D4	70-71cm	18992.8	309420	9361.1	10134.6	1454.1	1217.9	8.3	152.2	68.6	11.7
STRM	D4	75-76cm	25595.7	310540	11799.6	12073.2	1517.4	1817.7	8.2	143.7	69.2	11.6
STRM	D4	80-81cm	31502.1	349346	12719.9	14701.5	1562.7	1910.7	10.4	136.6	78.7	14.9
STRM	D5	0-1cm	47024.7	261164	8999.7	4703	2794.3	8882.5	3.7	128.5	14.3	85.4
STRM	D5	5-6cm	25562.3	291956	12262.6	11745.4	1505.1	1565.3	9.6	143.4	78.7	12.7
STRM	D5	10-11cm	25397.2	352610	14581.5	13252.3	1685.2	1838.5	9	143.3	76.5	12.2
STRM	D5	15-16cm	23366	306722	12375.9	12235.8	1574	1858.2	7.7	155.6	70.5	11.5
STRM	D5	20-21cm	22651.7	312955	10123.3	11653.6	1576	1734.7	7.4	147.3	77.8	12.7
STRM	D5	25-26cm	22403.6	321986	10384.4	11901.1	1559.8	1624.1	7.3	152.9	77.1	11.7
STRM	D5	30-31cm	17844.9	283126	9862.7	9883.6	1389.5	1670.6	7.5	157.4	63.2	11.5
STRM	D5	35-36cm	24453.9	301728	12202.2	11696.3	1507.9	2169.4	10.2	148.4	78.6	15.2
STRM	D5	40-41cm	19913.7	319280	10209.6	10222.9	1572.5	1664.5	7.8	157.9	68.1	11.3
STRM	D5	45-46cm	22416.7	305493	11094.3	11717.3	1533.2	1726.6	9.5	140.4	73.7	12.4
STRM	D5	50-51cm	30822.1	325232	12881.3	12951.3	1663.9	1781.5	10.6	140.1	77.7	13
STRM	D5	55-56cm	18092.3	302665	11657.9	9829.4	1566.1	1547.6	9.2	156.2	67.5	10.9
STRM	D5	60-61cm	27712.2	340939	14143.1	11428.7	1793.4	1889.4	12.1	152	77.6	12.7
STRM	D5	65-66cm	22809	275906	12470.9	9185.5	1741.4	1823.9	13	155.7	61.4	11.5
STRM	D5	70-71cm	20835.4	304298	11661.6	10963.1	1753.1	1888.9	12	149.2	67.8	12.7
STRM	D5	75-76cm	19890.6	291190	11919.7	9980.6	1569.7	1679.7	12	152.1	61.8	10.4
STRM	D5	80-81cm	14962.8	316786	9799.7	7992	1470.1	1481.5	13.1	157.4	55	9.3
STRM	D5	85-86cm	17259.8	344902	9609.4	9608.3	1476.4	1415.1	13.8	156.5	56.3	9
STRM	D5	90-91cm	18215.3	351731	12105.8	9921.1	1417.6	1366.5	13.8	155.1	55.7	8.7
STRM	D5	95-96cm	14034.8	367991	12283.4	8895.4	1479.8	1436.9	14.8	145.2	58.6	9.6
OBSE	D1	6-7cm	44469.6	222436	8970.8	5964.2	3212.8	6107.9	3.6	125.7	14.5	94.2
OBSE	D1	12-13cm	46192.4	221190	15732	10171.2	2075.5	3596.8	5	137	29.2	62.5
OBSE	D1	18-19cm	43737.5	178531	25466.3	14708.1	1415.7	891.4	9.7	159.6	67	10.6
OBSE	D1	23-24cm	39694.5	237077	28943.5	14685.7	1413.2	1385.5	10.2	150	80.1	13.4
OBSE	D1	30-31cm	48389.9	215644	22908	15792	1429.4	1141.4	11.6	151	81.7	13.7
OBSE	D1	36-37cm	42152.1	215220	22983.9	15285.4	1403.1	1202.1	12.1	137.1	88.3	14.7
obse	D1	42-43cm	30978.1	261974	17364.5	12412.9	1388.8	1708.8	12.9	143.7	79.2	13.6
OBSE	D1	48-49cm	27757.4	244030	16001.4	12018.6	1220.2	1256	12.3	154.2	73.1	13.4
OBSE	D1	54-55cm	24118	247703	14161	11374.8	1231.8	1088.3	12.3	154.6	75.1	12.7
OBSE	D1	60-61cm	29076.9	302569	15191.8	13109.9	1386.8	1251.1	15.5	154.3	87.5	13.5
OBSE	D1	66-67cm	15988.5	253138	9946.7	9544.3	1211.8	1131.2	14.6	152.2	94.8	13.7
OBSE	D1	72-73cm	21961.1	257792	8024.5	10102.4	1218.1	1451.7	17.8	155	97.5	12.9
OBSE	D1	78-79cm	21418	285240	16624.6	10987.3	1222.6	1360.8	21.4	157.6	92.6	11.6
OBSE	D1	84-85cm	20412.5	328137	23810.5	11377.9	1347.1	1586.8	25.5	145.7	80.1	11
OBSE	D1	90-91cm	16117.2	296021	18309.5	8418.1	1736.4	2221.6	28.5	151.2	59.5	13.4
OBSE	D2	96-97cm	19582.7	278306	16888.7	10739.4	1170.4	1305.6	20.4	153.5	89.6	11
OBSE	D2	102-103cm	24851.9	331758	19194	12548.9	1341.4	1621.8	23.2	144.5	80.8	11.1
OBSE	D2	108-109cm	15599.5	310880	13900.7	8758.9	1826.4	2360.8	30.5	150.4	60.3	15.4
OBSE	D2	114-115cm	17062	271312	9023.7	6336.1	2753.5	4234.3	37.7	144.6	48.4	25.1
OBSE	D2	120-121cm	19869.9	260367	5747.1	4958.3	3263.7	5348.3	36.9	143.3	34.5	27.9
OBSE	D2	126-127cm	21464	307310	6656.4	6754.1	2460.9	4788.3	26	152.9	42.8	24.5
OBSE	D2	132-133cm	16673.7	303636	10946.9	5034.1	2131	3878.9	23.8	149.3	32.8	22.5
OBSE	D2	138-139cm	15132.4	328091	6271.6	7823.2	1966.7	3070.6	39.8	145.6	67	17.5
OBSE	D2	144-145cm	22001.3	274806	9746.8	8960.4	1709.3	2715	43.5	153.5	63.2	15.3
OBSE	D2	150-151cm	14419.3	218927	6309.6	3236.6	3075.2	5718.6	42.5	158.9	25.8	27.6
OBSE	D2	156-157cm	13344.9	272657	9902.1	5828.3	2325.7	3569.2	71.2	147.5	52	18.6
OBSE	D2	162-163cm	15689.5	264266	14065.5	5963.4	2800.5	3861.5	75.2	152.2	48.5	19.9
